# Supplementary material for: Comparative Transcriptomics Uncover the Uniqueness of Oocyte Development in the Donkey
Source: Front Genet. 2022 Jan 28;13:839207. doi: 10.3389/fgene.2022.839207 (PMC8832878; doi:10.3389/fgene.2022.839207)
Supplement: Supplementary file 2 [file DataSheet6.CSV]

Mouse's DEGs between GV to MII
	baseMean	log2FoldChange	lfcSE	stat	pvalue	padj
Mrpl15	206.3135358	-5.345355171	0.737395811	-7.248963298	4.20E-13	4.73E-12
Lypla1	115.8942473	3.302589214	0.475795967	6.941187908	3.89E-12	3.88E-11
Rb1cc1	401.8369458	2.274836931	0.435372445	5.225036539	1.74E-07	9.46E-07
Gm19026	6.31782319	-4.565788777	1.240932264	-3.679321515	0.000233855	0.000756223
Gm26901	27.12380609	-6.081024184	0.832575918	-7.303867499	2.80E-13	3.21E-12
Adhfe1	169.7720568	-3.506596075	0.581960819	-6.025484814	1.69E-09	1.21E-08
Mybl1	66.67813923	2.166315482	0.529227272	4.093355723	4.25E-05	0.000157609
Snhg6	130.8791483	-4.811347222	0.627031439	-7.673215284	1.68E-14	2.18E-13
Cops5	627.3077553	-4.574402429	0.595387938	-7.683061982	1.55E-14	2.03E-13
Arfgef1	559.2487861	3.11192618	0.413013174	7.534689869	4.89E-14	6.12E-13
Cpa6	6.480655357	-2.247544129	1.0801343	-2.080800628	0.037452159	0.071300645
Gm29283	16.43643739	-4.509631306	0.640686887	-7.038744506	1.94E-12	2.00E-11
Ncoa2	215.1943111	2.792218029	0.406504481	6.868849316	6.47E-12	6.25E-11
Lactb2	280.6653028	-2.410249886	0.338429454	-7.12186797	1.06E-12	1.14E-11
Gm38319	51.3585037	-3.403120157	0.514022242	-6.620569851	3.58E-11	3.17E-10
Rpl5-ps1	3.783913103	-5.014130857	1.099789306	-4.559174042	5.14E-06	2.22E-05
Trpa1	20.05958198	2.03501163	0.988865374	2.057925866	0.03959725	0.074912562
Terf1	331.6433554	-2.177422543	0.550651953	-3.95426282	7.68E-05	0.000271384
Sbspon	10.42110779	-2.239539402	0.743583319	-3.011820391	0.002596862	0.0066851
Rpl7	313.2756903	-7.102264541	0.548686152	-12.94412937	2.54E-38	2.18E-36
Gm7568	2.498385913	-4.473323423	1.23487902	-3.622479086	0.000291793	0.000928168
Eloc	4862.969637	-4.300961956	0.395041903	-10.88735631	1.32E-27	5.55E-26
Ly96	37.99683856	-4.264720802	0.771145492	-5.530371176	3.20E-08	1.93E-07
Gdap1	1086.578976	2.063131046	0.42690041	4.832815796	1.35E-06	6.38E-06
Gm7690	1.362362147	-4.070689149	1.895057908	-2.148055282	0.031709364	0.061735357
Gm28756	1.541064064	-3.223619404	1.526481629	-2.111797051	0.03470386	0.066801216
Defb41	54.38227745	-2.783146546	1.099178032	-2.532025264	0.011340582	0.025082059
Gm4956	5.206497995	-4.024394028	0.934564209	-4.306171787	1.66E-05	6.58E-05
Gm16327	7.266349094	-2.455251744	1.062581014	-2.310648986	0.020852251	0.042738216
Gm2709	4.508988252	-5.799766809	1.114590042	-5.203497779	1.96E-07	1.05E-06
Gm16328	5.780222532	-3.136446585	0.822330849	-3.814093305	0.000136684	0.000462294
Gm7658	2.784413334	-3.302091675	1.226964281	-2.691269604	0.007118065	0.016562208
Rims1	87.40798381	2.051517337	0.472198334	4.344609433	1.40E-05	5.58E-05
Ogfrl1	25.39499714	2.448645368	0.608490561	4.024130403	5.72E-05	0.000207123
Sdhaf4	939.5843538	-3.83482387	0.684779933	-5.600082133	2.14E-08	1.33E-07
Gm26524	3.013795449	-4.690737276	1.168144817	-4.015544312	5.93E-05	0.000214059
Fam135a	48.03411892	3.860792957	0.416950217	9.259601736	2.05E-20	4.75E-19
Gm28439	45.59508355	4.813568452	0.977128419	4.926239335	8.38E-07	4.10E-06
Gm10222	20.16223527	3.608789011	0.862556589	4.183828699	2.87E-05	0.000109164
Gm28438	10.90879692	4.731407493	1.149219246	4.117062528	3.84E-05	0.000143215
Gm28437	135.6601494	2.498413962	0.73306382	3.408180699	0.000653976	0.001920622
Gm10925	363.7600402	2.954588834	0.753843937	3.91936406	8.88E-05	0.000310218
Gm28661	132.8864115	3.294932286	0.741123422	4.445861768	8.75E-06	3.63E-05
Gm29216	139.9095515	3.107512877	0.811068619	3.831380977	0.000127426	0.00043408
Lmbrd1	186.129586	-3.542289614	0.821424191	-4.312375568	1.62E-05	6.41E-05
Gm7846	33.09837381	-3.607215493	0.686725662	-5.25277515	1.50E-07	8.24E-07
Ptp4a1	146.7310756	5.066402597	0.716196138	7.07404345	1.50E-12	1.57E-11
Gm28644	43.35884775	-3.038783895	0.831102595	-3.656328247	0.000255854	0.000822806
4931428L18Rik	633.3018286	-2.069005497	0.34508285	-5.995677542	2.03E-09	1.44E-08
Gm4850	5.452309621	-6.069575993	1.259634499	-4.818521562	1.45E-06	6.82E-06
Gm28645	2.286333263	-4.820951979	1.458282799	-3.305910199	0.000946684	0.00269318
Gm37110	32.71783101	-3.873498075	0.532693694	-7.271529808	3.55E-13	4.05E-12
Gm38157	3.140517561	-5.268295015	1.316549682	-4.001592259	6.29E-05	0.000225967
Gm37958	2.221644722	-4.778667676	1.443660023	-3.310105982	0.000932607	0.002655717
Ccdc115	1758.546148	-2.310909892	0.219805214	-10.51344436	7.49E-26	2.72E-24
Imp4	1131.620957	-3.903692795	0.409660654	-9.529088909	1.59E-21	4.01E-20
Ptpn18	62.07872482	-5.708535871	0.690825965	-8.26334875	1.42E-16	2.29E-15
Arid5a	13.72643638	-3.656330171	0.854666696	-4.278077278	1.89E-05	7.39E-05
Fer1l5	22.30135724	-2.276481979	0.751620685	-3.028764409	0.002455561	0.006356465
Lman2l	140.408702	-3.52874634	0.666014166	-5.298305229	1.17E-07	6.54E-07
Ankrd39	7.728915908	-2.996984529	1.008824878	-2.970767864	0.002970562	0.007540043
Fam178b	98.74760651	-3.75984907	0.669927616	-5.61232136	2.00E-08	1.24E-07
Cox5b	1309.383828	-3.262443635	0.490452767	-6.651901778	2.89E-11	2.59E-10
Actr1b	8.030494052	-3.141879439	0.837983264	-3.749334353	0.000177305	0.000586997
4933424G06Rik	29.15408183	-4.827465099	0.64928614	-7.435034887	1.05E-13	1.25E-12
Zap70	10.98087137	-6.482631481	1.303933768	-4.971595675	6.64E-07	3.31E-06
Tmem131	86.530879	2.091360766	0.585051513	3.574660899	0.000350682	0.001095218
Vwa3b	5.118329367	-2.61037681	1.24086876	-2.103668731	0.035407354	0.067924153
4930556I23Rik	3.055253577	-5.231813508	1.683149926	-3.108346694	0.001881372	0.004986461
Lipt1	312.0239001	-4.343699233	0.678152489	-6.405195447	1.50E-10	1.23E-09
Mrpl30	257.1030913	-5.30011828	0.678158762	-7.815453516	5.48E-15	7.52E-14
Txndc9	3828.304925	-5.046359393	0.246489528	-20.47291593	3.75E-93	3.87E-90
Gm16150	21.26835545	-4.069090171	0.958162361	-4.246764784	2.17E-05	8.41E-05
Pdcl3	643.1827839	-2.690587255	0.422075159	-6.37466384	1.83E-10	1.48E-09
Gm37821	2.290241137	-4.82345215	1.313230872	-3.672965852	0.000239752	0.00077315
Rpl31	439.7519601	-4.012529959	0.608443727	-6.594742922	4.26E-11	3.74E-10
Creg2	16.73437834	-7.692584316	1.050280364	-7.324315086	2.40E-13	2.78E-12
D930019O06Rik	17.8603441	-5.292204502	0.888205814	-5.958308786	2.55E-09	1.79E-08
Il1r2	112.5249193	-4.59943012	1.324904055	-3.471519392	0.000517522	0.001560399
Gm16894	15.22674106	-2.61044051	0.839047429	-3.111195412	0.001863316	0.004946831
Gm38070	37.67093865	-4.281417058	0.461453982	-9.278101871	1.73E-20	4.01E-19
Tmem182	125.4193956	2.237009478	0.67158591	3.330935692	0.000865546	0.002482091
Pantr1	6.365678955	-2.228830156	1.077666584	-2.068200118	0.038621209	0.073224075
Gm20646	71.76207794	-2.961230899	0.593398038	-4.990294392	6.03E-07	3.02E-06
Tex30	856.9043655	-2.593074892	0.324329491	-7.995186891	1.29E-15	1.90E-14
Kdelc1	26.81123573	3.251990287	1.145848134	2.838063955	0.004538809	0.011053809
Bivm	24.01568585	3.416995262	0.714311807	4.783618622	1.72E-06	8.01E-06
Gm38110	30.02750044	-3.610147538	0.517644067	-6.974188964	3.08E-12	3.11E-11
Gm23974	2.957916354	-5.18163064	1.779161699	-2.912400061	0.00358663	0.008915714
Dnah7b	45.82339622	2.115559393	0.338268886	6.25407621	4.00E-10	3.10E-09
Gm8420	1.277695865	-3.980804665	1.919288543	-2.074104324	0.038069623	0.072311246
Gm31812	11.64971802	-2.329062057	0.87538339	-2.660619431	0.007799706	0.017997742
Nab1	173.8561694	2.412330724	0.478750329	5.038807451	4.68E-07	2.38E-06
Inpp1	5.051491583	-2.191992974	1.088559322	-2.013664236	0.044044797	0.082121389
Gm34066	11.95399373	-6.009904127	1.026802709	-5.853027142	4.83E-09	3.27E-08
Pgap1	14.14841368	2.163002186	1.012917754	2.135417389	0.032726932	0.063504883
Hspe1	937.2869117	-2.812560819	0.418161511	-6.726015534	1.74E-11	1.61E-10
Rftn2	32.56805495	-2.993077005	0.695276004	-4.304876034	1.67E-05	6.61E-05
Gm8292	2.234838451	-3.814219461	1.204334557	-3.167076323	0.001539799	0.00416652
Gm38056	11.19840967	-5.307086404	0.875297492	-6.063180179	1.33E-09	9.70E-09
Satb2	11.90250736	2.041052696	0.768008066	2.657592785	0.007870092	0.018131518
4930558J18Rik	6.505548296	-4.007442154	1.136188583	-3.527092432	0.00042015	0.00129328
1700066M21Rik	90.6751314	2.293018863	0.456927536	5.018342482	5.21E-07	2.63E-06
Gm37373	4.49379724	-5.781587471	1.201787022	-4.810825349	1.50E-06	7.06E-06
Gm17234	1.895247627	-4.531344887	1.409487044	-3.214889349	0.001304948	0.00359286
Kctd18	21.0520831	2.264611292	0.561784976	4.031099779	5.55E-05	0.000201533
Clk1	452.1241934	2.479440271	0.469521223	5.280784228	1.29E-07	7.14E-07
Ppil3	775.2903785	-7.126392373	0.667982351	-10.66853393	1.43E-26	5.57E-25
Nif3l1	209.5161061	-2.976612788	0.64579499	-4.609222487	4.04E-06	1.78E-05
Fam126b	448.6736165	2.361669098	0.383172623	6.1634599	7.12E-10	5.33E-09
Ndufb3	335.0412783	-5.198411342	0.617496373	-8.418529357	3.81E-17	6.48E-16
Gm28802	124.5479908	-2.563019508	0.452557099	-5.663416873	1.48E-08	9.42E-08
Stradb	694.2996387	4.216663041	0.496237779	8.497263243	1.94E-17	3.37E-16
Gm29018	3.057435897	-5.235273476	1.393090046	-3.758029491	0.000171257	0.00056837
Bmpr2	175.3844595	2.40131849	0.434814235	5.522630812	3.34E-08	2.01E-07
Fam117b	259.0434583	2.289747126	0.46077291	4.969361432	6.72E-07	3.34E-06
Ica1l	91.41223159	-2.393290601	0.505679634	-4.732819837	2.21E-06	1.01E-05
Wdr12	275.2711884	-2.082141179	0.611672166	-3.404014917	0.000664031	0.001947218
Gm38388	3.181306886	-5.285533759	1.176718196	-4.49175833	7.06E-06	2.98E-05
Ino80d	196.6328404	2.105354597	0.448428533	4.694961277	2.67E-06	1.20E-05
Gpr1	617.1600256	-3.362936966	0.421248354	-7.983264344	1.43E-15	2.08E-14
Fastkd2	40.13100225	2.298545884	0.465569722	4.937060503	7.93E-07	3.89E-06
Creb1	8.901644797	-2.230275829	1.121474599	-1.988699371	0.046734395	0.086492183
Rpl10a-ps1	4.234668216	-3.323434165	1.107301085	-3.00138256	0.002687567	0.006894929
Unc80	139.0198603	-2.875262942	0.338259454	-8.500170241	1.89E-17	3.29E-16
Kansl1l	22.34456027	3.85481846	0.672229548	5.734378192	9.79E-09	6.36E-08
Lancl1	3472.581712	-7.692453974	0.357719196	-21.50416878	1.42E-102	4.16E-99
Erbb4	3.280647824	3.999388624	1.547995706	2.58359155	0.009777751	0.021991786
Ikzf2	13.94349416	2.110136699	0.809778674	2.605819056	0.009165487	0.020739768
4930556G22Rik	34.8064105	-8.741831671	0.946981498	-9.231259205	2.67E-20	6.09E-19
Xrcc5	450.695935	-3.773542438	0.302148384	-12.48903728	8.57E-36	6.26E-34
Rpl37a	183.5446549	-3.759762671	0.550674799	-6.827555352	8.64E-12	8.25E-11
Gm29185	3.894933447	-2.379773264	0.905337746	-2.628602722	0.008573646	0.019552745
Gm29183	45.59673078	-2.448073712	0.641543854	-3.815910165	0.000135682	0.000459082
Tmbim1	452.8543619	2.196291516	0.314144851	6.991333813	2.72E-12	2.76E-11
Bcs1l	33.26664186	-4.300117506	0.904056608	-4.756469308	1.97E-06	9.07E-06
Cyp27a1	86.39234065	-7.566990007	0.660102159	-11.46336201	2.02E-30	1.02E-28
Nhej1	377.2281273	-2.689155823	0.62020441	-4.335918579	1.45E-05	5.80E-05
Slc23a3	164.5353905	-4.747670876	0.825544624	-5.750956083	8.87E-09	5.81E-08
Zfand2b	504.4510364	-6.950228881	0.493891596	-14.0723773	5.61E-45	7.13E-43
Stk16	16.5566681	-4.659325878	0.977975626	-4.764255627	1.90E-06	8.76E-06
Tuba4a	1684.07637	-4.649285541	0.2995769	-15.51950616	2.56E-54	5.91E-52
Dnpep	66.44742508	-4.846438385	0.536870792	-9.027196973	1.76E-19	3.71E-18
Gmppa	43.53449895	-4.894809136	0.790820338	-6.189533706	6.03E-10	4.58E-09
Obsl1	4.412492814	-2.576707158	1.180386373	-2.182935365	0.02904057	0.057227792
Inha	46.27855095	-9.154881655	1.141763589	-8.018193732	1.07E-15	1.58E-14
Slc4a3	9.394215583	-6.857371542	0.991565474	-6.915702213	4.66E-12	4.60E-11
Gm28387	206.1742776	-5.325006552	0.549662826	-9.687769115	3.40E-22	9.19E-21
Sgpp2	3.319482774	2.807176131	1.178165947	2.382666158	0.017187773	0.036084032
Farsb	584.0327584	2.927003468	0.437132481	6.695918505	2.14E-11	1.95E-10
Mogat1	1.515607479	-4.218814933	1.47711884	-2.856110707	0.004288656	0.010510294
Serpine2	866.1635971	2.225474028	0.82762207	2.688997925	0.007166686	0.016673127
2310015K22Rik	10.56770988	4.547473324	0.983701904	4.62281643	3.79E-06	1.67E-05
Nyap2	37.49289017	-2.876704749	0.577632293	-4.980166075	6.35E-07	3.18E-06
C430014B12Rik	29.81219185	-5.516936772	0.79775974	-6.915536716	4.66E-12	4.60E-11
4933436I20Rik	2.787488043	-2.972149475	1.495472363	-1.987431897	0.046874556	0.086696662
Trip12	1510.075872	3.23774416	0.391014688	8.280364551	1.23E-16	1.99E-15
Fbxo36	86.14843725	-2.851172923	0.377962001	-7.543543833	4.57E-14	5.73E-13
Gm15433	3.131928207	-4.415711625	1.356853604	-3.254375867	0.001136418	0.003170684
Gm29284	10.45905781	-6.00919574	1.013847982	-5.927117132	3.08E-09	2.15E-08
C130026I21Rik	61.25552422	-3.148358594	0.454970231	-6.919922177	4.52E-12	4.47E-11
Gm18342	1.875639505	-3.411912406	1.290820194	-2.643212758	0.008212341	0.018835842
A530032D15Rik	32.78713898	-2.538256799	0.411699625	-6.165312396	7.03E-10	5.28E-09
A530040E14Rik	740.3613936	-3.561148859	0.685113921	-5.197893005	2.02E-07	1.08E-06
Gm2619	5.416382102	-5.588965662	1.055321455	-5.295984116	1.18E-07	6.62E-07
Gm6264	111.4042207	-3.326276145	0.294716408	-11.28636225	1.53E-29	7.32E-28
Gm2427	1.697819769	-3.220256452	1.273018385	-2.529622894	0.011418518	0.025232146
Gm10552	7.322637103	-3.202616257	0.870886944	-3.677419071	0.000235606	0.000760901
Gm28100	4.300659753	-5.730084539	1.138336457	-5.033735415	4.81E-07	2.44E-06
Psmd1	446.5280729	2.458878299	0.392987413	6.256888187	3.93E-10	3.04E-09
Armc9	93.98158495	-3.969231849	0.591788746	-6.70717697	1.98E-11	1.81E-10
Gm16341	7.226313625	-5.984034631	1.027274685	-5.825155352	5.71E-09	3.84E-08
Pde6d	1934.944221	-6.747246731	0.500262734	-13.48740627	1.86E-41	1.92E-39
Gm6136	7.956758197	-5.735941221	0.945147664	-6.068830764	1.29E-09	9.38E-09
Gm28375	6.662139359	-4.333668866	0.847227848	-5.115116174	3.14E-07	1.64E-06
Prss56	22.36816719	-2.769972029	1.066743649	-2.596661373	0.009413468	0.021248788
Chrnd	47.62030684	-3.334713155	0.842616872	-3.957567507	7.57E-05	0.000267766
Chrng	95.11551886	-2.91941681	0.675907375	-4.319255743	1.57E-05	6.22E-05
Eif4e2	299.0515545	-4.488921311	0.476922122	-9.412273209	4.86E-21	1.17E-19
Kcnj13	24.17237499	-6.186450946	0.881351678	-7.019276298	2.23E-12	2.28E-11
Ngef	60.29591751	-3.879813427	0.580963418	-6.678240497	2.42E-11	2.19E-10
Gm29538	2.83211818	-3.727795723	1.2334173	-3.02233131	0.002508358	0.006478786
Gm28342	72.57365089	-2.161570969	0.537711074	-4.019948766	5.82E-05	0.000210486
C030007H22Rik	2.173965975	-3.902037966	1.470710486	-2.653165259	0.007974082	0.018342167
Gbx2	107.4519896	-2.393105678	0.352415949	-6.790571442	1.12E-11	1.05E-10
Iqca	352.9329884	2.391266606	0.457162302	5.230673215	1.69E-07	9.19E-07
Ramp1	7.778157996	-6.588468698	1.02184282	-6.447634185	1.14E-10	9.44E-10
Ube2f	216.3621503	-5.630224966	0.559288772	-10.06675843	7.75E-24	2.41E-22
Erfe	9.594335186	-4.511894179	1.216704183	-3.708291827	0.000208662	0.000680783
Ilkap	75.19614735	-2.379441294	0.324290449	-7.33737704	2.18E-13	2.53E-12
Hes6	466.7371065	-3.870805323	0.763960811	-5.066759012	4.05E-07	2.07E-06
Olfr1416	24.6987621	-3.898821451	0.685119198	-5.690719894	1.27E-08	8.14E-08
Gm29483	741.8310538	-3.771105636	0.580824596	-6.492675522	8.43E-11	7.11E-10
Gpc1	2.848565152	-4.599377164	1.270516307	-3.620085108	0.000294506	0.00093527
Ankmy1	8.15749507	2.601680379	0.952749264	2.730708359	0.006319837	0.014888228
Dusp28	1.416656048	-4.130323529	1.909127371	-2.163461481	0.030505703	0.059710248
Aqp12	2.118841879	-4.7189634	1.803212339	-2.616975993	0.008871258	0.020149411
Mterf4	744.9891093	-4.09204657	0.655555352	-6.242106876	4.32E-10	3.33E-09
Gm28535	3.056566872	-3.056882072	1.19812216	-2.551394318	0.010729286	0.023874636
Ppp1r7	488.6230851	-2.857774529	0.291253544	-9.811981997	1.00E-22	2.83E-21
2-Sep	200.3751752	2.605857948	0.419444927	6.212634323	5.21E-10	3.99E-09
Farp2	22.67303712	-2.008618667	0.756236074	-2.656073596	0.007905636	0.018201444
Stk25	452.0592636	2.364759863	0.350732791	6.742340387	1.56E-11	1.44E-10
Bok	5.979462013	-6.200685853	1.696828581	-3.654279473	0.000257905	0.000828931
Atg4b	406.9185967	-4.027877739	0.325892076	-12.35954489	4.33E-35	3.01E-33
Dtymk	743.2702449	-4.727622058	0.655318883	-7.214231394	5.42E-13	6.02E-12
Pdcd1	2.041749719	-3.46554065	1.688960503	-2.051877853	0.040181535	0.075903266
Gm7895	3.689919559	2.171255547	0.914557269	2.374105614	0.017591518	0.036852212
Gm15427	36.41818489	-7.474970628	0.803749987	-9.300119125	1.40E-20	3.27E-19
4930533P14Rik	7.026325324	-4.168942371	1.154252929	-3.611810085	0.000304067	0.000962495
Gm7133	17.49394554	-3.271647181	0.61783795	-5.295315994	1.19E-07	6.64E-07
D1Ertd622e	842.0527349	2.594711306	0.482454325	5.378149121	7.53E-08	4.32E-07
Ppip5k2	378.0796055	2.459201092	0.40742061	6.036025264	1.58E-09	1.14E-08
Gm18728	1.585213415	-4.295778596	1.66386455	-2.581807874	0.009828428	0.022097262
Gm26509	10.16185972	-6.50390687	1.029786211	-6.315783604	2.69E-10	2.13E-09
Serpinb12	374.7901791	-5.022609537	0.441386964	-11.37915242	5.31E-30	2.60E-28
Serpinb3a	39.48721363	2.299443043	0.62247778	3.694016265	0.00022074	0.000716852
Serpinb2	9.778289613	-2.626247657	1.056693771	-2.485344126	0.012942625	0.028156394
Gm15389	120.982066	-3.900954802	1.624635295	-2.401126465	0.016344687	0.034583266
D830032E09Rik	7.58856538	-2.857238423	0.947558686	-3.015368301	0.002566674	0.006615761
Cntnap5a	3.514007855	-2.962080529	1.316859785	-2.249351497	0.024490142	0.049246765
Gm28362	191.1905656	-2.47696438	0.495474346	-4.999177863	5.76E-07	2.90E-06
Gm28359	3.255479115	-3.341343768	1.165465576	-2.866960497	0.004144347	0.010179404
Gm7145	17.53546695	2.547865502	0.75077724	3.393637111	0.00068971	0.002015775
Gm28358	3.84431241	-3.34675891	1.277337355	-2.62010572	0.008790251	0.019990181
Gm29106	18.65159084	2.42284276	0.52396618	4.624044166	3.76E-06	1.67E-05
Inhbb	2.578880591	-4.984226016	1.737983996	-2.867820433	0.0041331	0.010158896
Marco	3.031231151	-5.21865454	1.266311824	-4.12114492	3.77E-05	0.000140821
Ccdc93	68.02371606	-2.769888196	0.514275162	-5.386004225	7.20E-08	4.15E-07
Gm15392	13.89759562	-7.419153833	1.01045927	-7.342358126	2.10E-13	2.44E-12
Actr3	362.2737999	2.247898648	0.361403165	6.219919656	4.97E-10	3.81E-09
Gm37510	9.721883993	-5.040509551	0.905343765	-5.567508989	2.58E-08	1.58E-07
Gm8451	27.5353863	-2.534540615	0.908670835	-2.789283554	0.005282479	0.01267824
2900009J06Rik	11.53587694	-6.65477031	0.949211302	-7.010841841	2.37E-12	2.42E-11
Ccnt2	229.1645531	2.433213523	0.32545192	7.476414702	7.64E-14	9.32E-13
Rpl28-ps1	4.638859047	-4.450027136	0.992901028	-4.481843619	7.40E-06	3.10E-05
Lct	45.43289743	-3.432567238	0.695876527	-4.932724563	8.11E-07	3.97E-06
Thsd7b	64.5788418	2.185530362	0.493462088	4.4289732	9.47E-06	3.90E-05
Fcmr	1.39993877	-4.098682005	1.706047487	-2.402443095	0.016285968	0.034490148
Il24	3.321025736	-3.791091526	1.361041274	-2.785434652	0.005345601	0.012810443
Mapkapk2	2.505423457	-4.94516591	1.429606099	-3.45911081	0.000541962	0.001624588
Eif2d	184.4323803	-2.203388325	0.454199577	-4.851145696	1.23E-06	5.86E-06
Rab7b	2.593978222	-2.573637203	1.235220124	-2.083545397	0.037201538	0.070915938
Slc45a3	2729.900645	2.304350355	0.511291884	4.506917532	6.58E-06	2.79E-05
Elk4	257.0555549	2.187068948	0.510202607	4.286667529	1.81E-05	7.13E-05
Lemd1	40.57334393	-3.901671887	0.54842042	-7.114381136	1.12E-12	1.19E-11
Tmem81	6.015239379	3.325651041	1.132659773	2.936142979	0.003323211	0.00832943
Gm26706	1.055072431	-3.190991393	1.519117869	-2.100555499	0.035680004	0.068335023
Zc3h11a	10.93848032	-2.734096294	0.704867134	-3.878881795	0.000104938	0.000361833
Chit1	2.954228724	-4.182089407	1.286461159	-3.250847783	0.001150614	0.003205701
Adora1	1.635867825	-4.329671074	1.846409956	-2.344913198	0.01903151	0.039458589
Gm29376	5.83369754	-5.656067367	1.066607006	-5.302859754	1.14E-07	6.39E-07
Mgat4e	1.822661193	-3.475611811	1.264257757	-2.74913228	0.005975327	0.01416272
Ube2t	6940.894189	-4.653743969	1.172503713	-3.969065442	7.22E-05	0.000255841
Ptprv	1.688862568	-3.528282253	1.758489956	-2.006427299	0.044810678	0.083354328
Timm17a	2594.555298	-5.620082387	0.621841813	-9.037800717	1.60E-19	3.37E-18
Shisa4	11.6850033	-3.918546408	1.083090669	-3.617930169	0.000296968	0.000942578
Gm37333	1.458706933	-4.17143476	1.713378348	-2.434625583	0.014907206	0.031916503
Lad1	4.595441462	-3.491420716	1.043687271	-3.345274789	0.000822011	0.002363158
Gm28883	12.30857743	-5.272644817	0.864465597	-6.099311335	1.07E-09	7.83E-09
Tmem9	417.779635	-3.655269545	0.830260731	-4.40255622	1.07E-05	4.36E-05
Mroh3	91.73458606	-6.873454206	0.869797193	-7.902364209	2.74E-15	3.87E-14
Camsap2	206.4642282	2.825223195	0.573652126	4.924976426	8.44E-07	4.12E-06
9230116N13Rik	4.616874793	-4.672767939	1.621319806	-2.882076639	0.003950636	0.009739088
Ddx59	92.78117289	3.746163838	0.493060252	7.597781051	3.01E-14	3.84E-13
Gm33994	4.196308675	-3.500431225	1.106573512	-3.163306539	0.00155988	0.004214478
Gm19705	77.64996442	-5.434409557	0.813122854	-6.68338066	2.33E-11	2.12E-10
Gm8790	2.427532259	-4.918392318	1.507410401	-3.262809063	0.001103138	0.003086674
2310009B15Rik	11.86034802	-3.65147552	0.763556315	-4.782195427	1.73E-06	8.06E-06
Crb1	146.6262918	-2.081221264	0.416012936	-5.002780163	5.65E-07	2.85E-06
Zbtb41	56.60876737	3.648317825	0.560376801	6.51047263	7.49E-11	6.36E-10
Glrx2	15.38619116	-4.415844718	0.617488804	-7.151295201	8.60E-13	9.32E-12
Trove2	11.39693504	3.525380002	0.837372662	4.210049077	2.55E-05	9.81E-05
Brinp3	13.38440025	2.403689458	0.912426389	2.634392745	0.008428793	0.01925922
Prg4	154.7045977	-2.219275302	0.438925855	-5.056150772	4.28E-07	2.19E-06
Rnf2	306.5492631	2.332297067	0.378326859	6.164767354	7.06E-10	5.29E-09
Rgl1	40.80269709	-3.412337507	0.753600063	-4.52804833	5.95E-06	2.54E-05
Arpc5	111.3677542	-2.032788403	0.422807655	-4.807832544	1.53E-06	7.16E-06
Gm28960	1.700163981	-3.350235065	1.589359313	-2.107915459	0.035038303	0.067356229
E330020D12Rik	102.4757417	-10.30162411	0.940471291	-10.9536827	6.38E-28	2.71E-26
Npl	2.259771015	-4.808437463	2.045702873	-2.350506287	0.018747891	0.038981204
Rgs8	6.310453539	-6.285180516	1.095743956	-5.735993782	9.69E-09	6.32E-08
5530400K19Rik	19.84352761	-5.268827607	1.024217207	-5.144248281	2.69E-07	1.41E-06
Teddm2	5.371891742	-6.054592766	1.327656707	-4.56036017	5.11E-06	2.21E-05
Glul	68.78399381	-2.996317503	0.641266741	-4.672497902	2.98E-06	1.34E-05
A830008E24Rik	216.3064228	-4.076458152	0.326146218	-12.49886686	7.57E-36	5.55E-34
BC034090	7.874151634	-2.762853056	0.854207393	-3.234405462	0.001218963	0.003380009
Xpr1	123.5567484	2.587548789	0.503551	5.138603221	2.77E-07	1.45E-06
Tor1aip2	13.57476365	2.033371983	0.959662078	2.118841652	0.034103851	0.06580523
Gm2000	23.60760425	-6.215212979	0.745148399	-8.340906309	7.37E-17	1.22E-15
Abl2	1121.239727	2.226323961	0.448143002	4.967887372	6.77E-07	3.37E-06
Gm28694	62.51797169	-3.720824293	0.73146684	-5.086798319	3.64E-07	1.88E-06
Tex35	16.79201939	-7.202622524	0.948752437	-7.591677497	3.16E-14	4.01E-13
Gm15486	40.37703458	-8.958198632	1.020630926	-8.777118549	1.68E-18	3.23E-17
Pappa2	3.679046745	-5.492538938	1.268253876	-4.330788213	1.49E-05	5.93E-05
4930562F17Rik	15.09929602	-4.432700371	0.834751617	-5.310202794	1.10E-07	6.16E-07
Rfwd2	561.5462118	2.742194351	0.502766479	5.454210787	4.92E-08	2.90E-07
Mrps14	1005.317104	-2.107480182	0.4848308	-4.346836425	1.38E-05	5.53E-05
Rc3h1	94.19847995	2.897545011	0.51395037	5.637791466	1.72E-08	1.08E-07
Serpinc1	2151.95348	-4.176318995	0.300457807	-13.89985181	6.35E-44	7.47E-42
Gm37729	20.38901815	-2.472025491	0.790673086	-3.126482403	0.001769111	0.004716732
Dars2	2.00502495	-4.619991482	1.414622242	-3.265883529	0.001091231	0.003056847
Gm15429	6.539540264	4.170674869	1.046042195	3.98710003	6.69E-05	0.000238751
Gm5049	46.02118881	-2.821713441	0.582768498	-4.841911412	1.29E-06	6.12E-06
Suco	509.8741706	2.088881784	0.628337202	3.324459822	0.0008859	0.002534241
Gm31925	547.2856851	-4.451520252	0.507970246	-8.763348423	1.90E-18	3.63E-17
Pigc	133.9673236	-3.097005573	0.689823855	-4.489559983	7.14E-06	3.01E-05
Dnm3	278.5134401	-2.905553528	0.29332201	-9.905678512	3.93E-23	1.14E-21
2810442N19Rik	6.168961524	-6.251601036	1.052949955	-5.937225228	2.90E-09	2.03E-08
Gm5705	17.84030411	-2.002829429	0.644227917	-3.108883324	0.001877959	0.004978919
7420461P10Rik	1097.465833	-3.163867405	0.346657165	-9.126790742	7.06E-20	1.56E-18
BC055324	16.38597941	-2.988317898	0.835438075	-3.576947217	0.00034763	0.001086655
Mettl18	57.51147931	-5.145007495	0.540077326	-9.526427506	1.63E-21	4.10E-20
Gm16587	3.803030557	-5.547014115	1.19348057	-4.647762398	3.36E-06	1.49E-05
Gm16548	1.902763392	-4.561166465	1.748871127	-2.608063222	0.009105614	0.020628251
Sft2d2	122.5677212	-3.881256925	0.47222231	-8.219130789	2.05E-16	3.25E-15
Mpc2	337.8493866	-4.236847007	0.720179572	-5.883042471	4.03E-09	2.76E-08
Adcy10	16.52089201	-4.485202841	0.785432172	-5.710490351	1.13E-08	7.27E-08
Rcsd1	16.48732519	-2.133377306	0.728141027	-2.929895758	0.003390757	0.008480522
Creg1	181.0688266	-3.804826912	0.800089323	-4.755502668	1.98E-06	9.11E-06
Gm26665	4.97364426	-4.931103408	1.102461377	-4.472812843	7.72E-06	3.23E-05
Gpa33	4.904199331	3.104297023	1.240437208	2.502582962	0.012329073	0.026992462
Tada1	90.87641927	3.355273508	0.733151282	4.576509092	4.73E-06	2.06E-05
Gm16418	2.659929792	-5.032046966	1.318589649	-3.81623424	0.000135504	0.000458657
Gm4846	1.705877822	-3.85142887	1.323872261	-2.909214873	0.003623377	0.008995582
Gm6286	18.42975584	-2.791738957	0.931395587	-2.997371897	0.002723183	0.00696998
Uck2	1470.118911	-6.502524164	0.308007848	-21.11155348	6.23E-99	1.09E-95
Aldh9a1	1173.19581	2.895229917	0.281978007	10.26757352	9.87E-25	3.33E-23
Nuf2	679.0094044	2.945277101	0.428815866	6.86839582	6.49E-12	6.27E-11
3110045C21Rik	66.16250864	-3.906233716	0.383362141	-10.18940917	2.21E-24	7.27E-23
Uap1	37.05460169	3.873122779	0.558844636	6.930589525	4.19E-12	4.17E-11
Uhmk1	266.0276716	3.791392596	0.453453924	8.361141887	6.21E-17	1.03E-15
Dusp12	1017.283535	-3.12129478	0.471681611	-6.617376442	3.66E-11	3.23E-10
Gm26620	7.551112538	-4.10087222	0.888781555	-4.614038398	3.95E-06	1.74E-05
Sdhc	738.089608	-2.238190353	0.401319273	-5.577081646	2.45E-08	1.50E-07
Ndufs2	532.1977099	-5.524818539	0.77824243	-7.099097053	1.26E-12	1.32E-11
Ppox	39.79691796	-4.586678997	0.859267484	-5.337894292	9.40E-08	5.33E-07
Usp21	407.9812375	2.30535546	0.344550319	6.690910835	2.22E-11	2.02E-10
Ufc1	117.7433869	-5.564593143	0.651892342	-8.536061529	1.39E-17	2.43E-16
Dedd	69.76198871	-2.098854457	0.362614222	-5.788119514	7.12E-09	4.73E-08
Nit1	113.8150418	-5.040665292	0.420350476	-11.99157746	3.93E-33	2.42E-31
Usf1	93.82882683	-2.731217252	0.552574063	-4.942717069	7.70E-07	3.79E-06
Tstd1	10.71365945	-2.224762337	0.770868956	-2.886044792	0.003901166	0.009621194
Slamf7	45.24230146	-2.21091736	0.537664705	-4.112074572	3.92E-05	0.000146159
Gm37787	6.387317339	-2.055653687	0.919427139	-2.235798357	0.025364983	0.050808362
Gm37065	4.530338151	-2.680907178	0.852086078	-3.146286798	0.001653578	0.004438404
Ncstn	68.43515287	2.547242447	0.396409957	6.425778171	1.31E-10	1.08E-09
Igsf8	3.874866392	-5.5676064	1.277583881	-4.357918476	1.31E-05	5.27E-05
Slamf9	9.192231696	-6.819756593	1.074668555	-6.3459162	2.21E-10	1.77E-09
Cfap45	130.8524956	-3.082636911	0.272495518	-11.3126151	1.14E-29	5.50E-28
Ifi213	1.613380213	-4.315854629	1.8303575	-2.357929873	0.018377164	0.038296682
Spta1	1.442068001	-3.572001221	1.759605791	-2.030000833	0.042356455	0.079404197
Fh1	341.7453563	-2.293594899	0.715293906	-3.206506973	0.00134357	0.003689347
Rbm8a2	1.973505987	-3.039880689	1.484021876	-2.048406925	0.040520144	0.076419378
Gm36536	6.156107291	-6.24087347	1.396826235	-4.467895372	7.90E-06	3.30E-05
Cep170	77.47373484	3.092405201	0.527922208	5.857691067	4.69E-09	3.19E-08
Gm38158	17.87182876	-2.528209696	1.048577832	-2.41108444	0.015905166	0.033783782
Zbtb18	74.66345093	2.89360021	0.657351376	4.401907891	1.07E-05	4.37E-05
Hnrnpu	268.0520773	2.128921797	0.516613525	4.12091766	3.77E-05	0.00014093
Efcab2	18.7393098	-3.901332137	0.567681977	-6.872390346	6.31E-12	6.11E-11
Tfb2m	103.970625	3.490361326	0.538209787	6.485131653	8.87E-11	7.45E-10
Ahctf1	241.0538901	3.351789053	0.299535843	11.18994316	4.57E-29	2.09E-27
H3f3a	860.954718	-2.628726764	0.557804294	-4.712632712	2.45E-06	1.11E-05
Cnih4	881.8464402	-3.790093624	0.50152336	-7.557162697	4.12E-14	5.19E-13
Rpl35a-ps2	2.766877807	-5.081156599	1.251380309	-4.060441548	4.90E-05	0.000179703
1700047M11Rik	14.6428076	-5.749271068	0.874429372	-6.574883292	4.87E-11	4.24E-10
Disp1	157.7702567	-3.321490266	0.585130171	-5.676498034	1.37E-08	8.78E-08
Aida	72.2864398	2.136323384	0.527099992	4.052975558	5.06E-05	0.000185034
Hhipl2	2.090229365	-4.673398409	1.436759425	-3.252735516	0.001142998	0.003186034
Gm34068	18.6108752	-3.908945447	0.816323541	-4.788475708	1.68E-06	7.83E-06
1700056E22Rik	15.35062054	-2.976009944	0.793219864	-3.751809652	0.000175563	0.000581419
1700112H15Rik	10.60739927	-2.126570606	0.874483791	-2.431801056	0.015023957	0.032118288
C130074G19Rik	50.53240522	-6.523713888	0.916829123	-7.115517742	1.11E-12	1.18E-11
Gm34882	12.43372609	-7.253345049	1.028467518	-7.05257572	1.76E-12	1.82E-11
Bpnt1	20.81018821	-2.952032455	0.875751782	-3.370855207	0.000749352	0.002175939
Gm38093	198.4072738	-5.309440901	0.645017715	-8.231465242	1.85E-16	2.95E-15
Lyplal1	602.3717389	-2.185343159	0.500024625	-4.370471075	1.24E-05	4.99E-05
Gm37254	21.70964792	3.287366674	0.723940717	4.540933524	5.60E-06	2.41E-05
Gm37896	2.734994667	-4.085686622	1.304432766	-3.132155776	0.001735278	0.004637107
Esrrg	33.70660747	2.153296937	0.666562567	3.230449837	0.001235956	0.003423338
Gm38064	41.81704681	-4.333795827	0.545982414	-7.937610661	2.06E-15	2.94E-14
Pdcd5-ps	23.00111617	-4.305538047	0.567082893	-7.592431548	3.14E-14	4.00E-13
Ptpn14	1.810328561	-4.486208613	2.104211306	-2.132014309	0.03300567	0.0639608
Smyd2	17.7436056	-4.631956862	0.85548173	-5.414442762	6.15E-08	3.58E-07
Gm30725	227.3738125	-4.141270959	0.682361465	-6.069028176	1.29E-09	9.38E-09
Angel2	1877.010653	2.584427921	0.383923095	6.731629213	1.68E-11	1.55E-10
Tatdn3	28.40984256	-4.947808746	0.859865017	-5.754169141	8.71E-09	5.71E-08
Nsl1	31.49328092	-3.308346721	0.742808236	-4.453836888	8.43E-06	3.50E-05
Batf3	62.56208573	-5.311789445	0.634752204	-8.368288308	5.85E-17	9.77E-16
Atf3	10.87777253	-3.58394199	0.974537003	-3.677584308	0.000235453	0.000760548
D730003I15Rik	10.62160269	-6.089815606	0.945795842	-6.438826793	1.20E-10	9.97E-10
Nenf	9.849212949	-3.165102229	1.214490162	-2.606115988	0.009157545	0.020727147
Tmem206	27.52876322	-6.652045914	0.814747141	-8.164552631	3.23E-16	5.00E-15
Ints7	8.557693074	-2.798765297	0.859762222	-3.25527829	0.001132813	0.003161632
Traf5	3.903757622	-3.720885026	1.075634936	-3.459245236	0.000541691	0.001624333
Rcor3	14.09750821	2.818401765	0.638082097	4.41698925	1.00E-05	4.09E-05
A130010J15Rik	3.643302984	-4.075180957	1.128865173	-3.609980231	0.00030622	0.000968436
Cr1l	242.4091518	-4.108151955	0.80500736	-5.103247697	3.34E-07	1.74E-06
Rpp38	532.3027618	-2.487336748	0.86687111	-2.869327077	0.004113462	0.0101163
Meig1	2.681826365	-5.045705973	1.485293657	-3.397110024	0.000681016	0.001992358
Hspa14	389.0687883	2.155047059	0.571929448	3.768029548	0.000164541	0.000548042
Gm13181	13.75891725	-2.091861597	0.924958508	-2.261573443	0.02372377	0.047923219
Gm13180	345.9003961	-4.404431516	0.509485788	-8.644856475	5.39E-18	9.92E-17
Gm13191	6.599315086	-6.340829874	1.118483864	-5.669129506	1.44E-08	9.14E-08
Ucma	2.364163376	-3.124803636	1.209930067	-2.58263161	0.009804996	0.022047406
Optn	192.0199704	-3.105535439	0.312740331	-9.930076588	3.08E-23	9.06E-22
Camk1d	112.8042963	2.266535055	0.487517393	4.649136807	3.33E-06	1.48E-05
Cdc123	481.9586202	-3.591560353	0.643215765	-5.583756723	2.35E-08	1.45E-07
Sec61a2	1.69364912	-3.209284339	1.527141067	-2.101498288	0.035597248	0.068228708
Proser2	1.830328576	-4.50384957	1.420832749	-3.169866103	0.001525092	0.004128936
Gm13384	33.50857415	-4.254388528	0.769099684	-5.53164774	3.17E-08	1.91E-07
Gm10857	282.5418131	3.256395283	0.409306029	7.955893761	1.78E-15	2.56E-14
Echdc3	328.7647019	-2.010477369	0.369077756	-5.447300294	5.11E-08	3.01E-07
Gm13218	3.048260073	-4.691857064	1.341132296	-3.498429707	0.000468006	0.001426313
Atp5c1	738.2851701	-2.562264545	0.405015789	-6.326332491	2.51E-10	2.00E-09
Gm37881	30.12507575	-4.05145621	0.581207891	-6.970752238	3.15E-12	3.17E-11
Mindy3	281.1087581	2.315981383	0.343558522	6.7411554	1.57E-11	1.46E-10
Gm37742	5.605228558	2.637240114	0.922699307	2.858179358	0.004260795	0.010449319
Cubn	2.167065118	4.01968589	1.72306137	2.332874476	0.019654734	0.040534999
St8sia6	37.00321511	3.850153766	0.639363913	6.02185029	1.72E-09	1.24E-08
Cacnb2	268.1494638	-3.306843503	0.477743144	-6.921802106	4.46E-12	4.42E-11
Gm38273	7.664011446	2.281933314	1.064975028	2.142710631	0.032136341	0.062489268
Malrd1	24.13930889	-2.479043222	0.843725693	-2.938209946	0.003301134	0.008284253
A930004D18Rik	4.719422766	-5.854412068	1.089685146	-5.372572152	7.76E-08	4.45E-07
Skida1	1.674545888	-4.367036474	1.857379998	-2.351180954	0.018713931	0.038915208
1810059C17Rik	3.475885752	-4.943719304	1.100643415	-4.491662998	7.07E-06	2.98E-05
Bmi1	1009.597878	4.156552732	0.468762022	8.867085083	7.51E-19	1.50E-17
4921504E06Rik	1.312293737	-4.017371673	1.971539961	-2.037682092	0.041581736	0.07811057
Gm13348	3.212928755	-2.879406426	1.174491093	-2.451620488	0.014221457	0.030611755
Gm13346	162.9856205	-2.074582766	0.453898477	-4.570587634	4.86E-06	2.11E-05
Arhgap21	242.3245372	3.140425486	0.448190564	7.006897819	2.44E-12	2.48E-11
Gm13378	2.494446112	4.17611223	1.765990483	2.364742206	0.018042625	0.037657723
Myo3a	19.34062551	-2.412931383	0.73607478	-3.278106313	0.00104506	0.002937834
Gm13339	4.42034845	2.430185918	1.222504985	1.987874036	0.046825623	0.086633533
Apbb1ip	4.077624927	-4.225200297	1.187726506	-3.557384864	0.000374565	0.001163588
Abi1	335.5664295	2.909488356	0.3794301	7.668048351	1.75E-14	2.27E-13
Acbd5	235.7247938	2.456382346	0.302503959	8.120165958	4.66E-16	7.11E-15
Gm38383	372.8725135	-3.89793639	0.507778817	-7.676445452	1.64E-14	2.14E-13
Arrdc1	1626.500243	-3.877103121	0.313596551	-12.36334747	4.13E-35	2.89E-33
Dph7	267.3267073	-4.705707991	0.571103685	-8.23967366	1.73E-16	2.76E-15
Mrpl41	145.24646	-6.948785208	0.539092239	-12.889789	5.14E-38	4.31E-36
Gm13370	5.010878498	-4.736883846	1.190683125	-3.978290902	6.94E-05	0.000247217
Tor4a	2.304208273	-4.820354205	2.097791283	-2.297823547	0.021571834	0.044063651
Tubb4b	5612.240033	-5.191242622	0.60679451	-8.55519049	1.18E-17	2.09E-16
Ndor1	6.884578364	-2.277046	0.987267997	-2.306411235	0.021087665	0.043155121
Tmem203	31.90405361	-3.877584653	0.454690599	-8.527963106	1.49E-17	2.60E-16
Ssna1	1427.880167	-2.566545493	0.460066498	-5.578640275	2.42E-08	1.49E-07
Dpp7	43.44857018	-3.912980351	0.696015498	-5.621973018	1.89E-08	1.18E-07
Uap1l1	3.751332087	-5.535533808	1.225249394	-4.517883327	6.25E-06	2.66E-05
Sapcd2	39.17704799	-8.913814914	1.017768107	-8.758198308	1.98E-18	3.79E-17
Npdc1	13.84281409	-2.190074301	0.636146479	-3.442720149	0.000575895	0.001715452
Paxx	5.823473353	-4.216673747	1.118038887	-3.77149113	0.000162275	0.000541534
Clic3	3.233688588	-5.312161252	1.504574697	-3.530672995	0.000414504	0.001277022
Ptgds	8.26874173	-2.447181935	1.218854318	-2.007772298	0.044667494	0.083114443
C8g	107.1520504	-5.990431158	0.617441579	-9.702020989	2.96E-22	8.06E-21
Traf2	4.44364559	-5.298951577	1.193778622	-4.438805888	9.05E-06	3.74E-05
Edf1	258.2803659	-7.194213654	0.535422144	-13.43652619	3.69E-41	3.70E-39
Phpt1	3.230806469	-5.30521306	1.204821331	-4.403319334	1.07E-05	4.34E-05
Gpsm1	1.424845683	-3.649491996	1.83403806	-1.9898671	0.046605577	0.086308448
Dnlz	205.3139839	-6.535172614	0.653558918	-9.999362614	1.53E-23	4.64E-22
Card9	3.086441242	-5.247422924	1.217675667	-4.309376515	1.64E-05	6.49E-05
Gm13562	3.410911253	-5.388684054	1.316545905	-4.093046839	4.26E-05	0.000157785
0610009E02Rik	3.540106307	-2.360551477	1.102991937	-2.140134844	0.032343871	0.062838087
Agpat2	255.9785385	-6.561600256	0.613854091	-10.68918551	1.14E-26	4.52E-25
Abo	1.276525733	-4.002584072	1.806265582	-2.215944384	0.026695311	0.053105856
Rpl7a	1161.73227	-7.60378593	0.426045599	-17.84735238	3.03E-71	1.33E-68
Surf1	671.3630371	-5.314014749	0.55780558	-9.526643217	1.62E-21	4.10E-20
Surf2	24.20320837	-3.948402528	0.716449842	-5.511066229	3.57E-08	2.14E-07
Rexo4	23.97511708	-2.152614831	0.772837513	-2.785339472	0.005347171	0.012812453
Gm13398	47.33001945	-2.574544154	0.675994849	-3.808526289	0.000139797	0.000472278
Dbhos	2.26757771	-4.795106418	1.819188916	-2.635848523	0.008392719	0.019186797
AA645442	18.39379813	-4.540607157	0.65722179	-6.908789734	4.89E-12	4.81E-11
D2Bwg1423e	2.245968628	-4.796798619	1.3987862	-3.429257895	0.000605234	0.001793097
Gm13373	19.76161194	-5.418780428	0.796487048	-6.803350342	1.02E-11	9.68E-11
Gtf3c5	2.96475619	-4.063430364	1.417590907	-2.866433711	0.004151251	0.010193504
Ak8	22.55309551	-2.953088437	0.84419595	-3.4981078	0.000468572	0.001427788
Ddx31	2.97580183	-3.673531117	1.144004504	-3.211115957	0.001322206	0.003635806
Barhl1	5.051706032	2.892905045	1.246164542	2.321447086	0.020262727	0.041656573
Cfap77	2.687778063	-3.934436817	1.322015483	-2.976089818	0.002919493	0.007426893
Ttf1	8.301822385	-2.644671669	0.878225791	-3.011380098	0.002600631	0.006691481
Trub2	14.32742563	-4.796001189	0.967239673	-4.958441349	7.11E-07	3.52E-06
Coq4	32.89076428	-3.867234523	0.99270546	-3.89565151	9.79E-05	0.000339557
Set	218.7100842	-2.523534684	0.328791726	-7.675176968	1.65E-14	2.15E-13
Zdhhc12	71.58680323	-3.432727966	0.705366966	-4.866584535	1.14E-06	5.45E-06
Tbc1d13	74.74932959	3.377618564	0.560911498	6.021660414	1.73E-09	1.24E-08
Endog	32.65534964	-6.085718457	0.673023981	-9.042350086	1.53E-19	3.24E-18
Spout1	73.98465402	-3.650617403	0.586049722	-6.229193984	4.69E-10	3.61E-09
1700084E18Rik	1.421948135	-4.138172188	1.625965138	-2.545055913	0.010926024	0.024260064
Sh3glb2	42.74812009	-3.911550643	0.766370724	-5.103992779	3.33E-07	1.73E-06
Crat	7.137452658	-2.951087278	0.934610391	-3.157558815	0.001590961	0.004289381
Ntmt1	170.046566	-4.487361469	0.6415177	-6.994914513	2.65E-12	2.69E-11
Asb6	1.728290533	-4.439451742	1.556223398	-2.852708518	0.004334836	0.010613084
Ptges	27.9578897	-3.730117263	0.960301749	-3.884317889	0.000102618	0.000354181
BC005624	139.4031889	-2.760848752	0.576721203	-4.787146266	1.69E-06	7.87E-06
Usp20	16.46502797	-2.640045192	0.66055249	-3.99672279	6.42E-05	0.000230098
D330023K18Rik	2.530648628	-4.958932995	1.537966184	-3.224344623	0.001262614	0.003488905
Gpr107	43.40642807	-2.045503237	0.629524756	-3.249281647	0.001156969	0.003221868
Ass1	11.51010915	-3.05420627	0.987058182	-3.09425151	0.001973101	0.005202056
Exosc2	64.43180952	-2.065237036	0.603232424	-3.42361742	0.000617935	0.001826169
Plpp7	35.2292084	-3.551886365	0.989796127	-3.588502994	0.000332582	0.001044271
Gm13610	1.128385063	-3.798663813	1.513101183	-2.510515394	0.012055507	0.026482836
Gm13611	1.513475157	-4.218498151	1.448691239	-2.911937366	0.003591947	0.008925134
1110008P14Rik	62.10461683	-3.488671862	0.646978851	-5.392250234	6.96E-08	4.02E-07
Dpm2	395.6517781	-2.933361376	0.424953657	-6.902779456	5.10E-12	5.00E-11
Pip5kl1	9.536654062	-4.181057072	1.011051295	-4.135356033	3.54E-05	0.000132835
Fpgs	941.369095	2.58182323	0.474521328	5.44090029	5.30E-08	3.12E-07
Sh2d3c	107.3247876	2.030884949	0.683430319	2.971604992	0.002962476	0.007523135
Ptrh1	3.813085256	-5.550366263	1.14980414	-4.827227585	1.38E-06	6.55E-06
Rpl12	152.0703488	-6.223379073	0.58382935	-10.65958584	1.57E-26	6.09E-25
Zbtb34	32.89741773	2.220103281	0.566814342	3.916808587	8.97E-05	0.000313336
C230014O12Rik	2.724752926	4.233180208	1.695695156	2.496427611	0.012545127	0.027400458
Pbx3	17.17631798	2.640046126	0.61757399	4.274866118	1.91E-05	7.49E-05
Gapvd1	164.70983	2.437202362	0.402711695	6.051978114	1.43E-09	1.04E-08
Rabepk	63.30462318	-5.615641551	0.582343846	-9.64317146	5.25E-22	1.39E-20
Fbxw2	65.04517884	2.248638157	0.701896108	3.203662382	0.001356915	0.003722795
Phf19	15.13425654	3.419586465	1.093700562	3.126620379	0.001768281	0.004715954
Traf1	12.89047177	-2.397660875	1.048246366	-2.287306641	0.022177931	0.045128164
Gm13450	1.613493171	-4.302347925	1.650043653	-2.607414608	0.009122882	0.020659362
4930568D16Rik	24.4717807	-5.815296737	0.915407109	-6.35268907	2.12E-10	1.70E-09
Ggta1	245.1709703	2.016775688	0.456363888	4.419227156	9.91E-06	4.06E-05
Ttll11	765.7681613	-2.448379094	0.339906232	-7.203101515	5.89E-13	6.51E-12
Ndufa8	1145.640041	-7.903997191	0.78505604	-10.06806749	7.65E-24	2.39E-22
Morn5	13.07578816	-3.052058826	0.946395179	-3.224930657	0.001260032	0.003483968
Rbm18	1813.990676	2.006615108	0.490759345	4.088796529	4.34E-05	0.000160501
Mrrf	167.6222508	-3.72406034	0.788432089	-4.723374899	2.32E-06	1.06E-05
Gm13436	4.332499452	-5.743639556	1.099204864	-5.225267592	1.74E-07	9.45E-07
Strbp	395.487736	2.108447336	0.333818058	6.316157208	2.68E-10	2.12E-09
Gpr21	7.374683133	4.270313067	1.248938091	3.419155118	0.000628159	0.001852562
Gm44183	28.67637833	-4.734789679	0.622256323	-7.609066399	2.76E-14	3.55E-13
Psmb7	97.6045936	-7.675883392	0.593736143	-12.92810532	3.12E-38	2.67E-36
Adgrd2-ps	1.854418548	-4.022462608	1.454996124	-2.764586477	0.0056995	0.013575031
Gm13496	6.199847938	-4.624261661	0.957303951	-4.830505147	1.36E-06	6.45E-06
Rpl35	663.9689372	-5.212725698	0.432219088	-12.06037828	1.71E-33	1.07E-31
Golga1	2.992635918	-2.66809213	1.304793226	-2.044839042	0.040870729	0.076981185
Gm13506	1.65997292	-4.348573118	1.680038756	-2.588376669	0.009642947	0.021719242
Gm13453	3.765648389	-4.115170159	1.012618286	-4.063890822	4.83E-05	0.000177252
Gm13456	2.252089334	-2.367753965	1.045187711	-2.265386342	0.023488982	0.047547558
Gm13461	6.11553253	-2.383670737	0.740782051	-3.217776045	0.001291886	0.003562376
Gm13481	43.49461106	-2.682801322	0.544780993	-4.924550154	8.46E-07	4.13E-06
Epc2	197.7603386	2.868102525	0.425380216	6.742444559	1.56E-11	1.44E-10
1700057H21Rik	152.5973187	-2.132660111	0.427836678	-4.98475288	6.20E-07	3.11E-06
Gm13493	6.962803132	-4.396217822	0.844645852	-5.204806028	1.94E-07	1.05E-06
Nmi	1.791812682	-4.474398878	2.140247467	-2.090598843	0.03656404	0.0698907
Rif1	1487.318286	2.771901834	0.394572528	7.025075581	2.14E-12	2.19E-11
A430018G15Rik	1.090310142	-3.139368923	1.531561178	-2.04978356	0.040385557	0.076214749
Bloc1s2-ps	2.683434277	-5.055026145	1.217586117	-4.151678536	3.30E-05	0.00012429
Gpd2	132.2952186	2.898848146	0.612314017	4.734250832	2.20E-06	1.01E-05
Pkp4	425.1950462	2.396870454	0.42359878	5.658350702	1.53E-08	9.68E-08
Gm13552	1.776011229	-4.456680167	1.415253057	-3.149034123	0.001638111	0.004402281
7-Mar	707.0340981	2.59595001	0.700114727	3.707892309	0.000208991	0.000681604
Tank	139.5910286	4.028364003	0.56636739	7.112634082	1.14E-12	1.21E-11
Psmd14	279.2330768	-4.418913883	0.618497929	-7.144589621	9.03E-13	9.74E-12
Slc4a10	11.43056948	2.627534591	0.968025642	2.714323337	0.006641131	0.015570286
Gm13577	4.97180771	-2.568062326	0.741682573	-3.462481684	0.000535218	0.001606021
Grb14	7.405293592	-2.335630223	0.940767453	-2.482686041	0.013039596	0.028339216
Gm13594	2.977952662	-3.549394387	1.139960617	-3.113611413	0.001848127	0.004909482
Slc38a11	2.132954553	-3.705866542	1.294644905	-2.862457903	0.004203691	0.010316492
Ttc21b	15.0551871	-2.127705994	0.751794601	-2.830169293	0.004652338	0.011300469
Mettl5	36.99764303	-5.54698313	0.804060515	-6.898713499	5.25E-12	5.14E-11
Metap1d	67.89743605	-5.469929884	0.598565859	-9.138392713	6.34E-20	1.41E-18
Platr26	6.616260336	-6.353896414	1.03252043	-6.153773066	7.57E-10	5.64E-09
Itga6	835.9525118	2.420652477	0.448730329	5.394448112	6.87E-08	3.98E-07
Pdk1	101.6583217	2.434103799	0.563540068	4.319309194	1.57E-05	6.22E-05
Sp3	21.28586336	2.647221597	0.722004601	3.666488543	0.000245904	0.000792116
Chn1os3	13.97194522	-7.424893936	1.060234869	-7.00306522	2.50E-12	2.55E-11
Atf2	352.1649686	3.368946013	0.413137433	8.154540703	3.51E-16	5.41E-15
Atp5g3	129.3844472	-4.091645171	0.535307206	-7.643545848	2.11E-14	2.74E-13
Mrpl23-ps1	6.077874148	-5.753948563	1.000546976	-5.750803009	8.88E-09	5.82E-08
Mtx2	258.7315975	-5.246769706	0.797453534	-6.579404924	4.72E-11	4.12E-10
Rps6-ps4	10.02733418	-6.944851554	0.979711572	-7.088669518	1.35E-12	1.42E-11
Gm13655	1.592534302	-4.292073843	1.610707875	-2.664712769	0.007705411	0.017812982
Agps	165.4136932	3.076111699	0.431053376	7.136266337	9.59E-13	1.03E-11
Pde11a	3.033512566	-2.287567792	1.118175593	-2.045803723	0.040775686	0.076826931
Cyct	41.4876118	-3.194732162	0.580914704	-5.499485796	3.81E-08	2.28E-07
Prkra	7.395200306	-5.099335275	0.988321352	-5.159592338	2.47E-07	1.31E-06
Fkbp7	5.616468887	-6.104485445	1.20200344	-5.078592327	3.80E-07	1.96E-06
Plekha3	227.9550753	2.986194095	0.412312123	7.242557105	4.40E-13	4.95E-12
Ttn	179.8315047	2.309825491	0.617691079	3.739450946	0.000184423	0.00060838
Sestd1	244.6469956	2.638979804	0.430660444	6.127750623	8.91E-10	6.60E-09
Itga4	2.686291082	-2.644338302	1.070857139	-2.469366086	0.013535267	0.029311084
Ssfa2	59.74392334	3.346394724	0.799777677	4.184156198	2.86E-05	0.00010903
Pde1a	2.72809772	-2.459764679	1.165791506	-2.109952479	0.034862449	0.067069659
Nckap1	299.0291509	4.001913955	0.539768101	7.414135718	1.22E-13	1.46E-12
Dusp19	79.43664019	-2.60898334	0.599683235	-4.350602435	1.36E-05	5.44E-05
Gm13680	23.06367387	-4.366020252	0.859594709	-5.079161386	3.79E-07	1.95E-06
Gm13710	7.450250931	-6.522621299	1.069365579	-6.09952427	1.06E-09	7.82E-09
Selenoh	117.8209137	-2.894455591	0.715979696	-4.042650383	5.29E-05	0.000192573
Tmx2	12.80736466	-3.714460119	0.85927334	-4.322792231	1.54E-05	6.13E-05
Zdhhc5	148.6538773	2.71100232	0.479364046	5.655414385	1.55E-08	9.83E-08
Clp1	7.442574318	-2.166398616	0.962310499	-2.251246992	0.024369898	0.049058833
Timm10	61.06451065	-5.800996396	0.686817964	-8.446192	3.01E-17	5.16E-16
Slc43a1	2.476278527	-4.921995479	1.258051788	-3.912394962	9.14E-05	0.000318676
Gm24332	2.632896035	-3.972719735	1.127733882	-3.522745747	0.000427101	0.001311452
Olfr1043	32.72191072	-5.406369567	0.698401785	-7.741059207	9.86E-15	1.32E-13
Olfr52	5.216724789	-6.015600802	1.145795336	-5.250152983	1.52E-07	8.34E-07
Olfr1103-ps1	2.134786549	-4.717909563	1.875823011	-2.515114451	0.011899375	0.026192371
Olfr1173	7.529279348	-6.031733142	1.067626315	-5.649666983	1.61E-08	1.02E-07
Olfr1174-ps	10.977897	4.307366988	1.241597365	3.469214022	0.000521983	0.001571688
Gm13762	1.117401287	-3.299836798	1.48030607	-2.229158459	0.025803363	0.051559667
Olfr1217	8.5200158	-3.135320228	0.920731894	-3.405247769	0.00066104	0.001939421
Agbl2	2.421881634	4.597583276	2.137488201	2.150928026	0.031481881	0.061360615
Mtch2	58.67453173	-7.416548734	0.911626866	-8.135509173	4.10E-16	6.29E-15
Ndufs3	451.4395273	-4.291635918	0.586981698	-7.311362408	2.64E-13	3.05E-12
Ptpmt1	1.316463454	-4.010329773	1.778990699	-2.254272479	0.024179032	0.048708162
Rapsn	44.46964536	-5.940746005	0.691433477	-8.59192707	8.55E-18	1.54E-16
Psmc3	463.4029106	-4.406388286	0.600927146	-7.332649745	2.26E-13	2.62E-12
Nr1h3	6.401944637	-5.795996264	1.084294267	-5.345408934	9.02E-08	5.13E-07
A330069E16Rik	26.69308123	-7.120976151	0.847639852	-8.400945445	4.43E-17	7.50E-16
Gm17281	7.383538325	-6.511704742	1.143102069	-5.696520824	1.22E-08	7.88E-08
F2	95.76355562	-4.026726478	0.729715689	-5.518212834	3.42E-08	2.06E-07
Phf21a	12.09219084	2.441736596	0.839066916	2.91006182	0.003613573	0.008975054
Pex16	190.0258275	-5.509889193	0.716303757	-7.692112658	1.45E-14	1.90E-13
Gm13791	10.46409126	-2.357721183	0.747737994	-3.153138135	0.001615254	0.004348907
Tspan18	16.85191457	-3.691909544	0.981252517	-3.762445934	0.00016826	0.000559373
Accs	3.651710918	-4.689226331	1.420477999	-3.301160832	0.000962857	0.002732537
Alkbh3	37.85326767	-4.550194576	0.599380383	-7.591497329	3.16E-14	4.02E-13
2810002D19Rik	123.9817961	-2.006675483	0.73515004	-2.729613512	0.006340862	0.014932201
Api5	176.0281244	2.153244994	0.481492335	4.472023413	7.75E-06	3.24E-05
Gm10800	2.708876913	4.385916273	1.307437849	3.354588729	0.000794831	0.002293183
B230118H07Rik	95.72197372	-3.360565277	0.590672406	-5.689389317	1.27E-08	8.19E-08
Commd9	283.2584695	-8.14776202	0.60433644	-13.48216239	1.99E-41	2.05E-39
Ldlrad3	42.92624811	2.128664019	0.452615139	4.703033188	2.56E-06	1.16E-05
Trim44	113.0760302	2.220549165	0.56382469	3.938368085	8.20E-05	0.000288547
Fjx1	3.441903771	4.009541177	1.7953731	2.23326348	0.025531574	0.051086463
Apip	608.2990968	-2.481434913	0.734932211	-3.376413331	0.000734375	0.002138826
4930547E08Rik	0.961114226	-3.578330851	1.825656645	-1.960024006	0.049992984	0.091594588
Gm10912	5.326632635	-6.034350965	1.380959254	-4.369680676	1.24E-05	5.01E-05
Cd59b	17.81815336	-2.380557744	0.576856393	-4.126777083	3.68E-05	0.000137652
A930018P22Rik	11.35278202	-2.049077822	1.019983336	-2.008932646	0.044544277	0.082911571
Hipk3	16.05266064	2.486445547	0.956277795	2.600128916	0.009318875	0.021049835
Pin1rt1	832.4059855	-5.503741218	0.381926354	-14.41047772	4.45E-47	6.44E-45
Qser1	198.7861158	2.10873762	0.51564021	4.089552325	4.32E-05	0.000160012
Eif3m	732.2798556	-4.362730317	0.66946075	-6.516782826	7.18E-11	6.12E-10
Paupar	5.335552074	-4.202514415	1.08569461	-3.87080711	0.000108476	0.000373005
Dnajc24	23.29095504	-5.433402973	0.730687601	-7.436013643	1.04E-13	1.25E-12
Mpped2	16.07938104	-6.207028038	0.9841492	-6.306999018	2.84E-10	2.24E-09
Kif18a	149.6536852	2.284683062	0.308637592	7.402478245	1.34E-13	1.59E-12
Lgr4	41.86772669	-2.562995852	0.864530437	-2.964610316	0.003030666	0.007676285
Slc5a12	43.8832291	2.360475119	0.492523595	4.792613277	1.65E-06	7.68E-06
Gm13962	2.792551942	-4.109716815	1.71663915	-2.394048169	0.01666356	0.035134978
Olfr1300-ps1	41.67312364	2.064895101	0.488479456	4.227189242	2.37E-05	9.13E-05
Nop10	404.5067691	-3.418288382	0.660412415	-5.175990493	2.27E-07	1.21E-06
Emc4	245.1373979	-4.922053666	0.795637918	-6.186298508	6.16E-10	4.67E-09
Katnbl1	189.9454899	2.346887996	0.379816854	6.178999091	6.45E-10	4.87E-09
Emc7	308.0980659	-3.940263787	0.407304536	-9.673999286	3.89E-22	1.04E-20
Aven	1957.620361	-4.263024602	0.731854205	-5.824964281	5.71E-09	3.84E-08
Gm13965	9.761929787	-3.11667652	0.649229046	-4.800580839	1.58E-06	7.40E-06
Gm13964	1.102033031	-3.778120274	1.806315828	-2.091616657	0.036472821	0.06975437
Gm13990	701.474478	-3.584277939	0.356940296	-10.04167359	1.00E-23	3.08E-22
Tmco5	14.82259068	-3.134945915	0.753218654	-4.162066221	3.15E-05	0.000119254
Spred1	54.11602923	2.07787249	0.471490331	4.407030969	1.05E-05	4.27E-05
4930412B13Rik	10.05926213	-2.496985925	0.761010256	-3.281146218	0.001033861	0.002912356
Fsip1	10.05494181	-2.033993899	0.88143109	-2.307603989	0.021021172	0.0430492
Bmf	1.268545368	-3.962792718	2.000480347	-1.980920594	0.047600179	0.087862603
Rpusd2	6.685665019	-2.966119953	0.738289908	-4.017554512	5.88E-05	0.000212548
Rmdn3	122.7914165	2.255214487	0.559721008	4.029176061	5.60E-05	0.000203063
Gchfr	4.169295869	-5.679155043	1.100068832	-5.162545179	2.44E-07	1.29E-06
Dnajc17	223.2079247	-2.629325677	0.503342665	-5.223729001	1.75E-07	9.51E-07
Ppp1r14d	48.66101116	-8.319769654	0.857660387	-9.700540896	3.00E-22	8.16E-21
Spint1	66.82892534	-2.756448281	0.723522287	-3.809762783	0.0001391	0.000470103
Chac1	28.45895882	-2.932886287	0.936980294	-3.130147246	0.001747187	0.004666797
Chp1	266.2960918	3.513996474	0.440203229	7.98266855	1.43E-15	2.09E-14
Oip5	39.3541945	-3.992638424	0.687298649	-5.809175431	6.28E-09	4.20E-08
Ndufaf1	2.262486832	-4.815313834	1.431900919	-3.362882006	0.000771333	0.002232753
H3f3c	9.177085786	-2.302368559	0.951478328	-2.419780346	0.015529885	0.033078843
Tyro3	5.590796164	-2.980435945	1.373614024	-2.169776876	0.030023753	0.058944606
Sptbn5	4.775652485	-4.682404207	1.115091205	-4.199122175	2.68E-05	0.000102492
Pla2g4d	62.25660563	-3.103358836	0.805132089	-3.854471679	0.00011598	0.000397173
Pla2g4f	13.39312891	-7.365774595	1.031821456	-7.138613522	9.43E-13	1.02E-11
Tmem87a	44.43872025	2.080633082	0.563702782	3.691010848	0.000223365	0.000724303
Capn3	4.364280507	-3.551718057	1.322680451	-2.685242724	0.007247715	0.016837059
Zfp106	313.3586359	2.498800349	0.408858079	6.111657018	9.86E-10	7.27E-09
Lrrc57	282.9771491	2.106340359	0.504751031	4.173028347	3.01E-05	0.000114124
Haus2	15.34450075	-2.592268768	0.8767515	-2.956674461	0.003109763	0.007857327
AV039307	1.968038239	-3.009800817	1.261448343	-2.385988165	0.017033299	0.035785443
Adal	9.985586623	-2.428450135	0.879370892	-2.761576665	0.005752301	0.013695211
Zscan29	37.54350809	2.303514873	0.598312798	3.850017715	0.000118109	0.000403755
Ell3	6.961704203	-2.260868845	0.665402588	-3.397745797	0.000679435	0.001988065
Hypk	47.51520314	-3.304556159	0.368994252	-8.955576245	3.38E-19	6.98E-18
Ctdspl2	157.3765379	2.699298866	0.378413352	7.133201964	9.81E-13	1.05E-11
B2m	299.5918994	-4.091934283	0.62768558	-6.519082821	7.07E-11	6.04E-10
Shf	167.7339362	-4.501976254	0.749402917	-6.007417577	1.89E-09	1.35E-08
4930417H01Rik	6.641175343	-6.360388606	1.033960943	-6.151478594	7.68E-10	5.72E-09
Gm14004	336.1550487	-4.424648011	0.299140571	-14.79119998	1.67E-49	2.87E-47
Ctxn2	2.441835122	-4.906375955	1.39111411	-3.526939969	0.000420392	0.001293571
Galk2	73.02797456	-4.170883527	0.70949199	-5.878690087	4.14E-09	2.83E-08
Usp50	36.5965779	-2.263204448	0.432865935	-5.228418932	1.71E-07	9.30E-07
Sppl2a	3.616195396	-2.567588911	1.11753366	-2.297549509	0.021587442	0.044090395
Itpripl1	6.680249453	-6.357799754	1.523355957	-4.173548359	3.00E-05	0.000113913
1810024B03Rik	12.32221166	-5.193330261	0.782906204	-6.633400312	3.28E-11	2.93E-10
Ciao1	616.0039303	-4.888895745	0.373594174	-13.08611345	3.95E-39	3.48E-37
Stard7	510.8235094	3.07072532	0.289519728	10.60627315	2.79E-26	1.05E-24
Dusp2	15.77198883	-3.745011275	0.752577108	-4.97624926	6.48E-07	3.24E-06
Adra2b	10.8375765	-2.590108646	1.109734473	-2.333989535	0.01959627	0.040447368
Gpat2	5.188514903	-5.995421667	1.699214624	-3.528348674	0.000418161	0.00128761
Fahd2a	61.26990446	-5.351115809	0.818776646	-6.535501272	6.34E-11	5.44E-10
1500011K16Rik	45.66487889	-5.746614683	0.813487122	-7.064174128	1.62E-12	1.68E-11
Gm14005	1.030978853	-3.670690842	1.591213688	-2.306849715	0.0210632	0.043120155
Anapc1	169.8984297	2.546044201	0.44390287	5.735588516	9.72E-09	6.33E-08
Tmem87b	211.453581	2.830930331	0.384923748	7.354522414	1.92E-13	2.24E-12
Chchd5	41.99146405	-4.165020434	0.780829388	-5.334097947	9.60E-08	5.44E-07
Slc20a1	186.5723113	2.499808422	0.499904191	5.000575045	5.72E-07	2.88E-06
Gm14023	7.588459155	-3.324434608	0.893212206	-3.721886674	0.00019774	0.000648406
AU015228	11.53611835	-2.74305041	1.048926175	-2.615103404	0.008920045	0.020250976
Snrpb	131.6238661	-5.372053887	0.581862466	-9.232514905	2.64E-20	6.03E-19
Idh3b	71.22840234	-5.201827648	0.639988485	-8.128001936	4.36E-16	6.69E-15
Vps16	14.97051053	-2.272176616	0.651573315	-3.487215579	0.000488078	0.001481302
4930473A02Rik	15.27201536	-5.090035086	0.827912216	-6.148037181	7.84E-10	5.84E-09
Ddrgk1	172.5297884	-7.549931165	0.540747235	-13.9620338	2.66E-44	3.28E-42
Itpa	55.57540514	-2.602157103	0.830540429	-3.133089025	0.00172977	0.004625208
Gm14057	4.998172265	-2.21367881	0.848964447	-2.60750473	0.009120481	0.020656593
Cenpb	7.388661999	-5.997179104	1.085440086	-5.525112979	3.29E-08	1.98E-07
Ap5s1	67.61723047	-5.635219973	0.776484697	-7.257348399	3.95E-13	4.47E-12
Slc23a2	456.6053237	2.026788704	0.47884901	4.232625867	2.31E-05	8.92E-05
AV099323	17.04606177	-3.07597355	0.741534788	-4.148117658	3.35E-05	0.000126076
Gm14097	86.61108327	-4.24021636	0.547829067	-7.740035377	9.94E-15	1.32E-13
Gm14102	6.519946793	-4.179614686	0.862710825	-4.844745844	1.27E-06	6.04E-06
Plcb1	504.1774065	-2.977435331	0.270163813	-11.02085174	3.03E-28	1.32E-26
Plcb4	114.1435302	-2.16770414	0.52920094	-4.096183467	4.20E-05	0.000155895
Lamp5	13.00896707	-3.752701075	0.995481953	-3.769732905	0.000163422	0.000544741
Mkks	319.6138938	-4.057557684	0.404317884	-10.03556322	1.06E-23	3.27E-22
Jag1	3562.124883	-2.024568648	0.538782258	-3.757675047	0.000171499	0.000569068
Gm14055	34.75376577	-2.041663076	0.553947614	-3.685660924	0.00022811	0.000739007
Gm14061	6.733011163	-3.271070722	1.145721139	-2.855032182	0.004303247	0.010543105
Sptlc3	192.8242692	-6.189302291	0.687845967	-8.998093451	2.30E-19	4.79E-18
Ndufaf5	103.800824	-6.807929641	0.987978644	-6.89076599	5.55E-12	5.41E-11
Macrod2	1006.395942	-2.084721773	0.320695193	-6.500633067	8.00E-11	6.77E-10
Gm5535	55.90594823	-2.388381301	0.595341738	-4.011782052	6.03E-05	0.000217097
Ovol2	2.127722868	-4.714867106	1.800001332	-2.619368676	0.008809268	0.020026777
Dzank1	3.538379909	-4.923876533	1.177239867	-4.18256013	2.88E-05	0.000109703
Dtd1	43.83361287	-2.322813884	0.466947425	-4.974465561	6.54E-07	3.26E-06
Rin2	20.85289536	2.443341057	0.634562008	3.850437033	0.000117907	0.000403222
Naa20	494.247218	-2.963979521	0.410733162	-7.216314134	5.34E-13	5.93E-12
Insm1	46.60978374	3.077498636	0.716488467	4.295252159	1.74E-05	6.88E-05
Nxt1	1020.982209	-2.381609881	0.56697733	-4.200538105	2.66E-05	0.000101875
Cstl1	4.75347021	-5.873268292	1.18496546	-4.956489022	7.18E-07	3.55E-06
Cst3	451.7572922	-10.12726242	0.609604836	-16.6128315	5.63E-62	1.59E-59
Gm14133	15.63128464	-2.98961148	1.023692746	-2.92041874	0.003495613	0.008717898
Syndig1	4.832987776	-4.395128032	1.147551832	-3.830003936	0.000128141	0.000436347
Zfp120	99.32453543	2.194507793	0.362457748	6.054520295	1.41E-09	1.02E-08
Gm14139	76.65830137	-8.002226278	0.758841522	-10.54531948	5.34E-26	1.97E-24
Apmap	14.19780356	2.589226788	0.860417356	3.009268431	0.002618776	0.006732515
Pygb	9.094431357	-2.831557549	1.162744491	-2.435236263	0.014882069	0.031877159
Gins1	532.1860068	-5.732858062	0.762448551	-7.519009711	5.52E-14	6.85E-13
Nsfl1c	606.6181739	-6.131368397	0.526699228	-11.64111902	2.55E-31	1.39E-29
Gm14167	48.20611207	-5.314884055	0.611134365	-8.696752066	3.42E-18	6.37E-17
Sdcbp2	65.50644641	-3.154733667	0.837204357	-3.768176359	0.000164445	0.000547836
Psmf1	1071.877989	-4.652543697	0.306093492	-15.1997472	3.55E-52	7.24E-50
4930556L07Rik	72.91780519	-4.289158186	0.577271209	-7.430057338	1.09E-13	1.30E-12
Fam110a	1.563318242	-4.262379401	1.69230941	-2.51867618	0.011779694	0.025963173
Trib3	2.495479877	-4.942778032	1.703744173	-2.901126889	0.003718233	0.009203703
Gm14165	2.263380967	-2.87553246	1.124826233	-2.556423717	0.010575426	0.023583159
Sox12	1.274964957	-3.386537643	1.598333938	-2.118792302	0.034108024	0.065806037
6820408C15Rik	14.00976703	-2.066385108	0.782885041	-2.639448959	0.008304093	0.019016426
Defb20	8.247604189	-6.672210891	1.03527803	-6.444849305	1.16E-10	9.60E-10
Defb19	3.022751969	-5.218594758	1.975312772	-2.641908072	0.008244043	0.018903606
H13	793.678391	-2.074861225	0.557171278	-3.723919925	0.000196153	0.000643564
Mcts2	8.810604532	-6.770364183	1.028795614	-6.580864161	4.68E-11	4.08E-10
Id1	5.527115959	-2.995129749	1.158872168	-2.584521255	0.009751429	0.021938213
Cox4i2	6.136221762	-6.237004748	1.073996547	-5.807285659	6.35E-09	4.24E-08
Bcl2l1	455.4493069	2.099951638	0.519352398	4.043404146	5.27E-05	0.000191994
Ttll9	7.10280009	-4.097502599	1.027553458	-3.987629615	6.67E-05	0.000238268
Pdrg1	1156.16822	-4.834670345	0.4931257	-9.804133811	1.08E-22	3.05E-21
Ccm2l	1.725263626	-4.416781274	1.612746611	-2.738670317	0.00616882	0.014572081
Hck	20.63140792	-6.34737372	0.930745791	-6.81966417	9.13E-12	8.68E-11
Pofut1	9.112249797	-5.407594516	0.983973553	-5.495670592	3.89E-08	2.33E-07
Commd7	64.1760012	-5.039587683	0.625624404	-8.055292685	7.93E-16	1.18E-14
Dnmt3bos	1.32961838	-4.034336282	1.966755349	-2.051264934	0.040241153	0.075999506
Mapre1	1235.697114	2.303865522	0.297717871	7.738418633	1.01E-14	1.34E-13
Cdk5rap1	244.2232789	-2.215215604	0.520543384	-4.255583051	2.09E-05	8.11E-05
Pxmp4	113.7177136	-3.949667369	0.763981847	-5.169844523	2.34E-07	1.24E-06
Rpl5-ps2	1.963170914	-3.489370096	1.595473299	-2.187043869	0.028739322	0.056708725
Itch	35.48673823	2.528702646	0.500759776	5.049731957	4.42E-07	2.26E-06
Dynlrb1	1234.181549	-6.3278985	0.623402894	-10.15057607	3.29E-24	1.07E-22
Map1lc3a	383.0378363	-4.985485076	0.593621873	-8.398418757	4.53E-17	7.64E-16
Pigu	238.4903035	-2.252943511	0.869159005	-2.592095921	0.009539317	0.021502408
Ncoa6	405.0816021	2.612951287	0.465902327	5.608367108	2.04E-08	1.27E-07
Acss2	1.593629773	-4.286995022	1.708058416	-2.509864406	0.012077753	0.026525057
Gss	7.00962779	-2.498116235	1.223742322	-2.041374389	0.041213628	0.077535405
Mmp24	14.4803815	2.551956525	1.0223329	2.49620894	0.012552864	0.027413941
Eif6	2415.40767	-4.625009012	0.462062351	-10.00949115	1.38E-23	4.22E-22
Fam83c	1.343175862	-4.046929772	1.967461346	-2.056929749	0.039692984	0.075077472
Uqcc1	225.5707897	-2.430022313	0.340177831	-7.143388222	9.11E-13	9.82E-12
Cep250	17.69276252	-2.63843514	0.789118137	-3.343523632	0.000827216	0.00237723
6430550D23Rik	2.442256586	-4.437826091	1.383782404	-3.20702596	0.001341149	0.003683274
Ergic3	399.7237183	-6.570449424	0.722551014	-9.093405579	9.60E-20	2.07E-18
Cnbd2	9.421810739	-2.276422321	0.703547096	-3.235636012	0.00121372	0.003366538
Aar2	1.310657134	-4.024008365	1.513769362	-2.658270451	0.007854284	0.018104614
4930405A21Rik	136.4457632	-3.186106788	0.758369384	-4.201259772	2.65E-05	0.000101595
Gm14230	5.353145662	2.419613329	1.157155645	2.091000756	0.036527996	0.069844652
5430405H02Rik	15.24076035	-2.792408918	0.849048555	-3.288868348	0.001005911	0.002839551
1110008F13Rik	147.6118256	-3.149186833	0.665890303	-4.729287716	2.25E-06	1.03E-05
Sla2	430.4284077	-6.941447119	0.683997036	-10.14835848	3.37E-24	1.09E-22
Gm14276	24.00346733	3.544165575	0.665953932	5.32193806	1.03E-07	5.79E-07
Dsn1	811.567256	2.598321458	0.441698176	5.882572305	4.04E-09	2.77E-08
Rbl1	68.62535588	2.172778383	0.575500145	3.775461054	0.000159712	0.000534304
Mroh8	1.437019083	-4.13417568	1.767302909	-2.339256989	0.019322137	0.039994931
Blcap	474.7996229	2.260000683	0.279832706	8.076256394	6.68E-16	1.00E-14
Ctnnbl1	1057.808366	-2.658872625	0.354428915	-7.501850204	6.29E-14	7.75E-13
Lbp	62.45706639	-4.615177374	0.746132038	-6.185470048	6.19E-10	4.69E-09
Snhg11	9.889890052	-3.678093922	1.086518529	-3.38521049	0.000711237	0.002073849
Adig	18.82562339	-4.965261749	0.686147407	-7.236435932	4.61E-13	5.16E-12
Actr5	9.372112024	-3.190254757	1.015731145	-3.140845657	0.001684608	0.004509265
Gm14223	5.490507601	-3.319440031	1.170108127	-2.83686606	0.004555872	0.011087663
Gm14221	7.621975136	-3.883963676	1.376403844	-2.821819841	0.004775199	0.011568992
Gm14243	6.696749063	4.758520255	1.281078015	3.71446563	0.000203634	0.000666112
Gtsf1l	14.87404349	-7.514048996	1.094428352	-6.865729477	6.62E-12	6.38E-11
Tox2	42.05424828	2.139890098	0.594684977	3.598359101	0.000320231	0.001008924
Oser1	3106.051094	-3.700033004	0.699917998	-5.286380714	1.25E-07	6.95E-07
2900093K20Rik	7.790363135	-2.074745001	0.880750288	-2.355656342	0.018490015	0.03850439
Gdap1l1	7.090232663	-6.452925549	1.058476796	-6.096426085	1.08E-09	7.96E-09
R3hdml	208.8906944	-5.218230394	0.693868416	-7.520489872	5.46E-14	6.78E-13
Hnf4aos	107.0692919	-4.344288772	0.7337278	-5.920845264	3.20E-09	2.23E-08
Ada	616.6939416	-3.876140315	0.481948744	-8.042640147	8.79E-16	1.30E-14
Pabpc1l	104.498786	-2.367818515	0.467247686	-5.067587463	4.03E-07	2.06E-06
Wfdc15b	6.150678872	-6.25055241	1.236077667	-5.056763484	4.26E-07	2.18E-06
Sys1	250.3256747	-3.088228886	0.50336718	-6.135141525	8.51E-10	6.31E-09
Wfdc10	5.409595491	-6.051287794	1.117891263	-5.41312737	6.19E-08	3.60E-07
Wfdc3	430.2572929	-2.192151757	0.359780891	-6.093018874	1.11E-09	8.12E-09
Dnttip1	25.87630948	-3.63477256	0.528090142	-6.882863873	5.87E-12	5.70E-11
Ube2c	1391.745562	-3.597980037	0.451249797	-7.973366551	1.54E-15	2.24E-14
Acot8	252.7975151	-5.239674726	0.661327759	-7.922962029	2.32E-15	3.30E-14
Cd40	11.74045979	-7.177076026	1.002888906	-7.156401851	8.28E-13	8.98E-12
Eya2	1.306083878	-4.009377702	1.906479886	-2.10302649	0.035463454	0.068002007
Trp53rkb	68.60239293	-6.822716054	0.604105657	-11.29391188	1.41E-29	6.75E-28
Zfas1	19.80378528	-4.995485109	1.079574264	-4.627273245	3.71E-06	1.64E-05
Ptgis	125.9297018	-5.390158953	0.756596027	-7.12422318	1.05E-12	1.12E-11
Slc9a8	11.93697379	-3.428960138	1.110901481	-3.086646474	0.002024282	0.005325778
Rnf114	4754.874502	2.451132651	0.336665841	7.280609894	3.32E-13	3.79E-12
Gm11474	38.64562603	-5.269143981	0.847828749	-6.214868259	5.14E-10	3.93E-09
Ube2v1	8.539848056	-3.691069883	1.012490115	-3.645536711	0.000266834	0.000855138
Pard6b	175.6636638	2.547978283	0.350716704	7.2650611	3.73E-13	4.24E-12
Nfatc2	19.8163117	-2.313408504	0.62124836	-3.723806217	0.000196242	0.000643734
4930470P17Rik	18.8202145	-3.969145706	0.9011191	-4.404684916	1.06E-05	4.32E-05
Gm14272	64.04284669	-3.23316271	0.45039052	-7.178576297	7.04E-13	7.71E-12
Gm14641	50.27939104	-3.053756392	0.694267057	-4.398532756	1.09E-05	4.43E-05
Gm14271	46.12713425	-4.590889442	0.635685598	-7.221949741	5.12E-13	5.70E-12
Gm14275	11.68153111	-7.167158065	1.01312119	-7.074334383	1.50E-12	1.57E-11
Gm14303	28.04380179	-6.811805306	0.758346167	-8.982448394	2.65E-19	5.50E-18
Bmp7	3.027097115	-5.215251312	1.705629091	-3.05767024	0.002230649	0.005825008
Rbm38	3431.236667	2.548644915	0.365572556	6.97165275	3.13E-12	3.16E-11
1700021F07Rik	161.9012077	-8.216816121	0.582440228	-14.10756972	3.41E-45	4.37E-43
Ppp4r1l-ps	8.161804759	-6.647328538	1.13280074	-5.86804749	4.41E-09	3.01E-08
Rab22a	235.3678889	2.125057547	0.680057161	3.124821954	0.001779127	0.004739833
Npepl1	2.762712687	-5.091958553	1.233479916	-4.128124414	3.66E-05	0.000136877
Atp5e	1461.156278	-7.144460713	0.353558854	-20.20727422	8.45E-91	7.05E-88
Gm4724	2.559928179	-2.823591047	1.296828279	-2.177305271	0.029457798	0.057963318
Gm14295	29.1627127	-3.191877487	0.952952731	-3.349460453	0.000809691	0.002331453
Gm14419	3.549581596	-5.443662994	1.201748632	-4.529785057	5.90E-06	2.53E-05
Gm14411	1.60143898	-4.300014725	1.559814879	-2.756746831	0.005837953	0.013882165
Gm14410	19.80436985	-2.31806199	0.807918615	-2.869177598	0.004115406	0.010119663
Gm14400	4.31280679	-4.288707515	1.2898192	-3.32504549	0.000884041	0.002529336
Gm14409	8.830152921	-6.759512242	1.183640741	-5.710780311	1.12E-08	7.26E-08
Gm14418	15.61288213	-6.64654453	0.931724666	-7.133592976	9.78E-13	1.05E-11
Gm14406	12.37832718	-3.685557948	0.758036051	-4.861982413	1.16E-06	5.57E-06
Gm14322	49.52966257	-5.944718605	0.666829019	-8.914906875	4.88E-19	9.94E-18
Gm14325	3.991933301	-3.972509719	0.996641287	-3.985897206	6.72E-05	0.000239769
Gm14327	7.954778367	-2.621254058	0.814706138	-3.217422744	0.001293479	0.003565762
Gm14326	3.463476573	-2.907631335	0.978461015	-2.971637387	0.002962163	0.007523135
Sycp2	351.8072513	2.260755742	0.262881779	8.599895176	7.98E-18	1.44E-16
Ppp1r3d	146.037355	2.833650722	0.312483738	9.068154191	1.21E-19	2.58E-18
Cdh4	104.0114517	2.318589644	0.462384127	5.014423093	5.32E-07	2.69E-06
Taf4	182.3598627	2.060800479	0.38926557	5.294073346	1.20E-07	6.68E-07
Mtg2	67.39826091	-6.280535322	0.740742011	-8.478708145	2.28E-17	3.94E-16
Adrm1	679.2483855	-3.28140836	0.720804722	-4.552423508	5.30E-06	2.29E-05
Rps21	262.6427342	-4.644679774	0.369618034	-12.56616113	3.24E-36	2.44E-34
Mir3091	6.615191632	-2.384765732	0.685915783	-3.476761713	0.000507509	0.001533372
Cables2	36.8814569	2.564648883	0.66852995	3.836251291	0.000124927	0.000425814
Mrgbp	230.3169306	-3.171481251	0.62659864	-5.061423773	4.16E-07	2.13E-06
Birc7	3.111815992	-5.259263961	1.744821716	-3.014212807	0.00257647	0.006637108
Arfgap1	22.54019468	-2.538217033	0.737956399	-3.439521682	0.000582743	0.001732613
Ppdpf	88.82403954	-3.219451236	0.517215237	-6.224586991	4.83E-10	3.71E-09
Arfrp1	88.65842846	-7.340645146	0.778501811	-9.429194697	4.13E-21	1.00E-19
Zgpat	3.511760737	-5.430040947	1.246769243	-4.355289462	1.33E-05	5.33E-05
Gm29797	316.3116864	-8.401366145	0.706815484	-11.88622254	1.40E-32	8.29E-31
Tcea2	32.94219639	-3.913960652	0.769992767	-5.08311353	3.71E-07	1.92E-06
Myt1	29.9366896	3.058213648	0.468839445	6.522944441	6.89E-11	5.90E-10
Polr3k	836.1849624	-2.614250874	0.374858311	-6.973970687	3.08E-12	3.11E-11
Gm23976	3.4422448	-3.344340112	1.111648794	-3.008450269	0.002625838	0.006749404
2700069I18Rik	30.76227954	-4.078777621	0.930028042	-4.385650148	1.16E-05	4.69E-05
Zfhx4	15.76203086	3.607340766	0.785604382	4.591803264	4.39E-06	1.92E-05
Gm8797	64.8565956	-5.176074543	0.583722302	-8.867357868	7.49E-19	1.50E-17
Zc2hc1a	110.6509374	-2.678255537	0.689423004	-3.884778316	0.000102423	0.00035365
Gm5841	4.021034054	4.485971779	1.602934696	2.798599214	0.00513248	0.012341889
Gm32496	64.85877546	-5.308268522	0.980364677	-5.41458566	6.14E-08	3.58E-07
Hey1	35.41506322	3.291736888	0.57295258	5.745216979	9.18E-09	6.00E-08
Gm23670	6.942198002	-5.95002739	0.999894453	-5.950655462	2.67E-09	1.87E-08
Mrps28	414.6968817	-4.378243055	0.765612172	-5.718617355	1.07E-08	6.95E-08
Zbtb10	143.1116998	2.978425054	0.416656019	7.148402808	8.78E-13	9.50E-12
Gm6300	14.36662411	-7.467392922	0.987920885	-7.558695273	4.07E-14	5.13E-13
Lrrcc1	126.9520874	2.242778914	0.335832832	6.678259829	2.42E-11	2.19E-10
E2f5	1305.410913	2.541505008	0.219761088	11.56485453	6.21E-31	3.28E-29
1810022K09Rik	125.5467103	-2.858623792	0.539632661	-5.297351324	1.17E-07	6.57E-07
Car1	2.14226462	-3.265565432	1.398016815	-2.335855618	0.019498768	0.040274938
Car3	2.294630516	-4.826618311	1.704222631	-2.832152456	0.00462358	0.011236844
Gm33819	119.5716642	-3.849913067	0.527564895	-7.297515629	2.93E-13	3.35E-12
Gm9733	18.3858429	-2.427779304	0.886320222	-2.739167227	0.006159503	0.014553996
Sirpb1b	45.70936755	-4.525582087	0.450484349	-10.04603622	9.56E-24	2.96E-22
Gm37468	36.34453771	-6.38028691	0.62411483	-10.22293752	1.57E-24	5.22E-23
Sirpb1c	12.30184194	-3.054842084	0.893976228	-3.417140174	0.000632827	0.00186476
Gm5150	1.334334115	-4.036568045	1.708038212	-2.363277365	0.018114107	0.03778892
Gm24694	13.33265259	-4.700206747	0.713236229	-6.589971952	4.40E-11	3.85E-10
Ythdf3	286.0036094	3.065353339	0.268915141	11.3989615	4.23E-30	2.10E-28
Gm29137	1.616280969	-4.301657056	1.515773043	-2.837929514	0.004540721	0.01105693
Gm43675	2.428872909	-4.892161716	1.349113151	-3.626205639	0.000287616	0.000916046
Gm31693	5.316067351	-3.392940943	1.329452395	-2.552134214	0.010706527	0.023830042
Tbl1xr1	268.3931323	2.6576354	0.373412463	7.117157731	1.10E-12	1.17E-11
Gm7536	4.810736613	-4.41010618	1.047862258	-4.208669741	2.57E-05	9.86E-05
Nlgn1	137.7775263	2.449479383	0.372243768	6.58030998	4.69E-11	4.10E-10
Spata16	6.171634863	-4.455231387	1.038985138	-4.288060746	1.80E-05	7.09E-05
Fndc3b	237.7274445	2.275481816	0.283743382	8.019506229	1.06E-15	1.57E-14
1700112D23Rik	13.08458695	-2.851233307	0.79677504	-3.57846715	0.000345615	0.001080741
Rpl22l1	55.14267867	-5.417582401	0.474584573	-11.41542036	3.50E-30	1.76E-28
Mynn	89.77994036	2.857159345	0.362007208	7.892548223	2.96E-15	4.18E-14
Lrriq4	75.82581588	-2.145014667	0.374055827	-5.734477346	9.78E-09	6.36E-08
Skil	2.810244245	-5.11224862	1.299620286	-3.933647909	8.37E-05	0.000293863
Gm15496	67.37384939	2.049186621	0.720036216	2.845949378	0.004427923	0.010809288
Gm38025	33.25824462	-4.656672217	0.77513769	-6.007541989	1.88E-09	1.35E-08
Kcnmb2	41.7320046	2.002800575	0.574313059	3.487297638	0.000487928	0.001481104
Ndufb5	507.7446651	-3.989638024	0.419736244	-9.505107272	2.00E-21	5.02E-20
Usp13	43.3791254	2.271726742	0.482908854	4.704255725	2.55E-06	1.16E-05
Pex5l	2.351861612	-3.844044623	1.904835849	-2.018045085	0.043586566	0.081370874
Gm43666	39.22104974	-2.373867075	0.518563157	-4.577778123	4.70E-06	2.05E-05
4930431L21Rik	30.20924767	-4.5838431	0.743946499	-6.161522508	7.20E-10	5.39E-09
Gm9791	7.385853334	-3.181905872	0.670131632	-4.74818039	2.05E-06	9.43E-06
Dnajc19	368.3433598	-4.121811757	0.845809189	-4.873217047	1.10E-06	5.28E-06
Gm20515	34.16787228	-2.571787149	0.629495995	-4.085470231	4.40E-05	0.000162577
Gm29135	4.637564522	-4.470604126	1.071028788	-4.174121347	2.99E-05	0.000113676
Sox2	6.87721693	2.971264244	1.103710268	2.692069043	0.007101024	0.016526946
Gm3143	3970.772082	-2.400383396	0.446943961	-5.370658533	7.84E-08	4.49E-07
AC158938.1	4.74929261	-2.330149011	0.997818347	-2.335243702	0.019530693	0.040331376
Acad9	26.02714771	2.060249448	0.473188681	4.353970268	1.34E-05	5.36E-05
Anxa5	193.7088131	-3.324311216	0.491765908	-6.759946475	1.38E-11	1.29E-10
Exosc9	191.2813424	-2.152696097	0.72902524	-2.952841656	0.003148634	0.007940664
Ccna2	907.4387759	2.197975152	0.350222956	6.275931129	3.48E-10	2.71E-09
Gm12532	2.655685656	-5.032738556	2.048269945	-2.45706801	0.014007617	0.030212206
Spata5	140.7304566	-2.018632672	0.405255461	-4.981136258	6.32E-07	3.16E-06
Gm36823	3.729639915	-5.526078132	1.260416601	-4.38432668	1.16E-05	4.71E-05
Intu	9.71884195	-2.617612733	0.758129157	-3.452726635	0.000554951	0.001659269
Hspa4l	205.2354585	2.119507624	0.304021375	6.971574359	3.13E-12	3.16E-11
Gm42436	2.881020975	-3.318473401	1.226549921	-2.705534723	0.006819452	0.015960613
Gm42437	70.90918093	-2.67722664	0.328240736	-8.156290024	3.45E-16	5.34E-15
Gm36976	276.4066512	-3.471474324	0.675576804	-5.138533922	2.77E-07	1.45E-06
5930409G06Rik	9.991901088	4.922999663	1.105502291	4.45317907	8.46E-06	3.51E-05
2610316D01Rik	115.6758986	-2.429723405	0.457210455	-5.314234127	1.07E-07	6.03E-07
1700018B24Rik	1361.609698	-4.68110122	0.433668763	-10.79418585	3.67E-27	1.48E-25
Noct	582.7384793	3.142619297	0.346439205	9.071199938	1.18E-19	2.52E-18
Ndufc1	175.5327511	-6.242867629	0.58247523	-10.71782509	8.40E-27	3.33E-25
Naa15	85.14608632	2.409695191	0.399446842	6.032580404	1.61E-09	1.16E-08
Rab33b	34.76421799	2.918381822	0.703945635	4.145748873	3.39E-05	0.000127359
Gm20750	1.710927561	-4.392461006	1.550486569	-2.8329565	0.004611966	0.011213282
Gm6204	1.531666769	-3.658602252	1.496783543	-2.444309512	0.01451297	0.031158893
Postn	4.495104094	3.48421837	1.266278407	2.751542118	0.005931539	0.014076064
Supt20	706.1447506	-5.268874064	0.438939757	-12.00363827	3.40E-33	2.11E-31
Smad9	10.44408835	-3.566550429	0.715911154	-4.981833861	6.30E-07	3.15E-06
Rfxap	104.8635182	-2.014050706	0.668722572	-3.011788131	0.002597138	0.0066851
Spg20	224.4477343	2.736138233	0.289129942	9.463351361	2.98E-21	7.36E-20
Sohlh2	29.97242983	2.250998121	0.429601587	5.239734187	1.61E-07	8.80E-07
Wwtr1	123.7021965	-5.412228616	0.659887937	-8.201738984	2.37E-16	3.73E-15
Siah2	2808.942795	2.039226104	0.39468416	5.166729028	2.38E-07	1.26E-06
4930593A02Rik	104.9697425	-3.166582175	0.421649374	-7.509989029	5.91E-14	7.31E-13
Aadac	1172.151932	-5.681582484	0.440666627	-12.89315353	4.92E-38	4.15E-36
Gm38326	32.68783118	-2.785534593	0.629498482	-4.425006054	9.64E-06	3.96E-05
Gm8325	2.97312417	-4.137954382	1.137877974	-3.636553723	0.00027631	0.00088244
Rap2b	66.17967918	-3.96757261	0.625465224	-6.343394418	2.25E-10	1.79E-09
Mme	9.346769261	-4.65983488	0.801611494	-5.813083911	6.13E-09	4.10E-08
A730090N16Rik	4.902002527	-4.750577524	1.27663056	-3.721184242	0.000198291	0.000650091
Tiparp	5250.475401	3.212739466	0.388172199	8.27658311	1.27E-16	2.05E-15
Mlf1	62.34344837	-2.770184332	0.803708025	-3.446754599	0.000567364	0.001692917
Lxn	3.344961837	-2.665010436	1.283529928	-2.076313437	0.037864971	0.071977114
Nmd3	286.943093	2.45982535	0.567356087	4.335593477	1.45E-05	5.80E-05
Sptssb	219.5500153	-3.047924411	0.56344264	-5.409467075	6.32E-08	3.67E-07
Gm9762	3.569878695	4.779516304	1.256660993	3.803345797	0.000142755	0.000481156
6430573P05Rik	1.880252937	-4.525410253	1.540470955	-2.937679699	0.003306785	0.008295354
Etfdh	6.020487064	-3.163616616	0.866397173	-3.651462302	0.000260751	0.000837021
Gm37971	2.550961382	-3.206888934	1.266736306	-2.531615237	0.01135385	0.02510507
Gm42468	12.39910754	-3.499967307	0.631206356	-5.544886031	2.94E-08	1.79E-07
Gm30043	11.90529354	2.403681176	0.769086967	3.125369793	0.001775817	0.004731732
Gm43348	270.1974145	-3.035825303	0.581886179	-5.217215001	1.82E-07	9.82E-07
Rbm46os	1.924699706	-3.426145327	1.605303911	-2.134265857	0.032821025	0.063654966
Mnd1	123.9025013	-4.497192147	0.352366253	-12.76283442	2.64E-37	2.17E-35
Gm15535	4.630818344	-5.089672939	1.412939938	-3.602186336	0.000315552	0.000994718
Gm9790	7.735759216	-3.94399581	0.768511003	-5.131996544	2.87E-07	1.50E-06
Sh3d19	101.3195908	2.181294735	0.533209513	4.090877381	4.30E-05	0.000159168
Prss48	6.663681374	-2.19361054	0.860885625	-2.548085919	0.010831579	0.02406865
Rps3a1	179.6535321	-3.031088015	0.582918341	-5.199850137	1.99E-07	1.07E-06
Lrba	43.17827753	2.124953042	0.491128951	4.326670295	1.51E-05	6.03E-05
Gm3788	3.1200212	-4.251206057	1.090526829	-3.898304879	9.69E-05	0.000336147
Etv3	2.977799508	-3.06617205	1.253828132	-2.44544844	0.014467213	0.031075879
Arhgef11	76.32639019	2.028021729	0.664993807	3.049685135	0.002290814	0.005967009
Lrrc71	10.30467989	-2.981005274	0.996657041	-2.991004079	0.002780618	0.007102467
Sh2d2a	3.386039312	-3.396954251	1.413286285	-2.403585379	0.016235175	0.034401381
Mrpl24	662.7608383	-2.826193464	0.396753701	-7.123294511	1.05E-12	1.13E-11
Gm19439	149.2687257	-3.014389897	0.48602904	-6.202077761	5.57E-10	4.25E-09
Naxe	375.2501418	-6.273259611	0.54071059	-11.60188043	4.03E-31	2.16E-29
1700113A16Rik	9.483101161	-4.626087009	0.931297419	-4.967357275	6.79E-07	3.38E-06
Rhbg	22.69594219	-5.85144551	0.651173493	-8.986000773	2.56E-19	5.33E-18
Gm38392	3.068318115	-5.23615874	1.434375576	-3.650479574	0.000261751	0.000839769
Tsacc	83.14122958	-8.214322728	0.730029419	-11.25204343	2.26E-29	1.08E-27
Cct3	799.9455464	-3.517596525	0.817203217	-4.304433034	1.67E-05	6.62E-05
Glmp	33.97784265	-3.908342767	0.969333442	-4.031990024	5.53E-05	0.000200896
Bglap3	11.53945008	-7.152813868	1.03521154	-6.909519059	4.86E-12	4.78E-11
Pmf1	411.3869791	-2.254663108	0.469077218	-4.806592655	1.54E-06	7.20E-06
Lmna	481.6079034	-2.081214718	0.342127952	-6.083147267	1.18E-09	8.62E-09
Rab25	51.0149937	-6.545168307	0.878003603	-7.454603014	9.01E-14	1.09E-12
Ssr2	145.7815204	-4.711153039	0.845619075	-5.57124736	2.53E-08	1.55E-07
2810403A07Rik	203.8373095	2.673522887	0.336672326	7.94102361	2.01E-15	2.87E-14
Rit1	183.939079	-3.027662894	0.900262096	-3.363090492	0.000770751	0.00223216
1500004A13Rik	1.425068129	-4.149574739	1.659256467	-2.500863985	0.012389075	0.027103517
Msto1	53.16919158	-2.814472188	0.634973416	-4.432425228	9.32E-06	3.84E-05
Dap3	1580.480046	-2.098403188	0.38943545	-5.388320934	7.11E-08	4.11E-07
Ash1l	82.33487207	2.813411776	0.57743277	4.872275913	1.10E-06	5.30E-06
Fdps	1.249299274	-3.456593652	1.531713446	-2.256684278	0.02402781	0.048453642
Scamp3	530.7624337	-4.139077667	0.593971094	-6.968483335	3.20E-12	3.22E-11
Gba	3.414932331	-5.402340722	1.375890462	-3.926432279	8.62E-05	0.000302029
Mtx1	185.0893548	-7.078207703	0.775918583	-9.122358787	7.35E-20	1.62E-18
Muc1	2.991744013	-4.657479724	1.444033714	-3.225326166	0.001258292	0.003480575
Krtcap2	94.69873226	-4.891259489	0.701153376	-6.976019305	3.04E-12	3.07E-11
Dpm3	24.9865754	-6.001029117	0.738892168	-8.1216575	4.60E-16	7.03E-15
Slc50a1	4.932779658	-4.569858285	1.159029446	-3.942831911	8.05E-05	0.000283569
Efna1	431.3453164	-2.206797788	0.638298364	-3.457313872	0.000545589	0.001634622
Gm15417	28.4889877	-8.453604115	0.964257759	-8.766954728	1.84E-18	3.52E-17
Flad1	272.0340222	-5.111761879	0.487353092	-10.48882619	9.72E-26	3.51E-24
Shc1	79.56469434	2.002208035	0.307344208	6.514546175	7.29E-11	6.21E-10
Pmvk	9.38449088	-4.274725823	1.170365379	-3.652471184	0.000259729	0.000833891
Ube2q1	24.29115533	-2.073742258	0.714420101	-2.902693047	0.003699691	0.009162981
Rps27	503.9460073	-7.02551176	0.697910414	-10.0664951	7.77E-24	2.41E-22
Rab13	25.85356542	-3.663376115	0.680029209	-5.38708642	7.16E-08	4.13E-07
Jtb	420.1777428	-4.08571509	0.40113554	-10.18537298	2.30E-24	7.57E-23
Slc39a1	15.61167043	-3.975382857	1.006310976	-3.95045165	7.80E-05	0.000275132
Dennd4b	5.34838866	2.413139128	1.064998701	2.265861101	0.023459889	0.047494151
Snapin	131.3656703	2.310080646	0.645406207	3.579266239	0.00034456	0.001077635
Chtop	136.3445643	-3.075467391	0.35470184	-8.670570737	4.30E-18	7.98E-17
S100a1	1.231557822	-3.914913983	1.994760665	-1.962598347	0.049692863	0.091178134
S100a16	29.33564204	-2.988443048	0.594592917	-5.026032032	5.01E-07	2.53E-06
S100a6	11.25129121	-2.794930561	0.772003777	-3.620358664	0.000294195	0.000934451
Gm9774	11.04719322	-4.056363843	0.696285164	-5.825722062	5.69E-09	3.82E-08
Gm4202	18.77315501	4.515555456	0.75027162	6.018560923	1.76E-09	1.26E-08
S100a11	16.82671463	-2.96227338	0.890860853	-3.325180774	0.000883612	0.002528521
Gm5286	2.191334739	4.357219663	1.27633536	3.413851719	0.000640514	0.001883929
Tdrkh	573.7249915	-2.534394525	0.519446219	-4.87903162	1.07E-06	5.13E-06
Oaz3	13.50505677	-4.780856415	0.836447266	-5.715669846	1.09E-08	7.07E-08
Riiad1	4.01309401	-4.846813302	1.406016236	-3.447195828	0.000566438	0.00169073
Tuft1	14.45735755	2.585386958	0.803427493	3.217946836	0.001291117	0.003560933
Cgn	751.4306703	-2.343379189	0.341478029	-6.862459632	6.77E-12	6.52E-11
Psmb4	1394.796552	-6.841460463	0.366793544	-18.65207437	1.21E-77	6.45E-75
4930481B07Rik	86.91149876	-2.72365418	0.829422263	-3.283796809	0.001024187	0.002887424
Psmd4	4659.478897	-3.137170002	0.355240082	-8.831126214	1.04E-18	2.04E-17
Pip5k1a	43.14258782	-2.209908792	0.809290508	-2.730674301	0.00632049	0.014888228
Tmod4	19.29650739	-2.534349862	0.820737728	-3.087892485	0.002015814	0.005305092
Scnm1	333.0009395	-4.268817316	0.751639774	-5.679339312	1.35E-08	8.65E-08
Mindy1	997.8523411	2.313469512	0.43290644	5.344040417	9.09E-08	5.16E-07
4930558C23Rik	129.7662958	-5.302413113	0.858193994	-6.178571685	6.47E-10	4.88E-09
Gm9173	2.190155023	4.039339589	1.65325664	2.44326228	0.014555155	0.031237986
Gm4349	6.92094427	-3.047993311	0.793298325	-3.842177926	0.000121947	0.000416064
Rps10-ps1	1.922548509	-4.018238376	1.405046666	-2.859861152	0.004238265	0.010398431
Ecm1	2.053758823	-4.115306226	1.352017563	-3.043826012	0.002335902	0.006070921
Mrps21	316.4110072	-3.985094493	0.574775358	-6.933307839	4.11E-12	4.09E-11
C920021L13Rik	9.264080249	-2.893868011	0.779377219	-3.71305183	0.000204775	0.000669596
Ciart	131.7101454	-2.736154791	0.841020094	-3.253376238	0.001140424	0.003180342
Aph1a	294.9713471	3.121434218	0.545885004	5.718116811	1.08E-08	6.97E-08
Gm17690	2.66451481	-4.526073063	1.259721561	-3.592915453	0.000326999	0.001027844
Bola1	336.8729487	-7.122329968	0.696469447	-10.22633513	1.51E-24	5.05E-23
Hist2h3c2	7.339638684	-6.501888574	1.107428772	-5.87115735	4.33E-09	2.95E-08
Fcgr1	8.457438263	-6.203499704	1.039383196	-5.96844333	2.40E-09	1.69E-08
Gm43534	10.35246839	-4.107013624	0.777574022	-5.281829776	1.28E-07	7.11E-07
6330549D23Rik	14.91069857	2.261860166	0.65576122	3.449213062	0.000562223	0.001679292
Rbm8a	680.9096929	-3.899207071	0.238323709	-16.3609701	3.63E-60	1.01E-57
Pex11b	108.0932547	-2.304520414	0.526456098	-4.377421824	1.20E-05	4.85E-05
Nudt17	10.59784534	-3.401663134	1.033596876	-3.291092701	0.00099799	0.002821282
Polr3c	78.82886562	-2.429852239	0.624358622	-3.891757322	9.95E-05	0.000344374
Rnf115	91.0502437	3.200839678	0.621234801	5.152383082	2.57E-07	1.36E-06
Pdzk1	49.44146026	-2.005685606	0.507578464	-3.95147893	7.77E-05	0.000274064
4930573H18Rik	2.095758964	-4.698939098	1.32906739	-3.535516056	0.00040698	0.001254943
Acp6	440.3269724	-2.847043068	0.948784558	-3.000726608	0.002693363	0.006907776
Phgdh	174.3681283	-5.954559766	0.549870331	-10.82902537	2.51E-27	1.03E-25
Zfp697	8.16408195	-3.072951133	0.926801889	-3.315650485	0.000914301	0.002609099
Hsd3b6	8.694955847	-5.565555752	1.126616525	-4.940062236	7.81E-07	3.84E-06
Gm12427	1.671965784	-3.246690104	1.339952356	-2.422989212	0.015393384	0.032812016
Gm12428	3.816917632	-4.681975037	1.06750699	-4.385896373	1.16E-05	4.68E-05
Vtcn1	2.015522614	-4.63244805	1.546171614	-2.996076249	0.00273478	0.0069966
Gm10355	1.008003557	-3.625410518	1.791829702	-2.023300827	0.043042142	0.080483066
Gm43243	1.529943148	-4.228532018	1.881775801	-2.247096607	0.024633854	0.049482234
4632404M16Rik	1.558381265	-4.278660179	1.900868067	-2.250898026	0.024391997	0.049085339
Vangl1	7.388365137	-3.467635834	1.090018231	-3.18126407	0.001466339	0.003987732
Tspan2	2.368500486	-4.859993424	1.407348354	-3.453298119	0.000553777	0.001656605
Csde1	665.2565042	2.111849867	0.356981793	5.915847553	3.30E-09	2.29E-08
Trim33	85.74697409	3.047553374	0.600621038	5.074003706	3.90E-07	2.00E-06
Syt6	4.322867723	-5.224244286	1.180391906	-4.425855733	9.61E-06	3.94E-05
Atg4a-ps	3.592587276	4.238827477	1.345408911	3.150586742	0.001629429	0.004382981
Olfml3	8.34008895	-4.523779229	0.916336025	-4.936812596	7.94E-07	3.90E-06
Dclre1b	9.899335932	2.79314667	1.048218428	2.664660911	0.007706599	0.01781338
Phtf1	97.72297301	2.273305449	0.280744189	8.09742655	5.61E-16	8.48E-15
Gm5546	4.800169814	-5.372784974	1.185543437	-4.531917438	5.85E-06	2.50E-05
Rhoc	4.545164315	-2.957729355	1.289031733	-2.29453572	0.021759746	0.044411264
Mov10	28.66162781	-3.46046186	0.616418593	-5.613818112	1.98E-08	1.23E-07
Cttnbp2nl	366.9224293	2.305374542	0.340341789	6.773704004	1.26E-11	1.18E-10
Atp5f1	893.7374499	-3.584491953	0.327542341	-10.94359873	7.13E-28	3.03E-26
Ovgp1	6.195406826	5.999473452	3.011406531	1.992249599	0.046343679	0.085859722
Cept1	284.2675055	3.07168745	0.461985997	6.648875662	2.95E-11	2.64E-10
Lamtor5	1589.611109	-5.855046071	0.305668419	-19.15489367	8.81E-82	5.52E-79
4930554G22Rik	4.974931188	-3.985908241	1.21279728	-3.28654121	0.001014259	0.002860355
Gstm5	771.7255007	-2.676187178	0.409416125	-6.53659446	6.29E-11	5.40E-10
Gstm6	63.50281127	-7.954409275	0.721556941	-11.02395227	2.93E-28	1.27E-26
Gm12494	5.407258134	-2.232186382	0.902458702	-2.473449896	0.013381557	0.029010473
Gnai3	255.682673	2.551650458	0.340171446	7.501071843	6.33E-14	7.79E-13
Psma5	1130.084293	-4.731480445	0.785934854	-6.020194196	1.74E-09	1.25E-08
Gm12522	16.10090864	-2.258768961	0.468395236	-4.822356821	1.42E-06	6.70E-06
Wdr47	244.1072968	2.346370287	0.328272183	7.147636645	8.83E-13	9.54E-12
Dph5	46.31670494	-7.268409541	0.745738074	-9.746598434	1.91E-22	5.26E-21
Slc30a7	5.516185585	-2.775028753	0.860561597	-3.224671847	0.001261171	0.003486019
Sass6	150.395152	-2.422955393	0.256659483	-9.440350169	3.72E-21	9.08E-20
Mfsd14a	126.806108	2.570146244	0.37797969	6.799694043	1.05E-11	9.91E-11
Slc35a3	17.71544098	3.509617973	0.552577426	6.351359663	2.13E-10	1.71E-09
1700061I17Rik	1.509946893	-4.227399198	1.738562291	-2.431548884	0.015034419	0.032136736
Gm42891	2.587087976	4.300715594	1.495487798	2.875794507	0.00403012	0.009919686
Gm4332	2.426277026	-4.377026214	1.192427499	-3.670685403	0.000241901	0.000779651
Rwdd3	3.6557661	-3.377606494	1.04736494	-3.22486114	0.001260338	0.003484265
Cnn3	1257.963016	2.072408401	0.360352667	5.751056093	8.87E-09	5.81E-08
Slc44a3	39.24302069	-3.550111474	0.835101354	-4.251114502	2.13E-05	8.26E-05
Gm17494	17.14633413	-2.082784228	0.857450694	-2.42904256	0.015138755	0.032340041
Gm4610	23.82448408	-2.984520457	0.601272392	-4.963674529	6.92E-07	3.44E-06
Pde5a	5.893785228	-2.977517791	1.265811361	-2.352260283	0.018659713	0.038816277
Fabp2	2.200599869	-4.75866314	1.762800953	-2.69948977	0.006944589	0.016214524
Synpo2	1.239962935	-3.921265499	1.727292179	-2.270180776	0.023196617	0.047050434
Sec24d	26.10999175	3.391892243	0.748834429	4.529562358	5.91E-06	2.53E-05
Prss12	217.5648072	-7.565060941	0.60272203	-12.55149234	3.90E-36	2.91E-34
Ap1ar	163.2190922	3.474123287	0.470777261	7.379547765	1.59E-13	1.88E-12
Egf	65.98490987	2.429245595	0.537784783	4.517133379	6.27E-06	2.67E-05
6330410L21Rik	43.9830798	-2.626638654	0.872557165	-3.010276873	0.002610096	0.00671288
Rrh	244.453594	-4.093831532	0.879395712	-4.655278025	3.24E-06	1.44E-05
Casp6	10.23750802	-2.253189067	0.95198861	-2.366823556	0.017941484	0.037477862
Gm43210	2.76307533	-3.364004862	1.265004889	-2.659282104	0.007830736	0.018059236
Ostc	249.8711881	-2.681887176	0.412554229	-6.500690061	8.00E-11	6.77E-10
Rpl34	595.3665988	-4.23801906	0.665250105	-6.370565036	1.88E-10	1.52E-09
A430072C10Rik	1.21094113	-3.404591397	1.598306109	-2.130124747	0.033161316	0.064212732
Lef1	535.9668014	2.226345328	0.345323111	6.447136777	1.14E-10	9.46E-10
Cyp2u1	22.77200513	-2.433025308	0.670694473	-3.62762093	0.000286045	0.000911869
Papss1	189.8976914	2.485770629	0.377499865	6.584825221	4.55E-11	3.98E-10
Gm42880	23.26954896	-2.403522534	0.544435924	-4.414702312	1.01E-05	4.13E-05
Gimd1	2.528082959	-4.950844203	1.579137174	-3.135157785	0.001717617	0.004593414
Aimp1	137.1260057	-3.465179	0.801669829	-4.322451554	1.54E-05	6.14E-05
Gm42567	37.79762468	-3.602748405	0.548288719	-6.570896462	5.00E-11	4.34E-10
Slc9b2	3.230937971	-2.660668438	1.146316631	-2.321058916	0.020283664	0.041694727
Gm43379	13.19814592	-6.833809566	1.257247272	-5.435533422	5.46E-08	3.20E-07
4930539J05Rik	4.335255569	-3.485634235	0.979203205	-3.559663835	0.00037133	0.00115456
Oaz2-ps	1.881229331	2.786980605	1.385349032	2.011753385	0.04424594	0.082435044
Gm43357	24.23973423	-3.979345704	0.588320762	-6.763904937	1.34E-11	1.25E-10
Gm31678	100.7655533	-3.666744771	0.324813488	-11.28877005	1.49E-29	7.14E-28
Dnajb14	21.97020693	-2.659912453	0.839870016	-3.167052523	0.001539925	0.00416652
Adh4	2.299794747	-4.821991363	1.742973056	-2.766532361	0.005665596	0.013503454
Gm4862	41.13129961	-4.350722609	0.579850978	-7.503173701	6.23E-14	7.68E-13
Unc5c	254.391913	2.417383412	0.367911792	6.570551588	5.01E-11	4.35E-10
Kyat3	46.5313835	-5.558879525	0.794204464	-6.999305314	2.57E-12	2.61E-11
Pkn2	453.870712	2.130716556	0.356313995	5.979884555	2.23E-09	1.58E-08
Hs2st1	217.9566708	2.233130824	0.45577354	4.899649996	9.60E-07	4.66E-06
Znhit6	243.4169738	-2.655964644	0.411515014	-6.454113589	1.09E-10	9.06E-10
Rpl36a-ps2	3.902316352	-3.682921167	0.945800041	-3.893974419	9.86E-05	0.000341577
2410004B18Rik	292.5140207	-2.085735203	0.236888551	-8.804710902	1.31E-18	2.55E-17
Ssx2ip	170.1863299	2.311191817	0.537214901	4.302173697	1.69E-05	6.69E-05
Rpf1	690.7181096	-2.392478159	0.494438375	-4.838779268	1.31E-06	6.20E-06
Prkacb	24.81794744	2.312237165	0.517859278	4.464991289	8.01E-06	3.34E-05
Gm10288	6.483590703	-4.572655179	0.889844903	-5.13871031	2.77E-07	1.45E-06
Gm43574	902.2423458	-2.279497832	0.893164846	-2.552158027	0.010705795	0.023830042
Rpsa-ps10	2.455952544	-2.325288455	1.156439789	-2.01073024	0.044353958	0.082601178
Ptgfr	1.83089294	-4.49722399	1.592199469	-2.824535541	0.00473492	0.011478792
Gm43619	29.36477339	-4.301352463	0.880667224	-4.884197282	1.04E-06	5.01E-06
Usp33	11.3298866	2.809526651	0.685599369	4.09791312	4.17E-05	0.000154931
Rabggtb	72.10414236	-3.090287791	0.876598394	-3.52531765	0.000422975	0.001300378
Tyw3	38.13175629	-3.094106743	0.688690285	-4.492740513	7.03E-06	2.97E-05
Gm42947	409.4677977	-4.694741467	0.63926583	-7.343958099	2.07E-13	2.42E-12
4930592C13Rik	19.66823358	-7.921582595	1.056044174	-7.501184886	6.32E-14	7.79E-13
Ankrd13c	158.5853903	2.649636862	0.356933373	7.42333742	1.14E-13	1.36E-12
Lrrc40	306.5736069	3.224891071	0.368720071	8.746177192	2.21E-18	4.18E-17
Gm11784	1.594736159	-3.758897014	1.548054113	-2.428143166	0.015176351	0.032412456
Rps20	270.4634721	-5.853846191	0.334814577	-17.48384509	1.90E-68	7.76E-66
Plag1	157.4083035	2.303548325	0.659782221	3.491376777	0.000480538	0.001460696
Chchd7	262.389562	-6.344838925	0.432678873	-14.66408304	1.09E-48	1.71E-46
Gm11808	2.134814091	-4.720933725	1.4572453	-3.239628719	0.001196854	0.003323437
4930423M02Rik	46.90976947	-2.572387472	0.968067931	-2.657238599	0.007878366	0.018147801
Ubxn2b	189.4760663	-2.385598964	0.799924973	-2.982278395	0.002861117	0.007290026
Sdcbp	184.9543454	3.760990291	0.53186023	7.071388459	1.53E-12	1.60E-11
Tox	35.94341967	2.574397239	0.562865266	4.573736197	4.79E-06	2.08E-05
Ndufaf6	183.1029091	-4.5769288	0.758689813	-6.032674645	1.61E-09	1.16E-08
Gm11827	948.2243264	-2.195561095	0.251436336	-8.732075616	2.50E-18	4.72E-17
Dpy19l4	40.08091681	3.058448843	0.435302851	7.026025295	2.12E-12	2.18E-11
Fsbp	5.633876708	-6.112172383	1.178616979	-5.185885229	2.15E-07	1.15E-06
Pdp1	98.58478056	2.505240642	0.417497457	6.000612932	1.97E-09	1.40E-08
1700123M08Rik	15.09018302	-3.262312159	1.153354139	-2.828543332	0.004676037	0.011347028
Triqk	165.0790447	2.341680287	0.515646645	4.541249924	5.59E-06	2.40E-05
Gm11820	2.713074983	3.821259387	1.461421155	2.614755763	0.008929128	0.020267722
Otud6b	106.5507047	2.125705793	0.461593797	4.605143757	4.12E-06	1.81E-05
Tmem55a	285.9521155	-4.158436095	0.421259389	-9.871438356	5.54E-23	1.59E-21
Necab1	9.749502008	-5.132884457	0.988887919	-5.190562407	2.10E-07	1.12E-06
Gm11851	2.432784163	-3.893659461	1.653820431	-2.354342338	0.018555513	0.038622435
Gm11867	60.79727974	-3.437338946	0.585391449	-5.871863949	4.31E-09	2.94E-08
Cngb3	1.280144896	-3.99285374	1.679855856	-2.376902593	0.017458698	0.036595836
Rmdn1	67.46913495	-4.942098722	0.654649643	-7.549226944	4.38E-14	5.50E-13
Ttpa	3.277978837	4.109571565	1.489142493	2.759689946	0.005785624	0.013763332
Nkain3	16.45793486	-4.093648358	0.936473707	-4.371343613	1.23E-05	4.98E-05
Ccnc	164.405926	-2.10637698	0.506893211	-4.155464971	3.25E-05	0.000122433
Tstd3	3.711744196	-5.516807424	1.606367732	-3.434336557	0.000594006	0.001761917
Coq3	331.9765178	-4.637701704	0.661272978	-7.013293844	2.33E-12	2.38E-11
Faxc	37.54106888	-2.261095249	0.877522852	-2.57667962	0.009975436	0.022399052
Fbxl4	30.94237197	2.223654603	0.561007659	3.963679585	7.38E-05	0.000261368
Gpr63	15.03455453	5.193315541	1.038995488	4.998400476	5.78E-07	2.91E-06
Gm11906	1.980373836	-4.595918227	1.428938213	-3.216316971	0.001298473	0.003577843
Prdx6-ps2	8.434268123	-2.42431088	0.971665914	-2.495004552	0.012595551	0.027493465
Map3k7	15.49775321	2.705642691	0.617327379	4.382832807	1.17E-05	4.74E-05
Lyrm2	32.94066042	-4.186510852	0.875570089	-4.78146856	1.74E-06	8.09E-06
Gm11942	1.94912332	-4.573984301	1.344012885	-3.403229502	0.000665943	0.001951845
Ube2j1	147.8585503	-2.124544541	0.382938612	-5.548002924	2.89E-08	1.76E-07
Pnrc1	597.6933284	2.922696496	0.839663032	3.48079692	0.000499924	0.0015131
Gm12350	8.4161795	-6.230300252	0.974972905	-6.390229126	1.66E-10	1.35E-09
Rars2	28.06289613	-2.085527579	0.739280514	-2.821023334	0.004787072	0.011595602
Smim8	570.8459402	-5.79774866	0.543580437	-10.66585232	1.47E-26	5.72E-25
Platr9	23.41850316	-3.003707988	0.934819844	-3.213141021	0.001312918	0.003613668
Gm12381	28.48827599	-2.114638104	0.796397388	-2.655254947	0.007924849	0.018240888
Aco1	40.18242681	-2.049955546	0.610551319	-3.357548305	0.00078637	0.00227139
Toporsos	2.886502325	-4.615704243	1.206745802	-3.824918419	0.000130815	0.000444762
Ndufb6	396.3267965	-3.088167237	0.546414076	-5.651697811	1.59E-08	1.00E-07
Aptx	410.6596817	-5.877473004	0.545953851	-10.76551249	5.01E-27	2.00E-25
Gm6297	1.01343342	-3.63086027	1.597029983	-2.273507892	0.022995591	0.04668358
Bag1	37.4729811	-5.096580296	0.641363746	-7.946473948	1.92E-15	2.75E-14
Dcaf12	578.9783273	2.135338392	0.321119486	6.649669313	2.94E-11	2.63E-10
Nudt2	187.4250189	-3.981274616	0.784608105	-5.074220607	3.89E-07	2.00E-06
Il11ra1	8.855186943	-6.766087366	1.077390134	-6.28007177	3.38E-10	2.64E-09
Dctn3	1343.096702	-4.237342569	0.708011352	-5.984851168	2.17E-09	1.54E-08
Arid3c	9.429117386	-3.659966797	1.149236719	-3.184693576	0.001449074	0.003945676
Sigmar1	5.267900564	-2.992275316	0.997538037	-2.999660368	0.002702808	0.006924909
Galt	58.44211448	-5.120500652	0.611466631	-8.37412933	5.56E-17	9.32E-16
Ccl27a	48.28530352	-5.18852629	0.622718566	-8.332056521	7.94E-17	1.31E-15
Fancg	20.73305817	2.352900343	0.73186686	3.21492948	0.001304766	0.00359286
Pigo	11.40371104	-3.574399448	0.725783221	-4.924885756	8.44E-07	4.12E-06
Fam214b	9.918671555	2.151396799	0.814657361	2.640860934	0.008269566	0.018948972
Gm26881	4.487869853	-5.276646026	1.055216745	-5.00053288	5.72E-07	2.88E-06
Unc13b	234.5889519	3.009605111	0.426692022	7.05334283	1.75E-12	1.81E-11
Cd72	10.74046865	-7.048177215	1.037730953	-6.791911906	1.11E-11	1.04E-10
Ccdc107	247.5955757	-9.182212603	0.669338318	-13.71834297	7.88E-43	8.86E-41
Gm12454	16.9326127	-3.476885964	0.634708326	-5.477927136	4.30E-08	2.56E-07
Car9	565.3011531	-4.914014512	0.548904473	-8.952403841	3.48E-19	7.17E-18
Tpm2	6.046143699	-5.19303177	1.051444029	-4.938952169	7.85E-07	3.86E-06
Tln1	55.86067851	-3.954517181	0.550613718	-7.182017173	6.87E-13	7.54E-12
Creb3	62.88761375	-5.748701558	0.763140838	-7.532949711	4.96E-14	6.18E-13
Gba2	7.450808287	-5.57748351	1.005587955	-5.546489974	2.91E-08	1.77E-07
Hint2	141.2043534	-7.868557013	0.66603786	-11.81397858	3.31E-32	1.93E-30
Hrct1	4.336574204	-5.744172921	1.209687455	-4.748476886	2.05E-06	9.42E-06
Clta	392.8675278	-4.431598494	0.555199024	-7.981999785	1.44E-15	2.10E-14
Rnf38	1558.768169	2.00630874	0.331605186	6.050293613	1.45E-09	1.05E-08
Gm12678	8.154179346	-5.692923014	1.016643758	-5.599722587	2.15E-08	1.33E-07
Grhpr	117.3126597	-5.367050141	0.867756879	-6.184969862	6.21E-10	4.70E-09
Polr1e	47.96544669	-2.402968651	0.633543037	-3.792905153	0.000148895	0.000500889
Tomm5	5.687154749	-6.129354828	1.134004942	-5.405051247	6.48E-08	3.76E-07
Trmt10b	355.0422582	-3.437826212	0.318712605	-10.78660261	3.98E-27	1.60E-25
Gm12411	2.039577406	-3.231039644	1.326827061	-2.435162607	0.014885099	0.031879754
Ccdc180	133.852712	-4.301650909	0.614110849	-7.004681504	2.48E-12	2.52E-11
Trmo	185.5688818	-3.694398182	0.580685009	-6.362138032	1.99E-10	1.60E-09
Nans	283.0424589	-3.111558731	0.246794735	-12.60788134	1.91E-36	1.48E-34
Anks6	4.346849922	-3.116554145	1.481868046	-2.103125278	0.03545482	0.068000327
Tgfbr1	23.06808908	2.113291344	0.841538244	2.511224365	0.01203132	0.02643633
Alg2	16.85189378	2.063859624	0.900155199	2.292781986	0.02186056	0.044586064
Mrpl50	71.51025422	-2.060849682	0.312426657	-6.596267109	4.22E-11	3.71E-10
Rnf20	333.9873276	2.804282959	0.309124091	9.071706285	1.17E-19	2.51E-18
C630028M04Rik	2.219851563	-2.541759109	1.253746789	-2.027330503	0.042628624	0.079837583
Nipsnap3b	1.997535951	-4.612393044	1.687272833	-2.733637948	0.006263888	0.01477674
4930522O17Rik	1.143585479	-3.815008292	1.69697827	-2.248118529	0.024568633	0.049368195
Rad23b	159.5589647	2.039476888	0.466119292	4.375439773	1.21E-05	4.89E-05
Fam206a	107.2574769	-2.81742535	0.531988122	-5.296030553	1.18E-07	6.62E-07
Ctnnal1	578.1737441	2.324424453	0.524798617	4.429174117	9.46E-06	3.89E-05
Txn1	476.5072461	-3.435091996	0.909444923	-3.777130323	0.000158646	0.000530939
Ptgr1	376.5170343	-6.014620341	0.60314253	-9.972137672	2.02E-23	6.05E-22
AI481877	178.4760262	3.993107453	0.481732006	8.289064057	1.14E-16	1.85E-15
Ptbp3	99.3946461	2.683584478	0.414988057	6.466654721	1.00E-10	8.38E-10
Snx30	3.971719791	-2.121513956	0.970525109	-2.18594443	0.028819671	0.05682889
Rnf183	2.143376606	-4.714889513	1.837875513	-2.565401998	0.010305633	0.023044237
Wdr31	21.62161393	-3.462813328	0.762961582	-4.538647041	5.66E-06	2.43E-05
Hdhd3	4.519976504	-5.798086007	1.626868317	-3.563955329	0.000365308	0.001137451
Alad	170.2325531	-6.077372615	0.659579984	-9.214004007	3.14E-20	7.09E-19
Aknaos	113.7499801	-3.310268073	0.386982928	-8.55404162	1.19E-17	2.10E-16
Atp6v1g1	1304.964332	-4.485650957	0.511464692	-8.770206476	1.78E-18	3.43E-17
Rpl17-ps4	1.749233979	-2.434230152	1.205355039	-2.019512985	0.043433929	0.081131917
8030451A03Rik	1.87569747	-4.520601199	1.874637044	-2.411454107	0.015889051	0.033761827
Trim32	48.89281723	2.994603281	0.476230343	6.288140448	3.21E-10	2.51E-09
Gm11221	10.70934669	-7.042622911	0.989294628	-7.118832661	1.09E-12	1.16E-11
C630043F03Rik	26.33420774	-3.495997262	0.55968685	-6.246345182	4.20E-10	3.25E-09
Gm11487	48.81712632	-3.005965468	0.517859369	-5.804598016	6.45E-09	4.31E-08
Tmem261	339.3307274	-4.599484335	0.563429806	-8.163367084	3.26E-16	5.05E-15
Gm11261	14.89791616	-3.819113316	1.078820925	-3.540080868	0.000400004	0.001235826
Gm11264	9.652536305	-6.895404214	1.30942717	-5.265970014	1.39E-07	7.71E-07
Snapc3	145.4872107	-2.711394348	0.385012499	-7.042354087	1.89E-12	1.95E-11
Psip1	1508.034898	2.025973087	0.388322478	5.217243919	1.82E-07	9.82E-07
Gm12420	16.0604718	-5.309597972	0.835478321	-6.355159484	2.08E-10	1.67E-09
Gm12415	4.618482343	-4.14687246	1.300992172	-3.187469188	0.001435237	0.003911647
Cntln	138.4581271	2.265358912	0.441695613	5.128778379	2.92E-07	1.53E-06
Saxo1	54.96948191	-2.328606378	0.670024491	-3.475404868	0.000510083	0.001539558
Saxo1os	6.057929385	-3.449697651	1.128675725	-3.056411665	0.002240035	0.005847775
Plin2	42.78320551	-2.564708775	0.554833395	-4.622484513	3.79E-06	1.68E-05
Dennd4c	74.3895786	2.159988646	0.353904946	6.103301661	1.04E-09	7.64E-09
Rps6	424.1007654	-6.096812071	0.461304584	-13.21645673	7.05E-40	6.54E-38
C87499	1832.857678	3.15388678	0.321301768	9.815964601	9.61E-23	2.74E-21
Mir31	2.370691249	-4.871364475	1.514167787	-3.217189348	0.001294531	0.003568103
Elavl2	557.1864392	2.071998397	0.294294437	7.040562566	1.91E-12	1.97E-11
Gm12669	3.458351629	-4.473209205	1.072350056	-4.171407629	3.03E-05	0.000114865
Plaa	338.4994942	2.463048573	0.280114529	8.793005423	1.46E-18	2.82E-17
Gm12693	2.099286261	-3.704785288	1.19359212	-3.103895567	0.001909907	0.005057504
Junos	3.071003529	-5.252672124	1.411753717	-3.720671715	0.000198694	0.000651046
Gm29064	59.9773637	-5.643310418	0.620291169	-9.097840983	9.21E-20	2.00E-18
Hook1	146.7459964	2.8192385	0.436774933	6.45467101	1.08E-10	9.03E-10
Tm2d1	1512.2806	-4.932122058	0.43548174	-11.32566903	9.79E-30	4.76E-28
Kank4os	4.78056859	-2.616370742	1.174760983	-2.227151549	0.025937147	0.05179747
Usp1	673.3766388	2.150140968	0.447570526	4.80402717	1.56E-06	7.28E-06
Gm12705	21.0580016	-2.397546627	1.186544333	-2.020612767	0.043319866	0.080933311
Gm12684	8.581984373	-2.362167333	1.026214664	-2.301825744	0.021345001	0.043630815
Itgb3bp	81.30411127	-4.161510564	0.553442322	-7.519321162	5.51E-14	6.84E-13
Ror1	10.08518214	-4.897243821	0.788408425	-6.211556935	5.25E-10	4.01E-09
Raver2	92.51645096	-3.016979019	0.657868493	-4.585991045	4.52E-06	1.97E-05
Gm12791	5.151257598	-2.067987115	0.8398612	-2.462296288	0.013805057	0.029821645
C130073F10Rik	231.3751336	-2.126996304	0.667905403	-3.18457718	0.001449656	0.00394665
Tctex1d1	138.3418316	-3.531467268	0.388566616	-9.08844745	1.00E-19	2.17E-18
Gm12718	38.83519134	-5.518763331	1.015538151	-5.434323986	5.50E-08	3.22E-07
C8b	448.806842	-3.074487593	0.550861273	-5.581237494	2.39E-08	1.47E-07
Prkaa2	141.7558144	-3.59015533	0.623092893	-5.761830014	8.32E-09	5.47E-08
Plpp3	1057.355587	-2.10987327	0.632237466	-3.337153178	0.000846413	0.00242921
Usp24	59.4252535	2.819516898	0.667921113	4.221332195	2.43E-05	9.34E-05
Fam151a	401.8406849	-5.475855461	0.731283306	-7.488008293	6.99E-14	8.58E-13
Mrpl37	424.1494431	-3.047099176	0.517646836	-5.88644412	3.95E-09	2.71E-08
Cyb5rl	18.7305202	-2.620884213	0.750168469	-3.493727503	0.000476327	0.001448649
Tceanc2	115.1731224	-2.776968068	0.305073333	-9.102624752	8.82E-20	1.92E-18
Hspb11	165.0814323	-3.092331949	0.615826413	-5.021434423	5.13E-07	2.59E-06
Yipf1	829.5689512	-6.568279215	0.581149112	-11.30222705	1.28E-29	6.18E-28
Gm12869	7.136505519	-6.458308563	1.017529747	-6.347046444	2.19E-10	1.76E-09
Glis1	225.6589325	-2.095648407	0.670223581	-3.126790024	0.001767261	0.004713951
1700047F07Rik	12.83123813	-2.255415179	0.569248148	-3.962094888	7.43E-05	0.000263056
0610037L13Rik	307.3453327	-6.776788881	0.699466601	-9.68850961	3.37E-22	9.14E-21
Zyg11a	1.674194933	-3.801474296	1.454788734	-2.61307653	0.008973121	0.020357603
Zyg11b	49.17968562	-3.901352513	0.71054866	-5.49061976	4.01E-08	2.39E-07
Coa7	456.5052054	-7.704153568	0.603893703	-12.7574663	2.83E-37	2.31E-35
Gpx7	7.303672056	-6.492338452	1.072782008	-6.051871119	1.43E-09	1.04E-08
Gm17354	1.363588956	-4.074397519	1.91205809	-2.130896305	0.033097686	0.064110766
Zfyve9	125.4353429	2.693081043	0.422322784	6.376831051	1.81E-10	1.46E-09
Txndc12	104.5845303	-3.14956706	0.691839935	-4.552450503	5.30E-06	2.29E-05
Rab3b	632.3803193	-3.816549135	0.31888953	-11.96824848	5.21E-33	3.18E-31
8030443G20Rik	15.0776388	-7.533856623	1.022554184	-7.367684513	1.74E-13	2.04E-12
Eps15	145.6772388	2.200904995	0.385371413	5.711126774	1.12E-08	7.25E-08
Ttc39a	56.65413693	-3.220534151	0.574381289	-5.606962155	2.06E-08	1.28E-07
Gm12829	8.5500992	-2.102344962	0.850776985	-2.471088194	0.013470259	0.029173912
Cmpk1	267.0541146	2.12674615	0.370852957	5.734742333	9.77E-09	6.35E-08
Cyp4a14	238.7322421	-2.430673906	0.473450413	-5.133956674	2.84E-07	1.49E-06
Mob3c	3.790711824	-3.135514525	1.336438774	-2.346171472	0.018967379	0.039348894
Uqcrh	982.8961735	-4.564870608	0.38758278	-11.77779521	5.08E-32	2.93E-30
Tspan1	77.99804549	-5.989890485	0.796770287	-7.517713172	5.57E-14	6.91E-13
Llph-ps1	3.87743934	3.804648202	1.548972279	2.456240343	0.014039922	0.030265597
C530005A16Rik	5.223548213	-6.008894241	3.009108441	-1.996901859	0.045835845	0.085026705
Ccdc17	1.221646131	-3.913825081	1.722330076	-2.272401286	0.023062284	0.046797296
Akr1a1	2229.822734	-3.829305286	0.555972129	-6.887584983	5.67E-12	5.53E-11
Mmachc	4.637283976	-2.651901832	1.07905988	-2.457603957	0.013986732	0.030176913
Ccdc163	58.58711391	-4.382138847	1.009721463	-4.339948201	1.43E-05	5.69E-05
Toe1	1.732804175	-4.424474693	1.868468285	-2.367968848	0.017886042	0.037379866
Gm12996	2.354255883	-4.854593999	1.530694874	-3.171496869	0.001516555	0.004107092
Urod	818.2766201	-4.628602563	0.226603304	-20.42601531	9.82E-93	9.56E-90
Tmem53	57.44793263	-5.572910034	0.684501775	-8.141556732	3.90E-16	6.00E-15
Dmap1	526.739753	-6.321370888	0.714004379	-8.853406334	8.49E-19	1.69E-17
Gm12844	5.224228697	-4.700344102	0.992613587	-4.735321139	2.19E-06	1.00E-05
Klf17	3970.298569	3.359141846	0.412785079	8.137750164	4.03E-16	6.18E-15
B4galt2	193.0998973	-2.186708479	0.344027794	-6.356197129	2.07E-10	1.66E-09
Atp6v0b	393.6019824	-2.476230265	0.235263969	-10.52532727	6.60E-26	2.42E-24
Dph2	4.146544561	-3.845335647	1.175236337	-3.271967966	0.001068017	0.002997012
Ipo13	14.82540455	-2.396055819	0.809286851	-2.960700295	0.003069405	0.007766551
Artn	3.729786806	-4.538145838	1.15295451	-3.936101378	8.28E-05	0.000291051
9530034E10Rik	1.211777226	-3.889656529	1.792125624	-2.170415107	0.029975413	0.058862887
Kdm4a	25.73058008	2.602638104	0.665842556	3.908789066	9.28E-05	0.00032302
Hyi	1.246766864	-3.950122106	1.725080824	-2.289818571	0.022031836	0.04490869
Med8	820.1708835	-4.006485903	0.457961549	-8.748520293	2.16E-18	4.11E-17
Elovl1	480.1492113	-2.785211149	0.352553725	-7.900104148	2.79E-15	3.94E-14
Ebna1bp2	463.4795839	-3.291096507	0.702695763	-4.683529742	2.82E-06	1.27E-05
Gm12863	3.686779767	-5.498068519	1.251167338	-4.39435106	1.11E-05	4.51E-05
Gm12861	3.319101013	-4.495855562	1.26432434	-3.555935309	0.000376637	0.001169195
Gm12867	33.50074224	-3.742540066	0.527407914	-7.09610146	1.28E-12	1.35E-11
Zfp691	33.96909233	-3.871312616	0.590322434	-6.557962896	5.45E-11	4.70E-10
Svbp	115.9248197	-7.027309312	0.675645984	-10.40087483	2.46E-25	8.65E-24
Ybx1	790.2930154	2.102154692	0.365350388	5.753804466	8.73E-09	5.72E-08
Ccdc30	32.6888561	-2.003839441	0.613390757	-3.266823666	0.001087614	0.003048101
Ppcs	2.686139167	-5.040116584	1.335273525	-3.774594861	0.000160268	0.000535959
Hivep3	220.9885679	-3.929113541	0.256080671	-15.34326476	3.93E-53	8.50E-51
Ctps	535.6982276	2.401753027	0.412791199	5.818324207	5.94E-09	3.99E-08
Rims3	71.37131437	-2.428209961	0.653412552	-3.716197297	0.000202244	0.000661689
Exo5	194.4172223	2.48878846	0.351467007	7.081143915	1.43E-12	1.50E-11
Zfp69	82.19914873	2.264377269	0.546252866	4.14529133	3.39E-05	0.000127587
Mfsd2a	736.4937511	-5.272649115	0.835631202	-6.309780082	2.79E-10	2.21E-09
Gm12923	28.56167979	-2.384011469	0.669646506	-3.560104393	0.000370707	0.00115283
Ppie	378.5969231	-9.44569669	0.548025485	-17.23587123	1.43E-66	5.45E-64
Heyl	3.383176806	-2.752951478	1.093035242	-2.518630115	0.011781235	0.025963173
Gm12901	3.678125259	-5.492325666	1.304743277	-4.209506777	2.56E-05	9.82E-05
Ndufs5	467.8095547	-4.814161694	0.498439663	-9.658464308	4.53E-22	1.21E-20
Mycbp	384.8772048	-2.177676773	0.217308048	-10.02115107	1.23E-23	3.76E-22
Rragc	1567.756547	3.172566096	0.238367848	13.30953871	2.04E-40	1.94E-38
Utp11	225.3549237	-3.126759376	0.709006725	-4.41005602	1.03E-05	4.22E-05
Inpp5b	86.17091767	-3.194349753	0.479699416	-6.659065331	2.76E-11	2.47E-10
1110065P20Rik	22.28870738	-3.900132701	0.571460299	-6.824853289	8.80E-12	8.39E-11
Yrdc	40.84190598	2.021131166	0.809922397	2.495462743	0.012579296	0.027464823
Snip1	10.50825626	-2.838987464	1.04352253	-2.720580901	0.006516732	0.015307292
Gm12932	40.94020836	-8.977910496	0.933321968	-9.619306948	6.63E-22	1.73E-20
Meaf6	335.2606382	-4.277592121	0.474064084	-9.023236022	1.83E-19	3.83E-18
Mrps15	179.6172189	-2.951654684	0.40969518	-7.204514055	5.83E-13	6.45E-12
Oscp1	11.62204464	-7.164401074	0.972279551	-7.368663744	1.72E-13	2.03E-12
Lsm10	2322.07895	-7.054124425	0.353342316	-19.96399555	1.13E-88	8.63E-86
Eva1b	6.698791144	-6.368707423	1.108248916	-5.746639884	9.10E-09	5.95E-08
Map7d1	26.65097778	-2.458055461	0.651525818	-3.772767545	0.000161447	0.000539284
Adprhl2	19.75015363	-2.065637155	0.968634084	-2.13252578	0.032963647	0.063900557
Tekt2	64.96222568	-3.580366214	0.711611109	-5.031352336	4.87E-07	2.47E-06
Ago4	14.05431937	-2.020584112	0.978733206	-2.064489178	0.038971359	0.073832046
Psmb2	2815.581819	-4.370647442	0.515311396	-8.481565669	2.22E-17	3.84E-16
Tfap2e	210.9051986	-2.141848408	0.306740347	-6.982610636	2.90E-12	2.93E-11
Zmym4	68.06839456	2.755064381	0.533613555	5.163032982	2.43E-07	1.29E-06
Tmem35b	918.4294761	-2.317604373	0.406293945	-5.704255257	1.17E-08	7.54E-08
Gm12943	2.351105029	-4.85772313	1.313269133	-3.698954776	0.000216489	0.000704223
Smim12	88.45733694	-4.577621793	0.4504309	-10.16276146	2.91E-24	9.49E-23
Gja4	2633.976132	-4.793014164	0.571311133	-8.389498976	4.88E-17	8.21E-16
Phc2	949.6375349	2.766911405	0.421871876	6.558653372	5.43E-11	4.69E-10
Zfp362	1.873046627	-3.699586699	1.672368061	-2.212184498	0.02695392	0.053571679
Trim62	20.28255512	-3.182025821	0.796993622	-3.992536117	6.54E-05	0.00023377
Rnf19b	74.94151208	2.193773933	0.37436725	5.859951504	4.63E-09	3.15E-08
Zbtb8os	80.12247809	-6.477639208	0.640690134	-10.11040885	4.97E-24	1.58E-22
Dcdc2b	1.200108257	-3.890522282	1.954952526	-1.990085299	0.04658154	0.086273048
Ccdc28b	225.4118064	-8.775093776	0.578732558	-15.16260603	6.25E-52	1.25E-49
Khdrbs1	44.20755597	2.179763307	0.476275354	4.576687183	4.72E-06	2.06E-05
Gm12963	1.781404816	-4.454837396	1.575065054	-2.828351365	0.004678842	0.011352264
Pef1	90.93667247	-3.469821234	0.556543082	-6.234595929	4.53E-10	3.49E-09
Snrnp40	318.0196499	-2.138337051	0.890075516	-2.402422057	0.016286905	0.034490148
Matn1	25.41278131	-2.167792279	0.592333717	-3.659748243	0.000252463	0.000812498
A930031H19Rik	56.61409881	-7.654039311	0.721984496	-10.60139014	2.94E-26	1.10E-24
Gm831	3.381247357	-2.889352823	1.424594753	-2.028192801	0.042540574	0.079689706
Gm12962	56.63176047	-5.608741459	0.735648136	-7.624217586	2.46E-14	3.16E-13
Gm16080	1.226262658	-3.909741098	1.950815188	-2.004157607	0.04505318	0.083743214
Mecr	773.5973083	-6.619228897	0.64166918	-10.31564099	5.99E-25	2.05E-23
Srsf4	22.16178408	3.91738105	0.657820778	5.95508865	2.60E-09	1.83E-08
Rcc1	146.8795269	2.939444368	0.331373364	8.870490785	7.28E-19	1.47E-17
Phactr4	110.1379984	2.413997841	0.423775068	5.696413082	1.22E-08	7.88E-08
Atpif1	343.9422019	-5.151088099	0.693104027	-7.431911946	1.07E-13	1.28E-12
Ptafr	1.706254646	-4.404961523	1.816321987	-2.425209602	0.015299551	0.032639786
Rpa2	571.3869924	-5.71689804	0.630374668	-9.069047867	1.20E-19	2.56E-18
Stx12	301.8825772	2.794282675	0.36531529	7.648961728	2.03E-14	2.63E-13
Gm13033	2.968441742	-3.797136413	1.251912514	-3.033068501	0.002420806	0.006274839
Cd164l2	3665.256821	-2.489625433	0.570903592	-4.360850882	1.30E-05	5.21E-05
Map3k6	4249.896544	-5.098458481	0.574803821	-8.86991056	7.32E-19	1.47E-17
Sytl1	9.096526882	-4.474121886	0.996072477	-4.491763391	7.06E-06	2.98E-05
Tmem222	263.8108285	-2.358241237	0.477985739	-4.933706269	8.07E-07	3.96E-06
Trnp1	25.54170809	-3.40302258	0.665663148	-5.112229198	3.18E-07	1.66E-06
Nudc	2922.802868	-3.876037969	0.576252574	-6.726283133	1.74E-11	1.60E-10
Nr0b2	5.661282504	-3.765667591	1.17267672	-3.211172805	0.001321944	0.003635658
Gpatch3	9.730571113	-4.991939964	0.88739572	-5.625382064	1.85E-08	1.16E-07
Pigv	13.16561061	-3.988021885	0.932970383	-4.274542854	1.92E-05	7.50E-05
Hmgn2	697.2032574	-4.793131387	0.319594318	-14.99754882	7.62E-51	1.44E-48
Dhdds	124.4074676	-3.272126053	0.317163946	-10.31682855	5.91E-25	2.03E-23
Lin28a	54.01192851	3.280406068	0.551715372	5.94583047	2.75E-09	1.93E-08
Ubxn11	9.00934937	-6.797703823	1.033683298	-6.576195861	4.83E-11	4.21E-10
Sh3bgrl3	612.0032143	-6.289004117	0.503703855	-12.48551912	8.96E-36	6.51E-34
Slc30a2	85.45128746	-4.119177564	0.896031933	-4.597132549	4.28E-06	1.88E-05
Aunip	2143.604269	-2.906795257	0.376446827	-7.721662267	1.15E-14	1.52E-13
Man1c1	89.33416199	2.244000543	0.458596856	4.893187806	9.92E-07	4.80E-06
Rhd	775.3510573	-3.405658459	0.420736105	-8.094523904	5.75E-16	8.67E-15
Ncmap	8.460152665	-2.602639101	1.058651177	-2.45844822	0.01395389	0.03010976
Nipal3	22.76556268	-2.684126605	0.508886701	-5.274507272	1.33E-07	7.38E-07
Ifnlr1	9.421216013	4.043323226	1.084388742	3.72866581	0.000192496	0.000632632
Gm12989	3.748581305	-3.553062122	1.163161611	-3.054659032	0.002253165	0.005879426
Gm13000	4.301028937	-2.222358864	0.941948791	-2.359320258	0.018308448	0.038167094
Fuca1	391.8673155	-4.824751318	0.706850468	-6.825702945	8.75E-12	8.34E-11
Hmgcl	17.59328587	-3.99499285	1.128214333	-3.540987498	0.000398632	0.001231805
Rpl11	625.1931059	-4.140098878	0.638500792	-6.484093564	8.93E-11	7.50E-10
Id3	80.25050961	-4.280405863	0.809152528	-5.289986392	1.22E-07	6.82E-07
Kdm1a	149.4883356	2.391930444	0.508570728	4.703240501	2.56E-06	1.16E-05
C1qb	779.358484	-5.607378394	0.618944806	-9.059577427	1.31E-19	2.78E-18
Usp48	284.6283215	2.298621542	0.305991641	7.512040317	5.82E-14	7.20E-13
Kif17	1639.220375	-2.661028822	0.343634012	-7.743787665	9.65E-15	1.29E-13
Mul1	267.0221012	-4.274884583	0.402914671	-10.60990055	2.68E-26	1.02E-24
Capzb	212.6750854	-3.346933414	0.367850611	-9.098621331	9.15E-20	1.98E-18
Pqlc2	70.67661602	-4.543885797	0.629501442	-7.218229371	5.27E-13	5.85E-12
Akr7a5	366.8004784	-5.984365	0.486236118	-12.30752875	8.25E-35	5.63E-33
Mrto4	537.1295152	-4.781901777	0.483900274	-9.881998496	4.98E-23	1.44E-21
Emc1	1.689648377	-4.367883058	1.868803763	-2.337261485	0.019425592	0.040152178
Igsf21	4.256945177	-4.028477433	1.162578183	-3.465123888	0.000529987	0.001593325
Padi4	61.40276313	-5.347456547	0.612035114	-8.737172788	2.39E-18	4.52E-17
Gm13032	26.46824457	-4.548253624	0.911177666	-4.991621056	5.99E-07	3.01E-06
Padi1	11.72789793	-4.206125544	0.782691746	-5.373923473	7.70E-08	4.41E-07
Sdhb	530.5479214	-5.693581781	0.627203026	-9.077733271	1.11E-19	2.38E-18
Necap2	72.46663943	-4.223334804	0.696423488	-6.064319877	1.33E-09	9.64E-09
Spata21	290.9793861	-4.959309486	0.705159525	-7.032890161	2.02E-12	2.08E-11
Szrd1	349.9937084	-5.270676064	0.498250342	-10.57836918	3.75E-26	1.40E-24
Fbxo42	262.0307174	2.728174316	0.27474778	9.929741074	3.09E-23	9.07E-22
Ddi2	377.91102	2.390989146	0.379254628	6.304442889	2.89E-10	2.28E-09
Cela2a	21.6301971	-5.3558964	0.637670721	-8.399156838	4.50E-17	7.61E-16
Ctrc	3.232789027	-4.777050795	1.325661358	-3.603522699	0.000313933	0.000990684
4930455G09Rik	6.422947659	-6.305248667	1.053485547	-5.985130678	2.16E-09	1.54E-08
Gm13052	2.071504791	-4.211010032	1.598816528	-2.633829435	0.008442789	0.019286173
6330411D24Rik	42.17692466	-2.814430455	0.644389572	-4.367591555	1.26E-05	5.05E-05
Gm13058	487.1579065	-4.529228222	0.480038842	-9.435128636	3.91E-21	9.52E-20
Gm13103	2942.029254	-2.2358189	0.452540493	-4.94059412	7.79E-07	3.83E-06
Pramef17	29.92205401	2.272781535	0.808011016	2.812810086	0.004911065	0.011856626
Oog3	3232.673146	2.968382136	0.340020762	8.730002599	2.55E-18	4.80E-17
Gm13128	2.09047954	4.34557206	1.858099506	2.338718699	0.019349997	0.040038414
Pramef20	587.0209962	-2.138958801	0.489242551	-4.371980313	1.23E-05	4.96E-05
Zfp987	3.980140867	4.289955805	1.19589792	3.587225743	0.000334215	0.001048612
Gm13241	2.873269067	3.893262722	1.480043142	2.630506242	0.00852578	0.019462738
Gm13135	5.240646875	3.862683827	1.487284483	2.597138524	0.009400401	0.021222025
Gm16211	48.93895609	-4.475319092	0.504522327	-8.870408409	7.29E-19	1.47E-17
Zfp534	22.57001168	3.816653724	0.693740943	5.50155467	3.76E-08	2.25E-07
Zfp984	39.17422985	2.606517695	0.544371171	4.788125884	1.68E-06	7.84E-06
Miip	65.35209435	-5.560451613	0.484270839	-11.48211118	1.62E-30	8.29E-29
Plod1	58.0979701	-2.101656503	0.346759377	-6.0608498	1.35E-09	9.83E-09
Clcn6	4.349492569	3.550566745	1.408808677	2.520261838	0.011726757	0.025867628
Mthfr	2.821753729	-3.500839219	1.105469891	-3.166833623	0.001541085	0.004168371
Chchd2-ps	3.625219373	-4.671852196	1.394554709	-3.350067348	0.000807919	0.002326733
Agtrap	69.8644707	-2.603891105	0.478351745	-5.443465261	5.23E-08	3.07E-07
Draxin	3.478959582	-3.768357367	1.205707417	-3.125432682	0.001775437	0.00473144
Gm13200	22.19703956	-4.126156602	0.744312411	-5.54358162	2.96E-08	1.80E-07
Ubiad1	244.1444967	2.011960599	0.550750178	3.653127457	0.000259066	0.000832067
Gm13209	1.54596221	-4.248371929	1.933912553	-2.19677561	0.028036476	0.055446686
Srm	250.3336635	-4.720530552	0.440367352	-10.71952889	8.24E-27	3.28E-25
Tardbp	642.6626462	2.445196841	0.229060526	10.67489401	1.33E-26	5.24E-25
Gm13205	5.937326561	-3.594560548	1.116461287	-3.219601602	0.001283689	0.003541558
Pex14	86.64182244	-2.055968544	0.500143565	-4.110756766	3.94E-05	0.000146933
Apitd1	2901.166957	-2.033543931	0.538382429	-3.777136512	0.000158642	0.000530939
Kif1b	189.861316	2.330656687	0.314553041	7.409423489	1.27E-13	1.51E-12
Ube4b	537.8221024	2.63144918	0.461706044	5.6994038	1.20E-08	7.75E-08
Rbp7	4.830475615	-5.165820735	1.428556693	-3.616111813	0.000299061	0.00094819
Gm13097	14.64746806	-4.51916029	0.969919235	-4.659316081	3.17E-06	1.42E-05
Spsb1	2.306073238	-4.268690124	1.627009618	-2.623641604	0.008699527	0.019818416
Slc2a5	4.66085696	-3.434677421	0.909221066	-3.777604314	0.000158344	0.000530234
Eno1	404.1257905	-2.101632706	0.564994937	-3.719737234	0.00019943	0.000653216
Park7	720.9001261	-6.300931033	0.628228144	-10.02968602	1.13E-23	3.45E-22
Tnfrsf9	11.63509837	-2.412894366	0.921807515	-2.617568556	0.00885587	0.020119673
Per3	1230.572931	-3.360922676	0.488487027	-6.880270077	5.97E-12	5.79E-11
Dnajc11	1083.739782	-3.656062394	0.293326443	-12.46414186	1.17E-35	8.45E-34
Thap3	78.15854658	-4.880231258	0.546645711	-8.927594534	4.35E-19	8.92E-18
Phf13	663.6468677	2.443549597	0.28080724	8.701875338	3.26E-18	6.11E-17
Zbtb48	25.62668792	-5.224950955	0.694382343	-7.524602272	5.29E-14	6.58E-13
Tas1r1	9.640779406	-6.887061564	1.042802145	-6.604379936	3.99E-11	3.52E-10
Plekhg5	5.304091246	-3.99075946	1.005731135	-3.968018211	7.25E-05	0.000256864
Acot7	553.5872829	-5.564574155	0.673132776	-8.266681335	1.38E-16	2.23E-15
Rnf207	57.94867984	-3.706728161	0.459741289	-8.062639246	7.47E-16	1.12E-14
Kcnab2	12.01045669	-5.946355471	1.323905123	-4.4915269	7.07E-06	2.98E-05
BC039966	25.10610238	-5.821185997	0.866307601	-6.719537022	1.82E-11	1.67E-10
A430005L14Rik	627.5700799	-3.415753555	0.555037621	-6.154093751	7.55E-10	5.63E-09
Smim1	17.3138006	-7.737916274	1.020347173	-7.583611226	3.36E-14	4.26E-13
Ccdc27	25.15354422	-8.275896465	1.020674128	-8.108265151	5.13E-16	7.81E-15
Gm13114	1.088858975	-3.753621787	1.825978733	-2.055676619	0.039813697	0.07526519
Wrap73	114.9882561	-2.013720809	0.494524925	-4.072030965	4.66E-05	0.000171636
Megf6	2.805217968	-3.710492481	1.650411752	-2.248222286	0.024562019	0.049360564
Ttc34	51.23248831	-2.595249202	0.55581394	-4.669276923	3.02E-06	1.36E-05
Fam213b	43.18971394	-7.086014503	0.749989688	-9.448149241	3.45E-21	8.47E-20
Rer1	391.1204538	-3.367946419	0.405954697	-8.296360263	1.07E-16	1.75E-15
Morn1	22.09026826	-5.609759925	0.840412505	-6.675007678	2.47E-11	2.23E-10
Faap20	138.3769472	-3.780173479	0.427535294	-8.841781089	9.42E-19	1.87E-17
Prkcz	7.289027077	-2.423159265	1.02226317	-2.370386938	0.017769478	0.037158409
Nadk	258.8972226	2.49045636	0.375629964	6.630079069	3.36E-11	2.99E-10
Gm16023	2.262070238	-2.364823844	1.179482262	-2.004967704	0.0449665	0.083599824
Mmp23	38.83276729	-5.31601136	0.984377707	-5.400377641	6.65E-08	3.85E-07
Mib2	10.96428035	-7.079689847	0.995651417	-7.110610928	1.16E-12	1.22E-11
Atad3aos	5.562621338	-3.200113875	0.972206839	-3.291597781	0.0009962	0.002817583
Ankrd65	1.0210369	-3.656489208	1.76152473	-2.075752412	0.037916856	0.072044492
Mrpl20	75.60690334	-4.998457231	0.626498633	-7.978400851	1.48E-15	2.15E-14
Aurkaip1	662.3739503	-6.843332152	0.557740379	-12.26974487	1.32E-34	8.81E-33
Mxra8	85.33553485	-2.223225216	0.612941189	-3.627142796	0.000286575	0.000913392
Tas1r3	1.752364113	-4.43330358	1.649341909	-2.687922714	0.007189804	0.016718034
Pusl1	75.1942229	-6.83071238	0.68508695	-9.970577275	2.05E-23	6.13E-22
Ube2j2	216.8666616	-2.579931259	0.312052746	-8.267612738	1.37E-16	2.21E-15
Sdf4	217.073095	-3.719125796	0.394458082	-9.42844365	4.16E-21	1.01E-19
Gm37090	13.60304299	-7.38421203	1.018057289	-7.253238213	4.07E-13	4.60E-12
Tnfrsf18	3.96367191	-5.136923168	1.171631136	-4.384420156	1.16E-05	4.71E-05
Ttll10	64.71349269	-4.462780997	0.606514964	-7.358072365	1.87E-13	2.19E-12
Plekhn1	4.790507588	-3.326961066	1.139727689	-2.919084179	0.003510614	0.008744113
Gm15772	3.7725657	-5.021180767	1.081859219	-4.641251539	3.46E-06	1.54E-05
Cdk6	41.76409275	-2.133425744	0.5006274	-4.261504152	2.03E-05	7.91E-05
Gatad1	106.9130394	-2.269428155	0.562688591	-4.033186725	5.50E-05	0.00020002
Tmbim7	1.647584879	-4.360448289	1.925188049	-2.264946684	0.023515951	0.04758728
Ankib1	152.7365011	-2.504815446	0.372918887	-6.716783543	1.86E-11	1.70E-10
Gm43679	2.479645956	-4.056547677	1.184640618	-3.424285488	0.000616418	0.001822843
Steap2	240.2448209	2.024818615	0.590726883	3.427673048	0.000608778	0.001802378
Tubb4b-ps1	12.97186581	-5.031903446	0.707629765	-7.110926781	1.15E-12	1.22E-11
Gm30835	2.151856979	-3.870917994	1.41331462	-2.738893336	0.006164637	0.014564163
Adam22	7.887551085	2.484163286	1.123631443	2.210834613	0.027047292	0.053720715
Dbf4	1375.619971	3.098244913	0.333300162	9.29565979	1.46E-20	3.41E-19
Rundc3b	107.573923	3.066386923	0.485446061	6.316637765	2.67E-10	2.12E-09
Abcb1a	6.860004704	2.83470761	1.12742971	2.514309836	0.01192656	0.026235412
Abcb4	490.0755497	-4.313101951	0.518944002	-8.311305136	9.47E-17	1.56E-15
Gm10108	3.357232012	-2.686698591	0.987279324	-2.721315564	0.006502266	0.01528355
Gm42446	1.811590174	4.331020545	1.470538192	2.945194194	0.00322752	0.008116257
Cd36	125.3528408	2.089805302	0.354143272	5.901016529	3.61E-09	2.49E-08
Gnai1	210.5653591	2.809499559	0.452318618	6.211328577	5.25E-10	4.01E-09
Gm31752	1.455948443	-4.167086569	1.849693045	-2.252853024	0.024268418	0.04887138
Phtf2	290.9845473	2.011442462	0.217763439	9.236823559	2.54E-20	5.82E-19
Gsap	25.5380919	-2.138526358	0.830282277	-2.575661816	0.010004845	0.022459333
Fbxl13	34.17327949	-6.824008452	0.797129351	-8.560729126	1.12E-17	1.99E-16
Gm8539	2.842316325	-5.129141955	1.319856612	-3.886135743	0.000101853	0.000351818
Napepld	21.26567464	-2.054991266	0.601993305	-3.413644717	0.000641001	0.001885044
Pmpcb	110.2850502	-4.778620592	0.750438206	-6.367773596	1.92E-10	1.54E-09
Dnajc2	933.8658686	-2.722404468	0.435058625	-6.257557743	3.91E-10	3.03E-09
Psmc2	1246.378748	-7.37403339	0.679541305	-10.85148664	1.96E-27	8.07E-26
Slc26a5	49.5461422	-3.355701927	0.515679849	-6.507335764	7.65E-11	6.49E-10
Orc5	977.1476517	2.101311926	0.339146259	6.195887087	5.80E-10	4.41E-09
Rpl17-ps5	17.17066904	-3.4672033	0.593190871	-5.845004481	5.07E-09	3.43E-08
Gm42948	4.997022565	-2.61309809	0.896481804	-2.914836731	0.003558747	0.008852679
Gm42951	14.87453865	-7.513578898	1.05828143	-7.099792822	1.25E-12	1.32E-11
5031425E22Rik	1.619287899	-4.310333162	1.935423785	-2.227074605	0.025942288	0.051801835
Pus7	80.24923543	2.377861931	0.536918339	4.428721761	9.48E-06	3.90E-05
Tomm7	300.6820602	-5.4913248	0.488828682	-11.2336387	2.79E-29	1.31E-27
2700038G22Rik	3.400156538	-2.364911398	1.195421049	-1.978308313	0.047893936	0.088283985
Gm6745	2.366872172	-2.736259007	1.32804821	-2.060361203	0.039364023	0.074519581
Nos3	19.34095715	-6.667117256	0.890414663	-7.487654387	7.01E-14	8.60E-13
Atg9b	10.42479115	-7.001858412	1.125646242	-6.220300969	4.96E-10	3.80E-09
Cdk5	709.2394181	-5.422582701	0.396032277	-13.69227464	1.13E-42	1.25E-40
Tmub1	46.19457671	-3.734406412	0.903137571	-4.134925324	3.55E-05	0.000133056
Gm10221	6.971456468	-5.46881418	0.995401668	-5.494077775	3.93E-08	2.35E-07
Prkag2	9.693841946	-2.47066201	0.98312479	-2.513070603	0.011968538	0.026308272
Prkag2os1	12.865897	-6.088187787	0.926291664	-6.572646631	4.94E-11	4.30E-10
1500035N22Rik	13.53709011	-2.187401394	1.02870234	-2.126369611	0.033472496	0.064729493
Galntl5	16.43104012	-3.659438191	0.778564994	-4.700234689	2.60E-06	1.18E-05
Kmt2c	1052.96901	2.635174447	0.411811586	6.398980838	1.56E-10	1.27E-09
Shh	2.325122385	3.632965226	1.474445101	2.463954219	0.013741366	0.029698699
9530036O11Rik	8.910129597	-3.777043825	1.053726452	-3.58446333	0.000337772	0.001058103
Gm26894	3.139150359	-4.420954105	1.493871532	-2.95939377	0.00308245	0.007797307
Rnf32	257.0890572	-2.419076247	0.290378121	-8.330780019	8.03E-17	1.33E-15
Gm6083	57.80795891	-7.116854518	0.675303847	-10.53874423	5.73E-26	2.11E-24
Ube3c	121.6597404	2.865970687	0.366494824	7.819948596	5.28E-15	7.26E-14
Tyms	1036.182328	-6.76772402	0.5009043	-13.51101203	1.35E-41	1.42E-39
Cib4	3.932783079	-5.60339534	1.405619161	-3.986424983	6.71E-05	0.000239285
Dpysl5	115.0786972	-2.704274159	0.315820563	-8.562691852	1.10E-17	1.96E-16
Mapre3	14.81874428	3.315775869	0.74128826	4.47299121	7.71E-06	3.23E-05
Tmem214	50.96676293	-2.472028919	0.702198938	-3.520411075	0.000430878	0.001322125
Ost4	118.1598104	-5.218394931	0.458591268	-11.37918511	5.31E-30	2.60E-28
Khk	4.138658422	-3.791964436	1.370778354	-2.766285612	0.005669885	0.013510002
Slc5a6	5.311389889	-4.465375828	1.510661008	-2.955908575	0.003117495	0.00787346
Atraid	304.7431104	-4.760136971	0.626022994	-7.603773367	2.88E-14	3.68E-13
Dnajc5g	54.67179619	-2.878644735	0.772223049	-3.727737391	0.000193207	0.000634609
Mpv17	2.445585381	-4.919311071	1.286168366	-3.824780021	0.000130889	0.000444926
Eif2b4	1077.055519	-5.774100496	0.851624862	-6.780098557	1.20E-11	1.13E-10
Snx17	45.19457806	-3.011503145	0.824844197	-3.650996343	0.000261225	0.000838388
Krtcap3	161.1850184	-5.130698852	0.665480427	-7.709766727	1.26E-14	1.67E-13
Ift172	4.911323874	-4.556789566	1.068240978	-4.265694407	1.99E-05	7.78E-05
Gckr	864.3489028	-3.452032592	0.301502674	-11.44942611	2.37E-30	1.19E-28
4930548H24Rik	3.56604691	-4.98226667	1.11088185	-4.484965409	7.29E-06	3.06E-05
Gpn1	359.5757832	-5.802006844	0.458118253	-12.66486722	9.26E-37	7.24E-35
Supt7l	75.72422267	2.122870474	0.329557125	6.441585724	1.18E-10	9.79E-10
Mrpl33	121.0377695	-9.163545183	0.846869596	-10.8204914	2.75E-27	1.12E-25
Rbks	17.93573996	-3.881898156	0.674292843	-5.756991483	8.56E-09	5.62E-08
Gm26335	6.100137369	-3.19406099	0.838796766	-3.807908089	0.000140147	0.000473277
Plb1	6.084965389	5.016172905	1.452762631	3.452851001	0.000554695	0.001658845
Ppp1cb	197.2807286	3.213490397	0.549256324	5.850620663	4.90E-09	3.32E-08
Yes1	71.93095672	2.594104862	0.335346669	7.735591567	1.03E-14	1.37E-13
Gm43694	24.18979291	-2.705130655	0.905618294	-2.987053899	0.002816801	0.007187557
Gm2420	17.04145799	-5.149663077	0.8089183	-6.366110243	1.94E-10	1.56E-09
Pisd	19.64494022	-4.09386539	0.842598118	-4.858621571	1.18E-06	5.66E-06
Prr14l	298.4767339	2.639784967	0.398171793	6.629763866	3.36E-11	2.99E-10
Depdc5	5.913581267	-2.517405797	0.908154149	-2.77200275	0.005571257	0.013303927
Ctbp1	17.40106629	3.009369536	0.67444055	4.462023428	8.12E-06	3.38E-05
Gm9903	3.944740528	-3.322313611	1.268019464	-2.620080926	0.00879089	0.019990181
Tmem129	18.09792576	-5.924750497	0.9264363	-6.39520547	1.60E-10	1.31E-09
Gm1673	62.66413414	-3.828817736	0.686147448	-5.580167568	2.40E-08	1.48E-07
Gm42847	35.46240084	-4.692778243	0.779675634	-6.018885341	1.76E-09	1.26E-08
Poln	41.84402407	-4.599617916	0.641164527	-7.173849651	7.29E-13	7.97E-12
Cfap99	1.496142419	-4.205924222	1.721493577	-2.44318322	0.014558344	0.031241005
Add1	368.4154844	2.016640694	0.368180245	5.477319123	4.32E-08	2.57E-07
Gm15522	2.056276195	-4.195786366	1.437019958	-2.919782945	0.003502753	0.008730734
Lrpap1	470.2422972	-6.370578657	0.545852734	-11.67087432	1.80E-31	9.93E-30
Trmt44	10.16216235	-2.695656854	0.946104109	-2.849217996	0.004382684	0.010718255
2210406O10Rik	753.9253249	-4.031782963	0.451165975	-8.936363089	4.02E-19	8.27E-18
Grpel1	575.7912528	-3.581651844	0.373462993	-9.590379545	8.78E-22	2.26E-20
Evc2	2.682098964	-5.056420472	1.574388347	-3.211672953	0.001319645	0.003630474
Stx18	284.5745442	-5.594414587	0.601540869	-9.300140475	1.40E-20	3.27E-19
Wdr1	219.1148962	2.557542196	0.29235866	8.74796113	2.17E-18	4.12E-17
Hs3st1	4.527258509	-2.914121035	1.293551096	-2.252807055	0.024271317	0.048871605
Gm7181	124.5614321	-3.266262472	0.427583241	-7.638892641	2.19E-14	2.83E-13
Gm42553	426.4233509	-4.317179571	0.550945303	-7.835949505	4.65E-15	6.44E-14
Fbxl5	227.5476342	3.185687516	0.354879333	8.976818941	2.79E-19	5.78E-18
Fgfbp1	4.529028535	-2.705923084	1.202147541	-2.250907641	0.024391388	0.049085339
Tapt1	117.8063908	2.298279176	0.555923495	4.134164498	3.56E-05	0.000133469
Gm43508	1.084646871	-3.734580112	1.770867385	-2.108898805	0.034953317	0.067207596
Gm43303	1149.933133	-3.848475792	0.680327022	-5.656802781	1.54E-08	9.76E-08
Med28	6469.139043	-4.106224279	0.272714781	-15.05684533	3.11E-51	5.93E-49
Gm7931	4.489418486	-3.973571806	0.948017538	-4.191453899	2.77E-05	0.000105857
Gm5555	2.070846897	-3.726571713	1.236039857	-3.014928437	0.002570399	0.006624389
Dhx15	116.5004595	2.446558799	0.398234918	6.143506486	8.07E-10	6.00E-09
5033403H07Rik	5.300844444	-2.6407812	0.916889823	-2.880151064	0.003974847	0.009794639
Gm30301	76.82575812	-2.509550643	0.435788655	-5.758641522	8.48E-09	5.57E-08
Smim20	836.3058309	-7.2887854	0.499133111	-14.60288897	2.69E-48	4.00E-46
Stim2	250.5232898	-2.400867162	0.652738051	-3.678148009	0.000234934	0.000759211
Gm15975	3.073356154	2.927836906	1.087523108	2.692206615	0.007098096	0.016522323
Gm42486	3.511017813	-2.688393277	1.28120059	-2.098339089	0.035875202	0.068671357
Gm43042	11.35210009	-4.612566131	0.832892886	-5.538006397	3.06E-08	1.85E-07
Arap2	430.4546282	3.34253751	0.460616444	7.256661275	3.97E-13	4.49E-12
Rell1	262.9395514	2.262180614	0.310327272	7.289660999	3.11E-13	3.55E-12
Pgm1	22.92674841	2.414292194	0.582632387	4.143765861	3.42E-05	0.000128356
Gm31363	34.0325749	-3.156482625	0.644711095	-4.895964483	9.78E-07	4.74E-06
Gm20033	10.11442966	-6.960067673	1.363202178	-5.105675287	3.30E-07	1.72E-06
Rpl9	44.38801025	-5.03366704	1.501406563	-3.352634233	0.000800464	0.002307538
Pds5a	28.0605377	2.88323019	0.638771665	4.513710213	6.37E-06	2.71E-05
N4bp2	309.2489621	2.211192144	0.313764788	7.047292207	1.82E-12	1.89E-11
Rhoh	269.4164594	-4.529206841	0.490814797	-9.227934587	2.76E-20	6.26E-19
Limch1	4.234566672	-2.380447232	1.075219139	-2.21391821	0.026834406	0.053346239
Tmem33	187.1100128	-2.228620671	0.742731024	-3.000575713	0.002694698	0.006909988
Gm42887	1.662559726	-4.354887158	1.399286917	-3.112218878	0.001856868	0.004931206
Yipf7	24.51579424	-3.398906683	0.772465218	-4.400077314	1.08E-05	4.40E-05
Nfxl1	342.8350499	2.589445441	0.384279833	6.738436994	1.60E-11	1.48E-10
Gm5868	100.4743765	-3.52224815	0.36225075	-9.723232187	2.40E-22	6.57E-21
4933408A14Rik	1.501537106	-4.221126651	1.881538727	-2.243443938	0.024868201	0.04991865
Nipal1	37.15578525	-2.545429691	0.827516309	-3.075987342	0.002098068	0.005504209
Slain2	344.3133229	2.736491787	0.447258059	6.118373348	9.45E-10	6.98E-09
Slc10a4	6.366989488	-5.331266312	1.046592701	-5.093926518	3.51E-07	1.82E-06
1700025M24Rik	2.589522708	-4.993981114	1.426103885	-3.501835432	0.000462065	0.001409921
Usp46	1130.782691	2.15162482	0.342411736	6.283735614	3.31E-10	2.58E-09
Gm28865	3.921809461	-3.621884119	1.421102264	-2.548644254	0.010814255	0.024036249
Kdr	11.19848941	2.445999893	0.934153711	2.618412649	0.008833991	0.020077772
Tmem165	19.51526933	-2.376037811	0.893929133	-2.657971112	0.007861263	0.018115938
Clock	227.1968274	2.809959647	0.457708564	6.139189585	8.29E-10	6.16E-09
Nmu	107.4882229	-7.509017832	0.61119473	-12.28580265	1.08E-34	7.34E-33
Gm7271	33.92032996	-4.475501585	0.838726119	-5.336070359	9.50E-08	5.38E-07
Exoc1	256.851325	2.154150762	0.394325827	5.462870085	4.68E-08	2.77E-07
C530008M17Rik	9.575938937	-2.138476226	1.003353635	-2.131328527	0.033062086	0.064048887
Aasdh	31.50335474	-2.490421548	0.39369363	-6.32578573	2.52E-10	2.00E-09
Ppat	2.808559597	-3.570394352	1.252200513	-2.851296029	0.004354141	0.010655884
Thegl	92.74739086	-5.131193377	0.438508961	-11.70145614	1.25E-31	6.99E-30
Igfbp7	249.4387453	-6.016705377	0.511579761	-11.76103089	6.20E-32	3.55E-30
Hmgn2-ps1	2.47924754	-3.436236946	1.144508122	-3.002370083	0.002678863	0.006875617
Tmprss11a	243.7294055	2.088862074	0.433774441	4.815548994	1.47E-06	6.91E-06
Gm43057	3.240794245	-3.278050667	1.360775652	-2.408957465	0.015998162	0.033964852
Ugt2b38	114.7649964	-3.237351108	0.407530918	-7.943817179	1.96E-15	2.81E-14
Prr27	5.596905491	-2.423071427	0.911739665	-2.657635202	0.007869102	0.018131518
Rufy3	1.498807036	-3.641979359	1.591181004	-2.288852965	0.022087897	0.044981509
Mob1b	88.36763126	2.694035338	0.455170084	5.918744291	3.24E-09	2.25E-08
Gc	30.17162886	-2.067363864	0.6488041	-3.186422317	0.001440442	0.00392461
Npffr2	441.9105301	-4.244022452	0.374332244	-11.33758184	8.55E-30	4.16E-28
Ankrd17	1251.19746	2.434183544	0.381478023	6.380927338	1.76E-10	1.43E-09
Afp	23.31044882	-4.160498081	0.940399378	-4.424182084	9.68E-06	3.97E-05
Gm43449	142.8302271	-4.290272703	0.351814223	-12.19471079	3.32E-34	2.17E-32
Afm	1.50176759	-4.229631024	1.674105422	-2.526502196	0.011520467	0.025444599
1700063O14Rik	2.52386451	-2.826815199	1.335466286	-2.116725244	0.034283173	0.066100311
Thap6	9.049326751	-3.758417411	0.927566818	-4.051910159	5.08E-05	0.000185646
Nup54	335.3191664	2.418677975	0.338609529	7.142970799	9.13E-13	9.85E-12
Fam47e	94.99328168	-5.711141057	0.586473427	-9.738107122	2.07E-22	5.69E-21
Shroom3	54.6287301	-2.998047531	0.442538946	-6.774652401	1.25E-11	1.17E-10
Gm6450	6.941664625	-6.413921475	1.144111343	-5.606029095	2.07E-08	1.29E-07
Ccni	68.22862856	2.593398899	0.619194061	4.188345887	2.81E-05	0.000107219
2010109A12Rik	14.55811175	-4.885819753	0.933720058	-5.232638745	1.67E-07	9.11E-07
Ccng2	44.4112026	2.692875246	0.43857563	6.140047598	8.25E-10	6.13E-09
Gm3106	16.60580622	-2.019041507	0.746569511	-2.704425344	0.006842264	0.016003321
Gm6367	108.5870556	-2.116467076	0.608454013	-3.478433915	0.000504353	0.001525152
Gm3286	1.19050646	-2.908963288	1.467371642	-1.982431175	0.047431003	0.087577995
Cnot6l	1880.355609	2.968700288	0.39925578	7.435584994	1.04E-13	1.25E-12
Mrpl1	373.0582813	-4.508327029	0.546365473	-8.251485961	1.56E-16	2.52E-15
Gm33370	50.3738722	-4.868707488	0.710381145	-6.853655287	7.20E-12	6.93E-11
Paqr3	4.062665664	-2.579876726	1.244448034	-2.073109247	0.038162114	0.072439832
Gm5560	2.517608325	-3.288792624	1.025397375	-3.207334742	0.00133971	0.003679899
Antxr2	184.1461968	3.579361308	0.577567229	6.197306786	5.74E-10	4.37E-09
Bmp3	4.180523929	-5.690274502	1.149037913	-4.952207787	7.34E-07	3.62E-06
Gm35911	47.2394904	-4.712812515	0.661866352	-7.120489664	1.08E-12	1.15E-11
5430416N02Rik	1.204457468	-3.880056372	1.547966399	-2.506550772	0.012191555	0.026733771
Lin54	126.1722293	2.963798165	0.440228277	6.732412068	1.67E-11	1.54E-10
Cops4	855.2619682	-2.32496454	0.665984081	-3.491021192	0.000481178	0.001462388
Plac8	3223.826957	-3.110451343	0.461636308	-6.737882803	1.61E-11	1.49E-10
Helq	745.9885595	2.728071168	0.244126037	11.17484725	5.41E-29	2.45E-27
Mrps18c	334.0719868	-8.656983191	0.535795917	-16.15723993	1.01E-58	2.64E-56
Gm20548	622.1314565	-3.046382414	0.377161861	-8.077122123	6.63E-16	9.94E-15
4930429D17Rik	337.1549349	-5.09013157	0.328291426	-15.50491779	3.21E-54	7.32E-52
Ptpn13	80.33511322	2.393869062	0.463524558	5.16449241	2.41E-07	1.28E-06
Slc10a6	49.76224518	-3.988703843	0.736732933	-5.414043091	6.16E-08	3.59E-07
Klhl8	1285.495662	2.227597494	0.30917402	7.204995741	5.80E-13	6.43E-12
Nudt9	171.0085489	-6.412764725	0.732622471	-8.753164116	2.07E-18	3.94E-17
Gm17660	3.531343988	-5.434269064	1.263286166	-4.301692846	1.69E-05	6.70E-05
Pkd2	29.95931118	-2.175535459	0.540503117	-4.025019262	5.70E-05	0.000206427
Gbp8	2.03720392	-4.649213429	1.600109941	-2.905558743	0.00366598	0.009093623
Lrrc8b	292.2345503	3.307792586	0.352086819	9.394820852	5.73E-21	1.37E-19
Lrrc8d	109.5263236	2.113876258	0.458966732	4.605728716	4.11E-06	1.81E-05
4930432H08Rik	3.334191738	-4.518072034	1.6555091	-2.729113378	0.006350487	0.014948843
Gm28050	8.466929818	-2.63936166	0.953880654	-2.766972626	0.005657951	0.013488899
Gm42900	1.231182778	-3.911230913	1.772569332	-2.206531977	0.027346774	0.054235654
Brdt	2293.363745	2.208982985	0.428923744	5.150059927	2.60E-07	1.37E-06
Gm17202	30.5210088	-2.853203142	0.88717276	-3.21606261	0.001299625	0.00357989
1700028K03Rik	46.19303087	-2.452148174	0.375085155	-6.537577237	6.25E-11	5.37E-10
Evi5	1097.089726	2.168138931	0.312324612	6.941940684	3.87E-12	3.86E-11
Rpl5	4775.652554	-7.087888639	0.330719794	-21.43170371	6.77E-102	1.48E-98
Gm9850	2.489824338	-4.933239031	1.551022911	-3.180635821	0.001469522	0.00399577
Pde6b	96.75999109	2.647158554	0.873266263	3.03133038	0.002434787	0.006305483
Atp5k	430.9370827	-5.273246305	0.503496082	-10.47326185	1.15E-25	4.13E-24
Mfsd7a	5.916964525	-3.254047188	0.961826745	-3.383194743	0.000716478	0.00208809
Idua	428.7950432	-6.423364807	0.481314926	-13.34545111	1.26E-40	1.23E-38
Rnf212	57.5345523	-3.755287355	0.793515264	-4.732470218	2.22E-06	1.02E-05
Gm26808	12.77793626	-6.721028869	1.155605562	-5.816023297	6.03E-09	4.04E-08
1010001B22Rik	63.44157262	-6.346149045	0.543737976	-11.67133679	1.79E-31	9.91E-30
Chfr	175.8359837	2.110137402	0.397664081	5.306331409	1.12E-07	6.28E-07
Gm43137	6.168954655	-4.189803514	0.833309363	-5.027908844	4.96E-07	2.51E-06
Pgam5	19.91186279	3.518821329	1.021491554	3.444787492	0.000571509	0.001703834
Pxmp2	72.04976185	-2.871394329	0.80720844	-3.557190668	0.000374842	0.001164242
Pole	29.33444592	-3.529322232	0.814494587	-4.333143873	1.47E-05	5.87E-05
Lrcol1	3.593515606	-3.087923933	1.192879379	-2.588630491	0.009635843	0.02170603
Noc4l	695.4417436	-2.993404095	0.628971661	-4.759203445	1.94E-06	8.96E-06
Pus1	7.13992142	-2.16629786	1.074181254	-2.016696764	0.043727168	0.081589915
Hscb	470.9208391	-3.005417592	0.681026786	-4.413068113	1.02E-05	4.16E-05
Pitpnb	2.222508392	-3.75861232	1.324639079	-2.837461449	0.004547384	0.011070079
Mn1	179.1074021	2.824150291	0.46252274	6.105970683	1.02E-09	7.52E-09
Gm42488	9.230666749	-5.957825794	1.014248079	-5.874130718	4.25E-09	2.91E-08
1700028D13Rik	60.37419606	-3.433976562	0.640344608	-5.362700831	8.20E-08	4.68E-07
Tfip11	25.22552671	-3.145517155	0.755992915	-4.160775971	3.17E-05	0.000119852
Srrd	150.3912587	-6.834935523	0.559829627	-12.20895642	2.78E-34	1.83E-32
Asphd2	18.00483287	-5.155632916	0.885357275	-5.823223078	5.77E-09	3.88E-08
F830115B05Rik	2.925363329	-5.160826946	1.340592192	-3.849662094	0.000118281	0.000404263
1700069L16Rik	7.335999049	-3.559342465	1.133827012	-3.139228849	0.001693931	0.004533528
Gm3511	4.603716023	-4.415544584	0.989039608	-4.464477003	8.03E-06	3.35E-05
Coro1c	16.99552035	-2.172972248	0.929001396	-2.339040885	0.019333318	0.040013348
Dao	1.430739497	-3.580190023	1.539970024	-2.324843969	0.020080305	0.041305767
Svop	21.10490773	-4.255368863	0.894362562	-4.757990822	1.96E-06	9.01E-06
Kctd10	243.006317	-2.906682226	0.383133779	-7.58659869	3.28E-14	4.17E-13
Trpv4	4.664668515	-2.899090596	1.285817702	-2.254666887	0.024154246	0.048663823
4930515G01Rik	6.678791768	-3.665868283	1.220886074	-3.002629288	0.002676583	0.006870771
2610524H06Rik	205.8562164	-3.36275275	0.499016753	-6.738757227	1.60E-11	1.48E-10
4930519G04Rik	22.90273396	-2.988988405	0.841024211	-3.55398616	0.000379439	0.001177686
Gm13822	22.81009945	-4.097547195	0.551372829	-7.431536303	1.07E-13	1.28E-12
Oasl1	60.74431398	-4.581729281	0.70715337	-6.479116798	9.23E-11	7.75E-10
2210016L21Rik	11.58386989	-5.429915124	1.106549549	-4.907069122	9.24E-07	4.49E-06
Rpl37rt	1631.195357	-2.092575723	0.474477985	-4.410269366	1.03E-05	4.21E-05
Unc119b	14.0213845	-5.004693796	0.827894173	-6.0450888	1.49E-09	1.08E-08
Cabp1	20.8392927	-3.292321813	0.790393337	-4.165422022	3.11E-05	0.000117691
Pop5	692.086157	-7.241598347	0.519334062	-13.94400807	3.42E-44	4.14E-42
Rnf10	193.2604608	3.385184256	0.432741125	7.822654374	5.17E-15	7.13E-14
Dynll1	1766.790741	-6.132615826	0.487228502	-12.58673457	2.50E-36	1.89E-34
Srsf9	34.90331371	-2.13373357	0.726552131	-2.936793492	0.003316249	0.008315525
Triap1	506.1424759	-3.466407792	0.650783024	-5.326518465	1.00E-07	5.66E-07
Cox6a1	1147.198428	-4.828012124	0.638607051	-7.560223636	4.02E-14	5.08E-13
Gm42903	58.85925711	-5.793588382	0.613738382	-9.439833889	3.73E-21	9.12E-20
Gm13836	2.705969363	-2.541181367	1.112271754	-2.284676706	0.022331792	0.045420154
Gm13840	17.30719083	-3.274223065	0.728354897	-4.49536768	6.94E-06	2.93E-05
Rplp0	1947.428828	-3.986562613	0.48485465	-8.222180837	2.00E-16	3.17E-15
1110006O24Rik	15.79253098	-3.701973182	0.66145244	-5.596733729	2.18E-08	1.35E-07
Gm13841	1.092209056	-3.740291991	1.576295911	-2.372836195	0.01765209	0.036961436
Prkab1	891.4247152	2.367478078	0.275654712	8.58856378	8.81E-18	1.58E-16
Gm13842	3.680490692	-2.777013184	1.416509793	-1.96046169	0.049941851	0.091520035
Ccdc60	108.2034469	-3.204038997	0.365816629	-8.758593088	1.98E-18	3.78E-17
B230112J18Rik	1.796399082	-4.469831816	1.568857693	-2.849099594	0.004384315	0.010720749
Gm43122	24.33223264	-3.627485364	0.639601395	-5.67147819	1.42E-08	9.02E-08
Taok3	488.3508232	2.166574391	0.32891737	6.586986841	4.49E-11	3.93E-10
Pebp1	716.4879783	-3.437540189	0.312172806	-11.01165803	3.36E-28	1.45E-26
Rnft2	24.13742769	-4.03469838	0.702610852	-5.742436751	9.33E-09	6.10E-08
2410131K14Rik	154.6610223	-5.452372657	0.651685608	-8.366569084	5.93E-17	9.90E-16
Med13l	201.4559577	2.16282349	0.471449274	4.587605942	4.48E-06	1.96E-05
Gm31314	14.09869005	-2.068122549	0.739401234	-2.797023394	0.00515758	0.012398845
Gm16064	62.44742588	-3.514335116	0.411120171	-8.548194329	1.25E-17	2.21E-16
Tbx3os2	118.4541206	-2.757599365	0.525549176	-5.24708151	1.55E-07	8.48E-07
Gm43269	549.4788785	-4.689506711	0.60103378	-7.802401236	6.07E-15	8.29E-14
Ddx54	6.544809814	2.169567185	1.078561976	2.011536872	0.04426878	0.082460069
Rasal1	49.66668089	-9.257051861	0.93716894	-9.877676759	5.20E-23	1.50E-21
Oas1e	10959.34389	-2.087034358	0.494364416	-4.22165166	2.43E-05	9.34E-05
Oas1c	2187.807142	-2.812462772	0.289996625	-9.698260366	3.07E-22	8.34E-21
Oas1b	123.4901893	-2.225791761	0.610976689	-3.643006026	0.000269473	0.000862647
Oas1f	499.7443056	-5.598546081	0.378753537	-14.78150179	1.93E-49	3.28E-47
Oas1h	4765.290268	-3.919988979	0.375927185	-10.42752197	1.86E-25	6.58E-24
Oas1g	21.12317219	-3.880748036	1.100178485	-3.527380412	0.000419693	0.001292101
Rpl6	390.5795985	-6.229461119	0.438407893	-14.2092814	8.02E-46	1.08E-43
Trafd1	304.1792991	2.519449283	0.373114064	6.752490791	1.45E-11	1.35E-10
Naa25	75.3440648	2.298210453	0.815601596	2.817810149	0.004835239	0.011696114
Erp29	512.3795053	-2.902534265	0.452773741	-6.410562273	1.45E-10	1.19E-09
Tmem116	348.3885507	-4.668587863	0.393505422	-11.86410047	1.82E-32	1.08E-30
Aldh2	70.3745331	-2.261911801	0.65069165	-3.4761654	0.000508638	0.001535992
Gm42879	4.520273356	-4.822483558	1.16499085	-4.139503376	3.48E-05	0.000130568
Myl2	3.646020691	-4.616108059	1.134734107	-4.06800856	4.74E-05	0.000174441
Tctn1	8.255976332	-3.811769344	0.910100559	-4.188294694	2.81E-05	0.000107219
Pptc7	210.8574555	3.203047482	0.337219089	9.498416861	2.13E-21	5.34E-20
Vps29	1033.876388	-4.222510031	0.460203735	-9.175305875	4.50E-20	1.01E-18
Fam216a	83.15142577	-2.944963195	0.554261043	-5.313314424	1.08E-07	6.06E-07
Gpn3	29.15749085	-3.065201053	1.037471534	-2.954491716	0.003131846	0.007905148
Arpc3	3306.853293	-3.119905821	0.438120617	-7.121111635	1.07E-12	1.14E-11
Atp2a2	769.1920912	2.148770461	0.408809825	5.256161495	1.47E-07	8.10E-07
Camkk2	4.319247536	-3.589549321	1.032838501	-3.475421684	0.000510051	0.001539558
Rnf34	1942.46131	3.230664661	0.368940655	8.756597083	2.01E-18	3.84E-17
Gm2479	377.9483466	-3.056530764	0.5083652	-6.012470497	1.83E-09	1.31E-08
Orai1	159.0602663	-2.781938421	0.350613209	-7.934494055	2.11E-15	3.02E-14
Gm6444	3.00508673	-4.730408054	1.18428166	-3.994326869	6.49E-05	0.000232105
Tmem120b	91.87918289	-6.21151933	0.681014638	-9.120977705	7.44E-20	1.64E-18
Hpd	41.34890094	-4.638360113	0.672060957	-6.901695549	5.14E-12	5.04E-11
Gm43409	4.553516257	-4.452409598	1.425524181	-3.123349051	0.001788056	0.004762172
Rpl35a-ps6	2.395405451	-3.810079665	1.223065211	-3.115189305	0.001838269	0.004884898
Gm15860	2.176233894	-4.760025436	1.509616929	-3.153134643	0.001615273	0.004348907
Mlxip	193.0511655	2.605391834	0.349543422	7.453700087	9.08E-14	1.10E-12
Denr	167.3290423	-2.080945303	0.286692879	-7.258447813	3.92E-13	4.43E-12
Ccdc62	182.3343307	-2.432588145	0.712340557	-3.414922992	0.000638	0.001877795
Vps37b	16.75940551	2.433260027	0.645294931	3.770771952	0.000162743	0.000542787
Gm16001	8.553281089	-3.98698566	0.829153065	-4.808503793	1.52E-06	7.14E-06
Ogfod2	132.1648726	-3.454925317	0.679805848	-5.082223588	3.73E-07	1.93E-06
Arl6ip4	129.7858582	-3.717838956	0.629738034	-5.903786586	3.55E-09	2.45E-08
Rilpl2	4.611635428	-5.832216247	1.089110061	-5.355029261	8.55E-08	4.87E-07
Snrnp35	7.878275798	-2.698040941	0.801907367	-3.364529436	0.000766743	0.002222389
Rilpl1	41.53517956	-7.000621582	1.034184333	-6.7692203	1.29E-11	1.21E-10
Ccdc92	231.0079084	-2.190984886	0.387178058	-5.658856021	1.52E-08	9.66E-08
Rflna	155.9171591	-6.031359744	0.727997923	-8.284858449	1.18E-16	1.92E-15
Ncor2	4.371115383	2.168222089	1.096752606	1.976947286	0.048047589	0.088511374
Gm32585	144.2192127	-2.831065568	0.684029857	-4.138804089	3.49E-05	0.000130939
Ubc	168.6199227	-2.469574993	0.425802946	-5.799807207	6.64E-09	4.43E-08
Aacs	2.858236853	-4.588708236	1.585525151	-2.894125162	0.003802166	0.009392892
Gm42945	114.6053815	-3.010259651	0.574975239	-5.235459623	1.65E-07	8.99E-07
Gm42952	191.1376626	-2.898496337	0.492724187	-5.882593987	4.04E-09	2.77E-08
Gm42953	60.86822192	-2.012274637	0.599825194	-3.354768453	0.000794314	0.002292071
Gm40331	1.905551084	-4.545974658	1.42416329	-3.192031904	0.001412757	0.003858177
Gm42980	2829.010063	-4.897124867	0.465776861	-10.51388612	7.46E-26	2.71E-24
Glt1d1	65.37895229	-5.254329297	0.722142436	-7.276028984	3.44E-13	3.92E-12
Gm42817	1316.960612	-6.070692866	0.35993336	-16.86615787	7.98E-64	2.50E-61
Gm42875	1.737973426	-4.418339369	1.889380704	-2.338511958	0.019360706	0.040055845
Ran	1107.263226	-2.6195598	0.583421713	-4.48999367	7.12E-06	3.00E-05
Rps16-ps2	11.20203177	-4.095845122	0.874858734	-4.681721704	2.84E-06	1.28E-05
14-Sep	79.46122488	-2.179612103	0.664921489	-3.277999193	0.001045457	0.002937938
Mrps17	561.2065403	-5.158552577	0.304103598	-16.96314219	1.54E-64	5.00E-62
Gm15903	7.38700402	-2.700042849	0.795346728	-3.394799719	0.000686788	0.002007905
Cct6a	15.46775584	-2.896364226	1.077202168	-2.688784253	0.007171275	0.016679375
Sumf2	110.2322146	-5.854520817	0.590785349	-9.909725796	3.78E-23	1.10E-21
Phkg1	29.91754873	-6.383681691	0.745061279	-8.567995507	1.05E-17	1.88E-16
Chchd2	2197.953856	-8.013343423	0.3361026	-23.84195604	1.23E-125	1.08E-121
Nupr1l	3.832362253	-3.231814765	1.203074417	-2.68629664	0.007224891	0.016788487
Gusb	1.466298426	-4.176176376	1.866570475	-2.237352638	0.025263301	0.050624791
Asl	11.98197717	-2.622012395	1.240585065	-2.113528907	0.034555524	0.066552222
Crcp	121.4830376	-4.436588443	0.504253202	-8.798334692	1.39E-18	2.69E-17
Tpst1	5.528233102	2.269273182	1.004807031	2.258416903	0.02391968	0.048268906
Gm15920	3.191961544	-4.32872648	1.310320288	-3.303563654	0.000954643	0.002710982
Gtf2i	3.713137181	-2.764388381	1.271186649	-2.174651837	0.029656217	0.058294851
Gtf2ird1	429.2948882	-2.121983478	0.381366017	-5.564165086	2.63E-08	1.61E-07
Syna	2.908310737	-5.157955749	1.355614754	-3.804883159	0.000141871	0.000478637
Rfc2	213.6443527	-5.594313891	0.885995325	-6.314157348	2.72E-10	2.15E-09
Eif4h	88.46002018	-3.50496866	0.772965727	-4.534442522	5.78E-06	2.48E-05
Mettl27	1.799417604	-4.461776894	1.671723431	-2.668968331	0.007608462	0.017619068
Gm43372	1.498773882	-4.212064632	1.862748071	-2.261210035	0.023746254	0.04795206
Wbscr22	170.1144964	-2.259467374	0.807510675	-2.798065022	0.005140976	0.012360625
Dnajc30	72.51002597	-4.279100832	0.571652343	-7.485495135	7.13E-14	8.72E-13
Mlxipl	96.0812129	-2.242036334	0.438503105	-5.112931493	3.17E-07	1.65E-06
Gm43500	8.64242009	-2.228572115	0.648881947	-3.434480069	0.000593692	0.001761282
Baz1b	504.4307275	2.293509441	0.331529685	6.917961032	4.58E-12	4.53E-11
Fkbp6	94.54092492	-4.059905564	0.542573079	-7.482688909	7.28E-14	8.90E-13
Nsun5	22.24166189	-3.29199425	0.689357127	-4.775455454	1.79E-06	8.31E-06
Pom121	216.9504071	2.709336917	0.370313815	7.316326871	2.55E-13	2.94E-12
Tmem120a	157.6872138	-5.686942165	0.621534644	-9.149839383	5.70E-20	1.27E-18
Styxl1	14.8821759	-6.1961958	0.865385194	-7.160043696	8.07E-13	8.76E-12
Mdh2	1038.568481	-8.122632914	0.572143586	-14.19684345	9.58E-46	1.27E-43
Zp3	23578.78881	-7.261324944	0.554095323	-13.10482988	3.09E-39	2.79E-37
Dtx2	1711.65302	2.680245232	0.324684004	8.254934632	1.52E-16	2.45E-15
Upk3bl	112.7820516	-4.748198594	0.700261611	-6.780606735	1.20E-11	1.12E-10
Rasa4	2085.27543	-2.01011593	0.327786753	-6.132389159	8.66E-10	6.42E-09
Gm15701	6.026497233	-2.779882343	0.778405107	-3.571253988	0.000355276	0.001108578
Polr2j	1558.670148	-2.191532172	0.46473379	-4.715672111	2.41E-06	1.10E-05
Prkrip1	820.0414577	-2.847482013	0.508878199	-5.595606218	2.20E-08	1.36E-07
Cux1	90.48273708	2.062653417	0.401221649	5.140932506	2.73E-07	1.44E-06
Ift22	372.2801205	-3.473449831	0.453244819	-7.663518009	1.81E-14	2.35E-13
Fis1	226.4168337	-3.073708876	0.300767002	-10.21956816	1.62E-24	5.37E-23
Znhit1	140.5945152	-5.330541603	0.633826521	-8.410095545	4.10E-17	6.95E-16
Ap1s1	140.6163012	-3.042768963	0.585609398	-5.195901861	2.04E-07	1.09E-06
Trim56	2.518675536	-4.951229455	2.042510841	-2.424089682	0.015346815	0.03272867
Ufsp1	18.79871659	-7.851639062	0.966398201	-8.124641637	4.49E-16	6.87E-15
Pop7	710.1828731	-3.905038858	0.368125078	-10.60791314	2.74E-26	1.04E-24
Gnb2	68.95407062	2.048572351	0.561801983	3.646431329	0.000265907	0.00085248
Cops6	711.8983966	-6.159000767	0.629481125	-9.784250117	1.32E-22	3.67E-21
Taf6	84.64667061	2.156391001	0.511438454	4.216325515	2.48E-05	9.55E-05
Mblac1	9.755479754	-2.418962733	0.745774902	-3.243556098	0.001180476	0.003281649
Lamtor4	223.4193198	-5.282925026	0.379023849	-13.93823908	3.71E-44	4.45E-42
Zfp68	607.3653813	2.701929452	0.57478877	4.700734586	2.59E-06	1.17E-05
Cox19	61.17499014	-4.091505343	0.664791336	-6.154570794	7.53E-10	5.62E-09
3110082I17Rik	284.4012546	-2.152088916	0.29599915	-7.27059154	3.58E-13	4.07E-12
Gpr146	6.046692124	-2.351837753	0.813717484	-2.890238686	0.003849494	0.009503117
C130050O18Rik	13.09083882	-3.58220317	0.723617249	-4.950411529	7.41E-07	3.65E-06
Zfand2a	236.557255	2.410610602	0.284565924	8.471185064	2.43E-17	4.19E-16
4930500L23Rik	8.157105551	-3.088957062	0.873202003	-3.537505699	0.000403925	0.001246415
Ints1	16.64037223	-4.192587925	0.799645225	-5.243060042	1.58E-07	8.65E-07
Tmem184a	3.654147976	-5.489294804	1.61371829	-3.401643794	0.000669819	0.001962548
Psmg3	99.1420816	-4.39330113	0.532892677	-8.244251272	1.66E-16	2.67E-15
Nudt1	235.9155528	-4.628008856	0.648674994	-7.134557209	9.71E-13	1.04E-11
Mrm2	3.8066382	-5.547760356	1.646000035	-3.370449719	0.000750456	0.002178783
Snx8	69.63358589	-3.831600429	0.523031402	-7.325755993	2.38E-13	2.75E-12
Chst12	11.25520416	-2.130473126	0.859814016	-2.477830188	0.013218404	0.028698703
Ttyh3	65.77790816	2.788990331	0.482296044	5.782735244	7.35E-09	4.87E-08
Sdk1	16.80677287	-2.463215198	0.688460951	-3.577857533	0.000346422	0.001083071
Mmd2	1.477168057	-4.192197004	1.856104933	-2.25859914	0.023908331	0.04825156
Wipi2	121.3165246	-2.598535541	0.445282562	-5.835700213	5.36E-09	3.61E-08
Actb	785.5904715	-2.44576791	0.277763062	-8.80523095	1.31E-18	2.54E-17
Olfr718-ps1	2.97878812	-4.736092321	1.196276375	-3.959028549	7.53E-05	0.000266187
Rbakdn	9.04046139	-5.241204793	0.966707868	-5.421704911	5.90E-08	3.44E-07
Zdhhc4	21.59328567	-3.788039923	0.875298708	-4.327711086	1.51E-05	6.00E-05
0610040B10Rik	6.792301867	-5.926682931	1.034037826	-5.731591997	9.95E-09	6.47E-08
Gm4870	2.667643056	3.545724755	1.484027391	2.389258295	0.016882428	0.03552059
Daglb	298.9002317	-3.001131354	0.452483199	-6.632580743	3.30E-11	2.94E-10
Aimp2	322.2544509	-6.677566817	0.659559809	-10.12427793	4.31E-24	1.38E-22
Rsph10b	6.073424975	-6.220974468	1.283103706	-4.848380096	1.24E-06	5.93E-06
Ccz1	256.0419154	2.618087095	0.330662963	7.917690774	2.42E-15	3.44E-14
Ocm	15.1512558	-4.542035669	0.812929355	-5.58724524	2.31E-08	1.42E-07
Gm6272	1.420378096	-4.127254798	1.666177768	-2.477079503	0.013246239	0.028752671
Arpc1a	55.5519392	-3.283824719	0.955623393	-3.4363168	0.000589681	0.001751755
Bud31	1790.525208	-7.592912272	0.36988109	-20.52798178	1.21E-93	1.52E-90
Atp5j2	1298.029039	-5.173558143	0.712255636	-7.263625423	3.77E-13	4.28E-12
Zkscan14	369.025601	-3.716336458	0.308768476	-12.03599701	2.30E-33	1.43E-31
Cdk8	243.6649677	2.935489706	0.473804501	6.195571597	5.81E-10	4.41E-09
Wasf3	85.84399768	2.159992057	0.345025019	6.260392545	3.84E-10	2.98E-09
Gm8494	3.49137612	-2.820479421	0.822588449	-3.42878559	0.000606288	0.00179531
Gpr12	2.0854864	-4.142877245	1.668295913	-2.483298804	0.013017185	0.028304545
Gm34333	30.78383927	-2.849410299	0.625941307	-4.552200449	5.31E-06	2.29E-05
Rpl21	1433.290359	-5.627990067	0.599088247	-9.394258853	5.76E-21	1.38E-19
Mtif3	214.2322715	-3.286794521	0.718432846	-4.574950241	4.76E-06	2.07E-05
[truncated: 4,560 more rows]
