# Supplementary material for: Comparative Transcriptomics Uncover the Uniqueness of Oocyte Development in the Donkey
Source: Front Genet. 2022 Jan 28;13:839207. doi: 10.3389/fgene.2022.839207 (PMC8832878; doi:10.3389/fgene.2022.839207)
Supplement: Supplementary file 3 [file DataSheet3.CSV]

Cattle's DEGs between GV to MII
	baseMean	log2FoldChange	lfcSE	stat	pvalue	padj
ENSBTAG00000020035	734.7922506	5.22709781	0.496699595	10.5236603	6.72E-26	7.99E-24
ENSBTAG00000001150	1059.95226	-2.798135879	0.392150057	-7.135370314	9.65E-13	2.41E-11
ENSBTAG00000008490	2004.90756	-2.082554474	0.243785069	-8.542584191	1.31E-17	6.42E-16
ENSBTAG00000015212	37.09239089	7.593066163	1.424544195	5.330172408	9.81E-08	9.53E-07
ENSBTAG00000038433	2560.181225	-2.665401546	0.350265137	-7.609668409	2.75E-14	8.79E-13
ENSBTAG00000000706	106.8074622	7.546622115	1.429121044	5.280603868	1.29E-07	1.21E-06
ENSBTAG00000050914	28.50182787	8.183172394	1.447548776	5.653123769	1.58E-08	1.82E-07
ENSBTAG00000000603	247.9211214	4.341458765	1.248859204	3.476339647	0.000508308	0.001916082
ENSBTAG00000036404	7.381922116	6.235268037	1.903937228	3.274933619	0.001056868	0.003609644
ENSBTAG00000000597	7.180996776	4.038080536	1.528197888	2.642380655	0.008232547	0.021138117
ENSBTAG00000018704	352.4263537	2.993999028	0.563890697	5.309537899	1.10E-07	1.06E-06
ENSBTAG00000043726	6.750429794	-3.086096764	1.287105984	-2.397702134	0.016498275	0.038398069
ENSBTAG00000052575	87.38296131	2.397118336	0.678163879	3.534718392	0.00040821	0.001583446
ENSBTAG00000045974	98.9482137	-3.186684592	0.483803715	-6.586730309	4.50E-11	8.29E-10
ENSBTAG00000023652	207.2682467	5.236257464	0.475169569	11.01976602	3.07E-28	4.60E-26
ENSBTAG00000045781	73.30410386	-3.153854122	0.44283665	-7.121935641	1.06E-12	2.64E-11
ENSBTAG00000023666	263655.7124	-3.123334096	0.335141478	-9.319449549	1.17E-20	8.23E-19
ENSBTAG00000013321	4469.129981	-2.094068512	0.319150934	-6.56137359	5.33E-11	9.65E-10
ENSBTAG00000055188	2.326660043	-4.775191138	2.260699829	-2.112262352	0.034663953	0.072150028
ENSBTAG00000038103	2.855430938	-3.994315164	1.998301226	-1.998855383	0.045624003	0.090770346
ENSBTAG00000014441	54.66466555	-2.788437556	0.611533907	-4.559743171	5.12E-06	3.30E-05
ENSBTAG00000010793	308.2608414	4.729034914	1.175306576	4.02366073	5.73E-05	0.000282
ENSBTAG00000048452	10.32864802	3.52371639	1.137142111	3.098747604	0.001943405	0.006128791
ENSBTAG00000009014	1180.011912	4.190320168	0.949231116	4.414436166	1.01E-05	6.00E-05
ENSBTAG00000005604	30.68791549	-2.310168966	0.637965824	-3.621148468	0.000293298	0.001181719
ENSBTAG00000019557	795.5244396	-2.358335387	0.339660337	-6.943216886	3.83E-12	8.59E-11
ENSBTAG00000015895	238.4037871	-2.697234485	0.299332291	-9.010836997	2.04E-19	1.23E-17
ENSBTAG00000013070	583.20289	-2.110073081	0.339578246	-6.213805233	5.17E-10	7.98E-09
ENSBTAG00000010688	155.2589344	-2.562569778	0.452998807	-5.656901831	1.54E-08	1.79E-07
ENSBTAG00000011140	7153.315196	-2.451636488	0.296227944	-8.276182358	1.27E-16	5.48E-15
ENSBTAG00000009933	263.6992284	2.09136019	1.024919146	2.040512366	0.041299321	0.08344518
ENSBTAG00000016656	850.1697061	3.504583791	1.065193534	3.290091125	0.001001549	0.003448181
ENSBTAG00000018765	6.937397583	-5.360288178	1.624977475	-3.298684604	0.00097139	0.003358181
ENSBTAG00000006947	74.7304457	-2.707946578	0.443621668	-6.104180144	1.03E-09	1.50E-08
ENSBTAG00000044700	7.734921995	-3.141095036	1.222592417	-2.569208668	0.010193106	0.025369906
ENSBTAG00000013204	1475.334913	2.063517885	0.228090955	9.04690798	1.47E-19	9.01E-18
ENSBTAG00000013456	13.45203775	-2.696924162	1.119128181	-2.409843849	0.015959349	0.037327584
ENSBTAG00000021025	15.14665779	2.609439543	0.947785072	2.753197556	0.005901627	0.015846277
ENSBTAG00000017312	11.47840003	-2.296301045	1.0376612	-2.212958377	0.026900515	0.058264064
ENSBTAG00000032265	30.56350968	8.279620011	3.908133387	2.118561265	0.034127562	0.071218539
ENSBTAG00000003143	52.2222788	2.231995816	0.571743666	3.90384004	9.47E-05	0.000439599
ENSBTAG00000017450	195.9123344	2.151692694	0.535963538	4.014625139	5.95E-05	0.00029127
ENSBTAG00000032217	10.75113603	-2.195737982	0.911521523	-2.408871241	0.016001942	0.037414629
ENSBTAG00000010397	133.0920947	2.311333195	0.430738464	5.365978177	8.05E-08	7.97E-07
ENSBTAG00000043271	4.460303384	4.512540242	2.063957346	2.186353439	0.028789757	0.061692815
ENSBTAG00000031802	281.0146075	-2.160807196	0.301135147	-7.175539685	7.20E-13	1.83E-11
ENSBTAG00000020073	45.26336571	3.701183763	0.94441588	3.919018986	8.89E-05	0.000415748
ENSBTAG00000004154	139.9194329	5.209377285	1.287798637	4.045179996	5.23E-05	0.000259906
ENSBTAG00000049676	15.26506401	3.28685278	1.154934142	2.845922258	0.0044283	0.012403413
ENSBTAG00000011139	9.373764895	3.392419979	1.724530155	1.96715608	0.04916522	0.096390553
ENSBTAG00000045275	7.516039999	5.254274074	1.569198516	3.348380731	0.000812853	0.002881669
ENSBTAG00000054919	3.215165045	3.990457931	1.948857915	2.047587923	0.040600394	0.082186147
ENSBTAG00000009336	482.5644337	3.373441838	0.87678155	3.847528313	0.000119315	0.00053869
ENSBTAG00000009012	1700.506399	6.266127712	1.085852481	5.770698896	7.89E-09	9.77E-08
ENSBTAG00000014318	200.2336837	2.71562064	0.520192087	5.220418975	1.79E-07	1.63E-06
ENSBTAG00000024623	17.1863877	-2.49661952	0.831259541	-3.00341758	0.002669658	0.008031633
ENSBTAG00000053581	141.5777583	8.665320564	1.15691159	7.4900456	6.88E-14	2.08E-12
ENSBTAG00000015163	203.7510142	4.568597801	0.54725042	8.34827646	6.93E-17	3.09E-15
ENSBTAG00000045633	7.281535134	4.266849924	1.656911904	2.575182129	0.010018732	0.025003423
ENSBTAG00000022227	2361.630826	2.040395345	0.254667828	8.011987056	1.13E-15	4.37E-14
ENSBTAG00000011986	123.1567995	5.977215835	1.206434718	4.954446143	7.25E-07	5.74E-06
ENSBTAG00000007331	751.8867477	3.945178926	1.206495878	3.269948118	0.001075672	0.003658588
ENSBTAG00000052125	66.51748279	-2.932483427	0.545730062	-5.373505388	7.72E-08	7.68E-07
ENSBTAG00000011584	20.54407042	5.308005332	1.124138399	4.721843269	2.34E-06	1.64E-05
ENSBTAG00000020028	2493.650843	4.454104757	0.42349783	10.51742051	7.18E-26	8.49E-24
ENSBTAG00000046738	13.59357215	2.314614649	1.018003814	2.273679741	0.022985249	0.050905575
ENSBTAG00000012850	17.28746745	-2.352150382	0.804706097	-2.922993115	0.003466842	0.01004101
ENSBTAG00000001451	381.0902876	-2.907315106	0.445447533	-6.526728492	6.72E-11	1.20E-09
ENSBTAG00000014589	1555.221658	-2.018299694	0.312937637	-6.449526861	1.12E-10	1.93E-09
ENSBTAG00000015377	103.0645293	-2.309642738	0.4406502	-5.241442622	1.59E-07	1.47E-06
ENSBTAG00000014461	20199.38144	-3.037430693	0.305321394	-9.948306129	2.57E-23	2.32E-21
ENSBTAG00000000742	93.9818153	2.228451188	0.505574266	4.4077623	1.04E-05	6.17E-05
ENSBTAG00000053823	3.61292798	5.195448067	2.029603942	2.559833453	0.010472234	0.025987437
ENSBTAG00000018749	935.2190987	-3.193974071	0.257560799	-12.40085481	2.59E-35	7.11E-33
ENSBTAG00000051421	1849.611861	-2.145769478	0.32363758	-6.630161678	3.35E-11	6.29E-10
ENSBTAG00000008471	511.6081496	9.759885791	2.225560408	4.385360988	1.16E-05	6.78E-05
ENSBTAG00000030913	2608.187611	8.207247901	1.517759002	5.407477662	6.39E-08	6.48E-07
ENSBTAG00000050235	16.37441327	2.337888533	0.946042872	2.471228951	0.013464958	0.032338707
ENSBTAG00000048276	2.280390895	-4.721787535	2.370707383	-1.991720939	0.046401685	0.091970135
ENSBTAG00000018189	123.443477	5.568216998	0.631961229	8.811010452	1.24E-18	6.87E-17
ENSBTAG00000014880	9.985809484	2.185824403	0.998763988	2.18852945	0.028631058	0.061417002
ENSBTAG00000010658	57.49193443	3.214937846	0.694983192	4.625921726	3.73E-06	2.49E-05
ENSBTAG00000023907	17.79018453	3.292155178	0.962542295	3.420270668	0.000625589	0.002295734
ENSBTAG00000019269	13.29261587	3.067118065	1.15654832	2.651958429	0.008002639	0.020628255
ENSBTAG00000020404	24.27225198	-3.199109868	0.791819697	-4.040199908	5.34E-05	0.000264844
ENSBTAG00000052513	284.4910579	-3.387272709	0.399421813	-8.480439981	2.24E-17	1.07E-15
ENSBTAG00000046447	295.48207	-3.455737768	0.564660074	-6.120032078	9.36E-10	1.38E-08
ENSBTAG00000030629	17.5563899	-2.580798214	0.844072301	-3.057555865	0.0022315	0.0068923
ENSBTAG00000018688	28980.75127	-4.138389696	0.251790767	-16.43582786	1.06E-60	3.91E-57
ENSBTAG00000055107	12973.15751	-2.822284197	0.33523947	-8.418710948	3.81E-17	1.75E-15
ENSBTAG00000000973	103.6428703	-2.158773966	0.480624438	-4.491602576	7.07E-06	4.37E-05
ENSBTAG00000009214	15.02653157	3.02477556	1.042292172	2.902041905	0.003707389	0.010628464
ENSBTAG00000048736	16.61581494	3.405569221	0.924670771	3.683007322	0.000230499	0.000958227
ENSBTAG00000049541	12.03992472	-3.05518211	1.015105704	-3.009718199	0.002614902	0.007891369
ENSBTAG00000005219	1224.930097	-2.202298548	1.033718531	-2.130462483	0.03313345	0.069472875
ENSBTAG00000054028	43.63736873	-3.564031909	0.6060659	-5.880601281	4.09E-09	5.33E-08
ENSBTAG00000049868	10912.21005	-2.957798823	0.311943031	-9.481855759	2.50E-21	1.88E-19
ENSBTAG00000008920	10.34567212	-2.437612339	0.977867676	-2.492783429	0.012674613	0.030692422
ENSBTAG00000034992	1413.222586	-2.027030006	0.281000256	-7.213623356	5.45E-13	1.42E-11
ENSBTAG00000049471	9.343490445	-2.155294668	1.053718926	-2.04541706	0.040813758	0.082581779
ENSBTAG00000002292	781.4216555	2.14126015	0.422817009	5.064271556	4.10E-07	3.44E-06
ENSBTAG00000016263	1835.757293	-2.034757868	0.252629879	-8.054304104	7.99E-16	3.15E-14
ENSBTAG00000021189	9.087507918	6.536629612	1.741842306	3.752710329	0.000174933	0.000751466
ENSBTAG00000049807	15.07380743	2.390177429	0.975821502	2.449400248	0.014309434	0.034056268
ENSBTAG00000021344	26.38062538	-3.998576858	1.018286174	-3.926771235	8.61E-05	0.000404014
ENSBTAG00000029781	3.084252606	-5.183309298	2.053382438	-2.524278577	0.011593602	0.028391771
ENSBTAG00000006293	902.1401096	-2.231217911	0.351187695	-6.35334877	2.11E-10	3.49E-09
ENSBTAG00000053525	462.0539122	-2.296486676	0.342529772	-6.7044878	2.02E-11	3.95E-10
ENSBTAG00000019546	5.640130758	-3.612614559	1.828051966	-1.97620999	0.048130999	0.094803159
ENSBTAG00000017850	45.43659854	2.951323066	0.926329523	3.186040163	0.001442346	0.00473074
ENSBTAG00000045940	19.06525501	-2.37798256	0.871151696	-2.729699741	0.006339203	0.016856684
ENSBTAG00000055043	14.15634285	4.758959955	1.209226644	3.935540106	8.30E-05	0.000390536
ENSBTAG00000020750	394.9325091	2.737384275	0.528582455	5.178727085	2.23E-07	1.99E-06
ENSBTAG00000021713	6.878799506	3.90228383	1.75544875	2.222955144	0.026218825	0.057005378
ENSBTAG00000005950	154.4752111	10.61844775	1.27695115	8.315469039	9.14E-17	4.03E-15
ENSBTAG00000006820	153.5101055	-2.078921963	0.463410308	-4.486136646	7.25E-06	4.47E-05
ENSBTAG00000048506	51.84684253	-2.989320653	0.59090131	-5.058916954	4.22E-07	3.52E-06
ENSBTAG00000052777	2.124969035	-4.632689701	2.343260022	-1.977027584	0.048038512	0.094674853
ENSBTAG00000007813	2126.990248	-3.688900617	0.266358771	-13.84936793	1.28E-43	7.89E-41
ENSBTAG00000045697	1521.026939	-2.632062587	0.278951425	-9.435558863	3.89E-21	2.87E-19
ENSBTAG00000016977	1899.05674	-2.050402234	0.222022172	-9.235123747	2.58E-20	1.72E-18
ENSBTAG00000001059	514.8222667	-2.487518565	0.360518098	-6.899843796	5.21E-12	1.13E-10
ENSBTAG00000047531	8.180889408	-2.178706481	1.060036262	-2.055313161	0.039848767	0.080886722
ENSBTAG00000047702	583.0092358	-2.174631589	0.364153974	-5.971736536	2.35E-09	3.21E-08
ENSBTAG00000047827	37.32569459	3.887187602	0.83272719	4.668020508	3.04E-06	2.09E-05
ENSBTAG00000011190	153.0671804	4.932930565	0.641075505	7.694773128	1.42E-14	4.72E-13
ENSBTAG00000052040	136.782952	-2.124759041	0.406084803	-5.232303763	1.67E-07	1.54E-06
ENSBTAG00000014331	1257.241248	-2.185228616	0.229457793	-9.523444749	1.68E-21	1.30E-19
ENSBTAG00000048914	34.45742133	-8.658408131	3.908193576	-2.215450172	0.026729181	0.0579237
ENSBTAG00000001911	34.14419972	5.72614498	1.135428761	5.043156537	4.58E-07	3.80E-06
ENSBTAG00000016019	23.11471055	-2.117706409	0.648559448	-3.265246411	0.001093689	0.003707239
ENSBTAG00000045550	1885.779935	4.498803034	0.821824541	5.474164869	4.40E-08	4.64E-07
ENSBTAG00000032875	301.7226251	3.738535786	1.463548666	2.554432164	0.010636115	0.026337388
ENSBTAG00000014670	197.0811255	2.85055791	1.13305872	2.515807751	0.011875994	0.029025484
ENSBTAG00000019417	44.72913463	5.16564986	0.870757298	5.932364702	2.99E-09	3.98E-08
ENSBTAG00000050056	5.295636448	3.508901759	1.701901479	2.061753752	0.039231186	0.079791289
ENSBTAG00000037996	153.5484589	3.738269896	0.546515508	6.840189965	7.91E-12	1.68E-10
ENSBTAG00000026139	39.07191867	4.458286171	0.916941272	4.86212837	1.16E-06	8.74E-06
ENSBTAG00000052983	17.9995207	7.52128662	1.596281442	4.711754722	2.46E-06	1.72E-05
ENSBTAG00000050068	8.183040758	4.486479958	1.445428011	3.103911037	0.001909807	0.006033159
ENSBTAG00000053172	71.4412442	-3.134925911	0.478642425	-6.549619811	5.77E-11	1.04E-09
ENSBTAG00000048143	135.328395	4.65553593	0.666222016	6.987964699	2.79E-12	6.40E-11
ENSBTAG00000036028	364.4447855	4.25236795	0.992680954	4.283720698	1.84E-05	0.000102507
ENSBTAG00000052155	518.4222201	3.295447753	0.448364974	7.349922376	1.98E-13	5.62E-12
ENSBTAG00000045756	43.60615147	-2.690954752	0.604732428	-4.449827109	8.59E-06	5.20E-05
ENSBTAG00000048881	7.662947161	4.019250616	1.46247718	2.748248432	0.005991459	0.016047743
ENSBTAG00000050958	10.94608803	4.378628605	1.509700524	2.90032926	0.003727709	0.010671355
ENSBTAG00000040132	22.72798153	3.295999252	1.014689389	3.248283946	0.001161033	0.003903215
ENSBTAG00000003321	139.5167352	-2.512267291	0.496386449	-5.061111756	4.17E-07	3.50E-06
ENSBTAG00000045877	150.3808707	4.061700791	0.610555566	6.652467065	2.88E-11	5.51E-10
ENSBTAG00000006535	52.18111327	-2.412099175	0.668639065	-3.607475696	0.00030919	0.001239789
ENSBTAG00000012319	12.37412838	3.499694439	1.074901104	3.255829235	0.001130617	0.003814876
ENSBTAG00000038205	6.273726524	-4.34165685	1.570944146	-2.763724517	0.005714576	0.015420405
ENSBTAG00000050670	5.933195247	-5.111427884	1.688157485	-3.027814602	0.002463292	0.007498902
ENSBTAG00000020022	10.28557235	3.105018804	1.443490601	2.151048855	0.031472344	0.066444819
ENSBTAG00000050382	67.90008745	3.927504416	0.8160814	4.812638071	1.49E-06	1.10E-05
ENSBTAG00000002668	258.2535589	2.553439367	0.568660469	4.490270567	7.11E-06	4.40E-05
ENSBTAG00000021790	160.623156	5.445523879	1.224184846	4.448285646	8.66E-06	5.24E-05
ENSBTAG00000051806	59.35985379	7.606878932	1.975198254	3.85119768	0.000117542	0.000532214
ENSBTAG00000010587	319.8962663	5.47781972	1.514465708	3.616998188	0.000298039	0.001199249
ENSBTAG00000001877	51.28939486	2.887513006	0.687268731	4.201432244	2.65E-05	0.000141331
ENSBTAG00000000300	10.30362198	4.915788061	1.670558264	2.942601983	0.003254666	0.009497111
ENSBTAG00000032003	15.72485069	-5.119082224	1.179657344	-4.339465395	1.43E-05	8.20E-05
ENSBTAG00000051239	436.7264046	3.351711116	0.549227787	6.102588392	1.04E-09	1.51E-08
ENSBTAG00000054758	76.76769346	4.697675654	0.834832652	5.627086632	1.83E-08	2.10E-07
ENSBTAG00000046092	1517.723499	2.100579714	0.272891174	7.697499652	1.39E-14	4.63E-13
ENSBTAG00000018800	35916.46032	-2.072999323	0.230716783	-8.985039131	2.59E-19	1.53E-17
ENSBTAG00000047376	4232.255137	-2.589913458	0.230585188	-11.23191596	2.84E-29	4.84E-27
ENSBTAG00000047545	4.779999616	4.613539432	1.811566467	2.546712757	0.01087429	0.02684422
ENSBTAG00000004110	6.727470693	2.44931274	1.201209413	2.039038917	0.041446144	0.083686797
ENSBTAG00000012163	8.297626668	2.635594152	1.21206938	2.174458158	0.029670744	0.063242465
ENSBTAG00000032209	48.21577182	-3.443179259	0.557251984	-6.178855094	6.46E-10	9.75E-09
ENSBTAG00000012860	14749.83348	-2.141945508	0.240336383	-8.912281526	5.00E-19	2.87E-17
ENSBTAG00000022255	7.68745126	6.296150916	1.780897382	3.535381083	0.000407187	0.001580076
ENSBTAG00000047411	3.841257015	5.279116587	2.064048026	2.557652012	0.010538149	0.026136934
ENSBTAG00000005039	3270.094086	5.563711069	0.413875624	13.44295424	3.39E-41	1.64E-38
ENSBTAG00000052214	26.36011479	-4.013054612	1.128958139	-3.554653158	0.000378478	0.001481522
ENSBTAG00000015820	6696.51021	-3.573311049	0.320475241	-11.15003778	7.16E-29	1.17E-26
ENSBTAG00000039794	45.08054095	3.498448457	0.598635895	5.844033886	5.10E-09	6.53E-08
ENSBTAG00000005866	8.55761147	3.066947951	1.331738214	2.302966092	0.021280751	0.047744411
ENSBTAG00000011854	86.11288871	5.359106133	0.859884595	6.232355088	4.59E-10	7.20E-09
ENSBTAG00000009288	213.0432157	-2.557933534	0.300330569	-8.517060189	1.64E-17	7.90E-16
ENSBTAG00000018060	12698.43748	-2.020833133	0.307221356	-6.577775581	4.78E-11	8.75E-10
ENSBTAG00000052110	8.136229039	-2.302277609	1.073847093	-2.143952919	0.032036659	0.067427694
ENSBTAG00000018496	8372.709406	-3.439237095	0.260597228	-13.19751987	9.07E-40	3.89E-37
ENSBTAG00000009024	5.44975992	3.837784389	1.699368071	2.258359713	0.023923242	0.052666562
ENSBTAG00000016096	26.22276616	-3.95158706	0.774485526	-5.10220905	3.36E-07	2.88E-06
ENSBTAG00000016097	35.36296114	-2.831614765	0.559619895	-5.059889381	4.19E-07	3.51E-06
ENSBTAG00000008733	353.2459711	4.457323575	0.474718955	9.389394558	6.03E-21	4.35E-19
ENSBTAG00000031564	313.1465207	2.713257904	0.456396625	5.944956105	2.77E-09	3.73E-08
ENSBTAG00000039888	315.2416567	4.565343409	1.023460916	4.460691499	8.17E-06	4.98E-05
ENSBTAG00000039090	90.53486431	5.015285065	1.565905237	3.202802408	0.001360973	0.004488606
ENSBTAG00000012980	240.7957026	4.228648664	1.008875229	4.1914486	2.77E-05	0.000146817
ENSBTAG00000053434	11.81636667	5.20006564	1.508852692	3.446370654	0.00056817	0.002108958
ENSBTAG00000013260	41.26374268	2.751426157	0.775189986	3.549357198	0.000386173	0.001509719
ENSBTAG00000002206	2.882371821	4.873094191	2.156792209	2.25941756	0.023857423	0.052553045
ENSBTAG00000029904	2.806837649	4.825911163	2.17175807	2.222121897	0.026275069	0.057106275
ENSBTAG00000003740	231.2085996	2.427648518	0.51836765	4.683256218	2.82E-06	1.94E-05
ENSBTAG00000012623	850.1352455	13.07732999	1.576677913	8.294230472	1.09E-16	4.75E-15
ENSBTAG00000055248	3.697942851	5.239117277	2.04050907	2.567554026	0.010241883	0.025478701
ENSBTAG00000001288	25.43354208	2.942793648	0.850648721	3.459469903	0.00054124	0.002024487
ENSBTAG00000020144	20.58521256	2.359845674	0.861764366	2.738388553	0.006174108	0.016467564
ENSBTAG00000046407	307.0098042	-2.091951046	0.262335199	-7.974343701	1.53E-15	5.81E-14
ENSBTAG00000052113	3607.547502	-5.503340897	0.362372743	-15.1869615	4.31E-52	6.12E-49
ENSBTAG00000049451	45.59453106	-5.080463976	0.761420915	-6.672346233	2.52E-11	4.84E-10
ENSBTAG00000050504	4.954442805	-3.411991269	1.538418845	-2.217855872	0.026564661	0.057668873
ENSBTAG00000010937	17826.36448	-2.308384241	0.310181019	-7.442055124	9.91E-14	2.93E-12
ENSBTAG00000051616	76.48084905	2.477968707	0.492722257	5.02913897	4.93E-07	4.06E-06
ENSBTAG00000020418	18.76439875	2.272943577	0.757012542	3.002517729	0.002677564	0.008048848
ENSBTAG00000009198	183.9965024	2.458592523	0.58806214	4.18083797	2.90E-05	0.000153092
ENSBTAG00000020789	107.0292726	-2.331668922	0.423108579	-5.510805119	3.57E-08	3.83E-07
ENSBTAG00000027841	1775.378091	-2.454474488	0.227807198	-10.77435003	4.55E-27	6.08E-25
ENSBTAG00000052075	74.33107938	-3.565382336	0.744430368	-4.789410118	1.67E-06	1.22E-05
ENSBTAG00000025951	6.129901932	-5.175599456	1.65424979	-3.12866865	0.001756002	0.005603945
ENSBTAG00000016989	3.34051997	-5.291783478	2.038070906	-2.596466817	0.0094188	0.023714856
ENSBTAG00000046328	3.666480302	5.229010614	2.269941509	2.303588261	0.021245767	0.04767753
ENSBTAG00000008114	31.01545667	2.948075265	0.685344035	4.301599073	1.70E-05	9.55E-05
ENSBTAG00000003225	1231.800691	-2.67036177	0.310355627	-8.604199619	7.69E-18	3.85E-16
ENSBTAG00000015834	47.26753769	-2.16577161	0.485555078	-4.460403582	8.18E-06	4.98E-05
ENSBTAG00000039803	2.859080023	-5.060797018	2.104233459	-2.405054912	0.016170036	0.037762862
ENSBTAG00000019177	41.42354989	3.581043809	0.725959688	4.932841135	8.10E-07	6.32E-06
ENSBTAG00000011808	37.16768029	2.194526159	0.593412638	3.698145303	0.000217181	0.000907981
ENSBTAG00000012554	89.79377292	-2.174241699	0.463494009	-4.690981233	2.72E-06	1.88E-05
ENSBTAG00000027020	57.30016294	3.908850014	0.743461231	5.257637989	1.46E-07	1.36E-06
ENSBTAG00000021466	40.55461587	6.2541414	1.076357912	5.810466322	6.23E-09	7.87E-08
ENSBTAG00000007141	22.5820058	2.156934735	0.779869352	2.765764201	0.005678958	0.015342259
ENSBTAG00000049919	57.09975207	8.219653621	1.934059365	4.249948978	2.14E-05	0.000117162
ENSBTAG00000019929	728.2174486	4.977753654	0.949118441	5.244607456	1.57E-07	1.45E-06
ENSBTAG00000051194	4.18042957	5.417656424	2.260015349	2.397176827	0.016521948	0.038433875
ENSBTAG00000001755	23.03100952	-2.087520576	0.714920941	-2.919932062	0.003501077	0.01012459
ENSBTAG00000052709	26.02671203	-2.901398403	0.68378482	-4.243145385	2.20E-05	0.000120165
ENSBTAG00000048896	271.2390918	-2.767873249	0.327170818	-8.46002485	2.67E-17	1.27E-15
ENSBTAG00000039581	38.07459774	-3.525466616	0.717443763	-4.913927469	8.93E-07	6.88E-06
ENSBTAG00000029927	782.6223343	-6.02414698	0.360712043	-16.70070934	1.30E-62	7.96E-59
ENSBTAG00000053120	18.1197167	-2.031771426	0.805551725	-2.522211004	0.011661973	0.028544038
ENSBTAG00000051169	575.0301517	-2.280700209	0.288297989	-7.910912646	2.56E-15	9.46E-14
ENSBTAG00000019137	27.86929916	3.647389308	0.859121215	4.245488579	2.18E-05	0.000119033
ENSBTAG00000008142	483.3876049	8.260617959	1.992765646	4.145303275	3.39E-05	0.000175963
ENSBTAG00000007239	1256.519142	11.2744889	1.252254127	9.003355359	2.19E-19	1.31E-17
ENSBTAG00000032369	593.290555	2.276536652	0.456775764	4.983926104	6.23E-07	5.01E-06
ENSBTAG00000016217	162.8960441	7.238633786	1.719967266	4.208588111	2.57E-05	0.000137337
ENSBTAG00000039731	266.0349653	5.160127533	1.072423367	4.811651529	1.50E-06	1.10E-05
ENSBTAG00000049191	3.772386593	5.262119756	1.922848305	2.736627607	0.006207252	0.016542227
ENSBTAG00000036993	2.554860827	4.706206041	2.279880154	2.064233961	0.038995539	0.079408393
ENSBTAG00000048810	164.5086115	4.842585582	1.380903432	3.506824205	0.000453489	0.001735705
ENSBTAG00000012615	207.8041864	4.782825239	1.038461236	4.605684904	4.11E-06	2.71E-05
ENSBTAG00000009058	117.538852	-4.452545986	0.423647361	-10.51002885	7.77E-26	9.06E-24
ENSBTAG00000049058	2082.58237	5.955623983	1.263330574	4.71422453	2.43E-06	1.70E-05
ENSBTAG00000007765	36.53605524	4.39333492	0.940723446	4.670166282	3.01E-06	2.07E-05
ENSBTAG00000043135	115.5122096	-3.865809322	0.43123493	-8.964508796	3.12E-19	1.84E-17
ENSBTAG00000014863	110.4216668	7.361348465	0.93482903	7.87453987	3.42E-15	1.24E-13
ENSBTAG00000047783	9.515891627	-5.810605444	1.707910478	-3.402172139	0.000668525	0.00243536
ENSBTAG00000051056	39.88492592	-2.395532188	0.599752444	-3.99420163	6.49E-05	0.000314051
ENSBTAG00000012171	136.8504306	-2.415168186	0.625187398	-3.863110796	0.000111952	0.000510077
ENSBTAG00000018282	4051.657221	-2.266108116	0.238403662	-9.505341048	1.99E-21	1.53E-19
ENSBTAG00000015718	61.79560372	2.777505303	0.530491118	5.23572442	1.64E-07	1.51E-06
ENSBTAG00000052816	6.03328334	-3.277076472	1.633283972	-2.006433987	0.044809965	0.089421034
ENSBTAG00000028809	7.748410902	-2.656255882	1.153659744	-2.302460405	0.021309222	0.04777921
ENSBTAG00000053417	2.328321485	-4.767060281	2.258327111	-2.110881218	0.034782523	0.072340022
ENSBTAG00000021770	69.60618453	2.135393543	0.532838024	4.007584759	6.13E-05	0.000299215
ENSBTAG00000054218	684.4261852	2.162410505	0.425814152	5.078296471	3.81E-07	3.23E-06
ENSBTAG00000002485	37.3930417	2.931074011	0.82767518	3.541333706	0.00039811	0.001551122
ENSBTAG00000042880	9.927389167	3.822062552	1.176305439	3.249209282	0.001157263	0.00389267
ENSBTAG00000051631	551.6003192	-2.062237107	0.270114965	-7.634664386	2.26E-14	7.32E-13
ENSBTAG00000003944	16.96202736	-3.210063023	0.92842521	-3.457535394	0.000545141	0.002037838
ENSBTAG00000003813	899.8588178	-2.646265553	0.237762113	-11.12988744	8.97E-29	1.43E-26
ENSBTAG00000031041	886.0202561	-2.263799309	0.292971894	-7.727018708	1.10E-14	3.74E-13
ENSBTAG00000020613	2184.078784	-2.599541306	0.222402752	-11.68844039	1.46E-31	3.02E-29
ENSBTAG00000030974	144.2272036	-3.334600798	0.502664999	-6.63384322	3.27E-11	6.18E-10
ENSBTAG00000021514	606.1650415	-2.20900911	0.363468907	-6.077573808	1.22E-09	1.75E-08
ENSBTAG00000020540	66.4210245	-2.471274743	0.454423905	-5.438258676	5.38E-08	5.57E-07
ENSBTAG00000006432	12.3918863	6.983430402	1.649871103	4.232712718	2.31E-05	0.000125029
ENSBTAG00000008717	5366.662675	2.119426535	0.454904605	4.659057109	3.18E-06	2.17E-05
ENSBTAG00000052274	86.9003899	-2.439843637	0.633696337	-3.850177908	0.000118032	0.000533779
ENSBTAG00000021308	16.15890068	3.025956574	1.079708866	2.802567127	0.005069766	0.013935432
ENSBTAG00000021310	15.70125306	3.932029809	1.161670704	3.384805862	0.000712286	0.002571791
ENSBTAG00000021316	71.36757937	2.134291948	0.762383995	2.799497315	0.005118224	0.014043499
ENSBTAG00000015752	143.9157443	3.380227991	0.640389898	5.278390557	1.30E-07	1.23E-06
ENSBTAG00000009664	214.6430582	5.929200886	1.551084575	3.822616112	0.000132043	0.000588765
ENSBTAG00000047133	61.23144768	6.394710448	1.563072716	4.091115138	4.29E-05	0.000218119
ENSBTAG00000037702	50.66631338	6.401276824	1.921206652	3.331904361	0.000862539	0.003032459
ENSBTAG00000050503	34.00439396	-2.169186799	0.563872912	-3.846942729	0.000119601	0.000539683
ENSBTAG00000046044	1024.015331	-2.040767382	0.24236938	-8.420070966	3.76E-17	1.74E-15
ENSBTAG00000014390	18.03329343	2.848452665	0.856608774	3.325266741	0.00088334	0.003095999
ENSBTAG00000051364	218.7718824	2.405206887	0.438768137	5.481726419	4.21E-08	4.46E-07
ENSBTAG00000054661	13424.1628	2.215928668	0.399413877	5.547951129	2.89E-08	3.17E-07
ENSBTAG00000039994	29.50137194	-2.994815086	0.708971168	-4.224170493	2.40E-05	0.00012941
ENSBTAG00000035081	98.57904942	2.553031342	0.587159444	4.348105726	1.37E-05	7.91E-05
ENSBTAG00000012848	26.74264879	2.341020707	0.714287595	3.277420359	0.001047603	0.003582646
ENSBTAG00000042723	9.085679359	-3.793900177	1.169369001	-3.244399478	0.001176986	0.003952519
ENSBTAG00000055165	5.943137084	2.803877838	1.357979446	2.064742471	0.038947374	0.079345374
ENSBTAG00000002678	3621.822858	-2.714032775	0.24481534	-11.0860405	1.47E-28	2.27E-26
ENSBTAG00000006342	24156.12701	-2.654865746	0.302102979	-8.787949588	1.52E-18	8.34E-17
ENSBTAG00000012997	7.796575641	-2.971515024	1.242664945	-2.391243944	0.016791392	0.038957297
ENSBTAG00000007554	8611.092162	8.787280547	1.310516309	6.705205029	2.01E-11	3.93E-10
ENSBTAG00000011784	308.0744732	-2.197005209	0.279612858	-7.857311095	3.92E-15	1.40E-13
ENSBTAG00000019728	5330.513286	-3.72790953	0.321930012	-11.57987572	5.21E-31	1.03E-28
ENSBTAG00000010254	81.13572433	-2.319926368	0.428431678	-5.414927254	6.13E-08	6.25E-07
ENSBTAG00000019252	117.4147074	-2.779761308	0.527459699	-5.270092317	1.36E-07	1.28E-06
ENSBTAG00000009631	50.21466216	-2.123913002	0.479328103	-4.431021228	9.38E-06	5.61E-05
ENSBTAG00000009581	559.5864643	-2.386158003	0.278249654	-8.575600972	9.86E-18	4.86E-16
ENSBTAG00000009562	2456.232252	-2.044620343	0.256875692	-7.95957114	1.73E-15	6.51E-14
ENSBTAG00000007153	46.31230049	-2.726933707	0.543964826	-5.013069921	5.36E-07	4.37E-06
ENSBTAG00000048494	3.164253178	5.015629829	2.409509395	2.081597955	0.037379208	0.076778577
ENSBTAG00000030269	26.18305311	-3.950298122	0.823382474	-4.797646596	1.61E-06	1.17E-05
ENSBTAG00000001082	27.5961497	-3.32869705	0.706795406	-4.709562371	2.48E-06	1.73E-05
ENSBTAG00000006084	326.2622216	-2.039600445	0.298687937	-6.828533042	8.58E-12	1.81E-10
ENSBTAG00000052516	1166.007228	-2.288904384	0.255708325	-8.951231382	3.52E-19	2.06E-17
ENSBTAG00000050271	71.70432438	-5.204379587	0.599522224	-8.680878505	3.93E-18	2.06E-16
ENSBTAG00000012289	342.2445097	-2.271771513	0.304441553	-7.462094079	8.52E-14	2.54E-12
ENSBTAG00000051731	5.117405987	-3.432226632	1.630618353	-2.104862016	0.035303321	0.07321626
ENSBTAG00000019172	141.9910344	-2.137595374	0.620362321	-3.445720835	0.000569538	0.002112334
ENSBTAG00000038945	5326.082664	-2.665070087	0.288636692	-9.233303173	2.62E-20	1.75E-18
ENSBTAG00000002138	70.6792323	-2.776598908	0.595931391	-4.659259356	3.17E-06	2.16E-05
ENSBTAG00000051080	90.78651789	2.577367997	0.641463621	4.017948818	5.87E-05	0.000287652
ENSBTAG00000052646	41.9281746	2.454501025	0.62572314	3.922663028	8.76E-05	0.000410237
ENSBTAG00000014221	53.77072891	-3.335850672	0.568797813	-5.864738915	4.50E-09	5.81E-08
ENSBTAG00000034680	18.29002602	-2.252427543	0.728364181	-3.092446884	0.001985138	0.006245441
ENSBTAG00000034674	6.560336053	-3.388231263	1.326024351	-2.555180273	0.010613282	0.026294976
ENSBTAG00000055045	2.455678868	4.648070988	2.252075766	2.063905246	0.039026701	0.07944552
ENSBTAG00000010938	77.81850913	-3.609200218	0.440519388	-8.193056459	2.55E-16	1.07E-14
ENSBTAG00000000616	100.3117959	-2.588368561	0.431605923	-5.997064501	2.01E-09	2.78E-08
ENSBTAG00000001052	4.100989062	-3.091019528	1.565212078	-1.974824735	0.048288041	0.095031268
ENSBTAG00000050910	29.8667233	-2.275650811	0.620289408	-3.668692038	0.000243795	0.001004216
ENSBTAG00000044150	4754.661076	-4.052277744	0.244930364	-16.54461164	1.75E-61	8.07E-58
ENSBTAG00000012025	73.85037147	-2.272985736	0.45825062	-4.960136744	7.04E-07	5.60E-06
ENSBTAG00000046277	30.75269716	2.235941345	0.891294883	2.508643758	0.012119564	0.029522919
ENSBTAG00000005976	251.0353429	2.007415112	0.48810182	4.112697452	3.91E-05	0.000200737
ENSBTAG00000010206	2915.026652	2.364871889	0.374864406	6.308606135	2.82E-10	4.57E-09
ENSBTAG00000034147	17.10949859	3.75840401	0.987766083	3.804953495	0.000141831	0.000625597
ENSBTAG00000020150	561.8274497	-3.265396947	0.434613489	-7.513335475	5.76E-14	1.75E-12
ENSBTAG00000052308	3.142204506	-4.191148076	1.967479795	-2.130211495	0.033154156	0.069494037
ENSBTAG00000010551	11.90888466	6.921791483	1.498364118	4.619565699	3.85E-06	2.55E-05
ENSBTAG00000002068	351.6716761	2.944509014	0.302662757	9.728679677	2.28E-22	1.92E-20
ENSBTAG00000018487	320.6198669	-3.112551247	0.389341906	-7.99439054	1.30E-15	4.96E-14
ENSBTAG00000004776	592.9838596	-2.684181785	0.257492199	-10.42432273	1.92E-25	2.12E-23
ENSBTAG00000022893	3.997540469	-5.556930732	2.254290689	-2.465046216	0.013699558	0.032799578
ENSBTAG00000039993	9.920857389	2.837741013	1.120155762	2.533345012	0.011297969	0.027748896
ENSBTAG00000053098	23.55486737	4.023470554	0.988599842	4.069867689	4.70E-05	0.000236263
ENSBTAG00000052866	12.16171395	5.073083939	1.615524655	3.140208304	0.001688277	0.005421606
ENSBTAG00000012348	36.76644359	-2.259047038	0.564988295	-3.998396176	6.38E-05	0.00030935
ENSBTAG00000001518	59.65774394	2.575370653	0.716180435	3.595980186	0.000323172	0.00129024
ENSBTAG00000005716	4004.338351	3.159445964	0.281901299	11.20763181	3.74E-29	6.27E-27
ENSBTAG00000000404	1880.735932	-2.619782637	0.229992698	-11.39072091	4.65E-30	8.41E-28
ENSBTAG00000049722	3460.292059	-3.458257079	0.251360784	-13.7581409	4.55E-43	2.47E-40
ENSBTAG00000009433	16.41858781	-3.065953509	0.897597634	-3.415732609	0.000636107	0.00232877
ENSBTAG00000011754	4819.95675	-2.914049818	0.329506324	-8.843684031	9.26E-19	5.22E-17
ENSBTAG00000054061	25.63063174	2.471218075	0.811213585	3.046322348	0.002316593	0.007113404
ENSBTAG00000003948	18638.90326	-2.271634524	0.318631041	-7.129357259	1.01E-12	2.51E-11
ENSBTAG00000017056	70.99227416	-2.017792458	0.442534003	-4.559632579	5.12E-06	3.30E-05
ENSBTAG00000033423	9.990958477	-2.165722389	1.048869996	-2.064814894	0.038940518	0.079340176
ENSBTAG00000010673	20.47548355	2.416333032	0.890791582	2.712568329	0.006676402	0.017654011
ENSBTAG00000000186	1156.599195	-2.935875703	0.297860388	-9.856549649	6.42E-23	5.66E-21
ENSBTAG00000017819	176.1661439	-2.17062272	0.379355165	-5.721874699	1.05E-08	1.27E-07
ENSBTAG00000013025	3927.008735	-3.85919739	0.281859077	-13.69193934	1.13E-42	5.97E-40
ENSBTAG00000021378	119.1320216	2.213261911	0.690129951	3.207021962	0.001341168	0.004434393
ENSBTAG00000037651	414.7818944	2.32053017	0.334883355	6.929368498	4.23E-12	9.37E-11
ENSBTAG00000019203	5.836162654	4.870261827	1.946082557	2.50259775	0.012328558	0.029960752
ENSBTAG00000013507	698.8015011	-4.18556661	0.363512292	-11.5142368	1.12E-30	2.17E-28
ENSBTAG00000015145	5039.158637	4.877431752	0.424743446	11.48324194	1.60E-30	3.08E-28
ENSBTAG00000000690	30.56529988	-2.126793175	0.950320746	-2.237974057	0.025222747	0.055151945
ENSBTAG00000050352	21.51688139	-2.112417863	0.704853081	-2.996961948	0.002726847	0.008175664
ENSBTAG00000021035	40.7479638	4.585831592	0.792377869	5.787430178	7.15E-09	8.96E-08
ENSBTAG00000017135	13.74369855	2.885181148	0.981967203	2.938164473	0.003301618	0.009620412
ENSBTAG00000003806	166.7804557	-2.070195354	0.338940182	-6.107848705	1.01E-09	1.48E-08
ENSBTAG00000006050	498.9883532	-2.105052364	0.249058187	-8.452050463	2.86E-17	1.35E-15
ENSBTAG00000008372	670.8633875	-2.501779496	0.234558167	-10.66592362	1.47E-26	1.84E-24
ENSBTAG00000038844	570.9310973	-3.247434442	0.288064061	-11.27330646	1.78E-29	3.06E-27
ENSBTAG00000032193	47.12841779	8.904259565	3.90765247	2.278672332	0.022686551	0.05034082
ENSBTAG00000039719	40.60074686	3.428116711	0.920028772	3.726097286	0.000194467	0.000824998
ENSBTAG00000032187	39.8738058	-2.234773938	0.717250751	-3.115749875	0.001834778	0.005825089
ENSBTAG00000006769	115.8957439	2.221779503	0.514582534	4.31763489	1.58E-05	8.98E-05
ENSBTAG00000000123	5.981220094	-3.047913603	1.352318092	-2.253843693	0.024206003	0.053250895
ENSBTAG00000014466	11.98739469	-5.299072004	1.358615812	-3.900346189	9.61E-05	0.000445206
ENSBTAG00000000664	44.96048844	-2.514707689	0.713280482	-3.525552362	0.000422601	0.001630688
ENSBTAG00000007446	87.2962549	3.22545885	0.589254155	5.473799079	4.40E-08	4.65E-07
ENSBTAG00000011548	15.37208546	-2.436121918	0.991256768	-2.457609367	0.013986522	0.033386889
ENSBTAG00000019617	25.64725873	2.192758693	0.715151085	3.066147474	0.002168363	0.006728676
ENSBTAG00000048807	126.4034358	-2.472490832	0.349717097	-7.06997414	1.55E-12	3.72E-11
ENSBTAG00000006081	48.72144817	-2.076870743	0.496741955	-4.180985161	2.90E-05	0.000153037
ENSBTAG00000014297	5491.844287	-2.731179045	0.207805106	-13.14298333	1.87E-39	7.65E-37
ENSBTAG00000050797	4.609939473	5.549612168	2.173737571	2.553027671	0.010679101	0.026434239
ENSBTAG00000039738	3.266752364	-5.26010616	2.491903103	-2.110879092	0.034782706	0.072340022
ENSBTAG00000050534	5.296190327	4.76232257	1.815547916	2.623077325	0.008713949	0.022204068
ENSBTAG00000007352	15.23268915	-2.003250771	0.75329552	-2.659315921	0.00782995	0.020256769
ENSBTAG00000000283	9.545076303	2.542741755	1.155829337	2.199928375	0.027811977	0.059917973
ENSBTAG00000001842	268033.4915	-3.109357092	0.290625865	-10.69883128	1.03E-26	1.32E-24
ENSBTAG00000051851	13.76542153	-2.239737186	0.93368105	-2.398824724	0.016447786	0.038304742
ENSBTAG00000001135	689.6251077	-3.20729054	0.330998129	-9.689754282	3.33E-22	2.77E-20
ENSBTAG00000007333	26.056388	-3.316388369	0.720033655	-4.605879662	4.11E-06	2.71E-05
ENSBTAG00000019093	15.84390086	2.936071578	0.849291023	3.45708538	0.000546052	0.002039962
ENSBTAG00000021217	26.04903535	2.924039849	0.890122272	3.284986728	0.001019872	0.003502757
ENSBTAG00000007773	29.01823532	8.202978757	1.447633531	5.666474687	1.46E-08	1.70E-07
ENSBTAG00000037539	8.974362373	6.518890725	1.790394717	3.641035501	0.000271544	0.001106892
ENSBTAG00000017655	140.8582607	10.48573644	1.27117644	8.248844227	1.60E-16	6.82E-15
ENSBTAG00000004422	16636.97599	-2.209779837	0.249179906	-8.868210396	7.43E-19	4.23E-17
ENSBTAG00000007101	49489.40079	2.109076056	0.289736395	7.279292818	3.36E-13	9.14E-12
ENSBTAG00000030102	6.909010497	-2.504341679	1.150098937	-2.177501081	0.029443201	0.062851943
ENSBTAG00000027936	6894.285595	-3.228854083	0.337167459	-9.576410771	1.00E-21	8.02E-20
ENSBTAG00000015060	17.86390482	5.405231117	1.551118228	3.484731866	0.00049263	0.001863463
ENSBTAG00000001143	174.3171293	8.343307656	2.275261733	3.666966105	0.000245445	0.001010112
ENSBTAG00000014529	50.21917474	8.996501386	2.210150204	4.07053845	4.69E-05	0.000235648
ENSBTAG00000024272	6.566381485	5.074603306	1.684592271	3.012362928	0.002592225	0.007835762
ENSBTAG00000038233	94.65682531	9.910537468	2.58987698	3.826644101	0.000129902	0.000580904
ENSBTAG00000010445	10.48968279	-2.161323377	0.945183215	-2.286671348	0.022215013	0.049437322
ENSBTAG00000019733	20.24149687	4.778244058	1.217543018	3.924497112	8.69E-05	0.000407331
ENSBTAG00000034349	387.6676471	11.94435923	2.637741358	4.528252624	5.95E-06	3.75E-05
ENSBTAG00000030932	581.4876162	7.630121849	2.224740015	3.429668994	0.000604318	0.002229216
ENSBTAG00000007309	26.53789184	-4.122969223	0.79914657	-5.159215313	2.48E-07	2.19E-06
ENSBTAG00000005196	85.26423894	2.518740349	0.61325855	4.107142657	4.01E-05	0.000205053
ENSBTAG00000050297	25.61376628	-2.396664214	0.678587756	-3.531841229	0.000412677	0.001599091
ENSBTAG00000012312	100.30749	2.128794257	0.538691279	3.951788977	7.76E-05	0.000367986
ENSBTAG00000019011	3305.23732	-2.278912896	0.297993913	-7.647514933	2.05E-14	6.66E-13
ENSBTAG00000048179	2.965720755	4.922098144	2.148249867	2.291213057	0.021951094	0.048932703
ENSBTAG00000021386	49.03985717	7.995205349	1.370011628	5.835866781	5.35E-09	6.84E-08
ENSBTAG00000009769	6.992317058	4.003192962	1.507158735	2.656119007	0.007904571	0.020426884
ENSBTAG00000051869	32.39577642	-2.529160213	0.75534401	-3.348355425	0.000812927	0.002881669
ENSBTAG00000017132	16.34844304	-3.737164175	0.955362884	-3.91177451	9.16E-05	0.000427014
ENSBTAG00000044141	16.6679339	-2.29448629	0.887411276	-2.585595148	0.009721104	0.024352964
ENSBTAG00000039686	23.56834766	-2.789927942	0.692004306	-4.031662688	5.54E-05	0.000273403
ENSBTAG00000052222	6.032221841	-5.15270277	1.775580158	-2.901982627	0.003708091	0.010628464
ENSBTAG00000003484	6259.058107	-2.390746591	0.279206467	-8.562647638	1.10E-17	5.41E-16
ENSBTAG00000046812	78.59193304	-2.729743789	0.490041022	-5.570439343	2.54E-08	2.83E-07
ENSBTAG00000009625	8.269469639	-3.723604074	1.325450457	-2.809312151	0.004964748	0.013681845
ENSBTAG00000037858	538.9954828	-2.814180594	0.369498456	-7.616217455	2.61E-14	8.39E-13
ENSBTAG00000007507	111.0921878	-2.194506285	0.416993093	-5.262692166	1.42E-07	1.33E-06
ENSBTAG00000013320	17.56481276	-2.261336201	0.924717968	-2.445433397	0.014467817	0.034406563
ENSBTAG00000020444	3350.403026	-2.039285858	0.327228066	-6.232001682	4.61E-10	7.21E-09
ENSBTAG00000000497	3536.647918	-2.723509871	0.233478955	-11.66490515	1.93E-31	3.95E-29
ENSBTAG00000017027	919.5290802	-2.215328179	0.287219464	-7.713015518	1.23E-14	4.14E-13
ENSBTAG00000012644	389.7260477	-2.311618676	0.306356106	-7.545528334	4.50E-14	1.40E-12
ENSBTAG00000042956	3.870311068	-5.498892357	1.929971608	-2.849208939	0.004382809	0.012300291
ENSBTAG00000011822	1502.709646	-2.431867665	0.311190517	-7.814722924	5.51E-15	1.93E-13
ENSBTAG00000015559	851.2284288	-2.010334213	0.267298583	-7.520931061	5.44E-14	1.66E-12
ENSBTAG00000040060	8.495049184	-4.799339814	1.465930706	-3.273919971	0.001060666	0.003619934
ENSBTAG00000021082	203.6833387	-2.869434729	0.352471908	-8.140889136	3.92E-16	1.62E-14
ENSBTAG00000016028	843.7169365	-2.275640742	0.270678636	-8.40716792	4.20E-17	1.92E-15
ENSBTAG00000017386	3554.459921	-2.581048298	0.262766019	-9.822610636	9.00E-23	7.79E-21
ENSBTAG00000017502	1903.958432	-2.463464661	0.241835103	-10.18654709	2.28E-24	2.23E-22
ENSBTAG00000007194	21.71989224	-2.689116948	0.812315469	-3.310434246	0.000931513	0.003239733
ENSBTAG00000001628	151.0996026	-2.761373941	0.486310818	-5.678207925	1.36E-08	1.60E-07
ENSBTAG00000015113	20.40352672	2.164816303	0.934406394	2.316782415	0.020515587	0.046235949
ENSBTAG00000018726	31.68059038	-2.067667712	0.618281329	-3.344218262	0.000825148	0.002918816
ENSBTAG00000050691	12.85489178	-2.256757625	1.013434126	-2.226841949	0.025957839	0.0565104
ENSBTAG00000010232	13650.65744	-2.264632921	0.25427019	-8.906403533	5.27E-19	3.01E-17
ENSBTAG00000007300	75.47821974	6.478036208	0.911187045	7.109447228	1.17E-12	2.86E-11
ENSBTAG00000024096	1846.160836	-3.307044279	0.261882453	-12.62797198	1.48E-36	4.63E-34
ENSBTAG00000014358	48.38168539	-2.326210447	0.491178924	-4.735973666	2.18E-06	1.54E-05
ENSBTAG00000010175	9.874520291	-3.859352254	1.180804583	-3.268408939	0.00108154	0.003674166
ENSBTAG00000044861	24.54698421	7.95648137	1.380975325	5.761494234	8.34E-09	1.03E-07
ENSBTAG00000026181	7.040147381	-3.132146507	1.321350696	-2.370412728	0.017768238	0.040858525
ENSBTAG00000014652	218.9298733	-2.175217153	0.466841329	-4.659435702	3.17E-06	2.16E-05
ENSBTAG00000018424	6.172064135	3.500662378	1.548031415	2.261363912	0.023736732	0.052330962
ENSBTAG00000030190	3.462658979	4.09846729	1.969115915	2.081374316	0.037399658	0.076803464
ENSBTAG00000026114	1335.7541	-2.394590874	0.220990386	-10.83572421	2.33E-27	3.26E-25
ENSBTAG00000017826	237.1527598	-2.816751554	0.375678871	-7.497764115	6.49E-14	1.97E-12
ENSBTAG00000054800	4.997235781	-4.868085601	1.77156074	-2.747907814	0.005997687	0.016059756
ENSBTAG00000053696	9.707930428	4.471247361	1.615670602	2.76742509	0.005650103	0.015277739
ENSBTAG00000015996	11.37115823	2.497661011	0.978583127	2.552323804	0.010700702	0.026472425
ENSBTAG00000013253	384.5592162	-2.5695845	0.280350377	-9.165618138	4.93E-20	3.20E-18
ENSBTAG00000015408	492.2110272	-2.635665414	0.26202183	-10.05895355	8.39E-24	7.89E-22
ENSBTAG00000054385	25.62967811	-2.014573374	0.943106124	-2.136104647	0.032670885	0.068598066
ENSBTAG00000037552	10.4145556	3.221531087	1.021785715	3.152844124	0.001616881	0.005223269
ENSBTAG00000034985	44.68001	2.75670609	0.782622607	3.522395168	0.000427666	0.001646438
ENSBTAG00000050467	214.4434692	-2.403923633	0.443663416	-5.418349921	6.02E-08	6.15E-07
ENSBTAG00000054750	461.5276259	5.886864111	0.540236507	10.89682765	1.19E-27	1.68E-25
ENSBTAG00000034693	281.4045028	2.696408903	0.448925694	6.00635904	1.90E-09	2.64E-08
ENSBTAG00000014977	7094.499399	-2.142052482	0.238078731	-8.997244218	2.31E-19	1.38E-17
ENSBTAG00000005305	1118.341756	5.580030825	0.885144014	6.304093729	2.90E-10	4.69E-09
ENSBTAG00000018743	3441.520868	-2.054574908	0.248530486	-8.266892888	1.37E-16	5.91E-15
ENSBTAG00000051903	54.87999366	-2.515005561	0.568340809	-4.425171517	9.64E-06	5.74E-05
ENSBTAG00000001745	2083.026044	8.233805994	1.122016302	7.338401394	2.16E-13	6.08E-12
ENSBTAG00000003505	86.73239095	3.627290784	0.518406075	6.997006703	2.61E-12	6.06E-11
ENSBTAG00000051951	6.19085014	3.298351507	1.552752367	2.124196734	0.033653696	0.070381051
ENSBTAG00000052187	30.09565753	3.930951375	0.982697606	4.000163786	6.33E-05	0.000307291
ENSBTAG00000049773	22.98893847	6.900198145	1.461185856	4.722327497	2.33E-06	1.64E-05
ENSBTAG00000050045	24.71999423	-6.289624567	1.234570631	-5.094584636	3.50E-07	2.99E-06
ENSBTAG00000010907	1103.408078	-2.323506087	0.306730678	-7.575069114	3.59E-14	1.14E-12
ENSBTAG00000018085	43393.18746	-3.497592453	0.282651815	-12.37420836	3.60E-35	9.77E-33
ENSBTAG00000013745	37.83301301	2.457506514	0.692678561	3.547831059	0.000388417	0.001517528
ENSBTAG00000003304	39.76774177	2.041400535	0.53762808	3.797049688	0.000146428	0.000642953
ENSBTAG00000012149	19.37921431	3.180048549	0.980053039	3.244771886	0.001175447	0.003948073
ENSBTAG00000000435	1873.065189	-3.476892751	0.244136014	-14.24162168	5.05E-46	3.58E-43
ENSBTAG00000042298	5.491049271	4.065221766	1.626417454	2.499494675	0.012437057	0.030180657
ENSBTAG00000020177	2056.304577	-2.296148496	0.305085467	-7.52624672	5.22E-14	1.60E-12
ENSBTAG00000001517	607.5532753	7.81868	0.576956673	13.55158951	7.75E-42	3.97E-39
ENSBTAG00000000836	497.2557761	5.961836717	0.56164093	10.61503248	2.54E-26	3.12E-24
ENSBTAG00000007904	20.64015883	-2.217631452	0.984660602	-2.252178514	0.024310993	0.053443594
ENSBTAG00000000808	9054.654156	-2.67593176	0.232321927	-11.51820578	1.07E-30	2.09E-28
ENSBTAG00000016296	63.68808013	-2.319292111	0.431084514	-5.380133211	7.44E-08	7.41E-07
ENSBTAG00000012244	16648.20372	-2.167062748	0.286225347	-7.571176943	3.70E-14	1.17E-12
ENSBTAG00000014426	3064.171001	-2.105213587	0.277741513	-7.579758485	3.46E-14	1.10E-12
ENSBTAG00000054993	24.72385437	-2.814484305	0.777161233	-3.621493438	0.000292907	0.00118066
ENSBTAG00000053875	24.29216558	-2.151814512	0.770252931	-2.79364664	0.005211739	0.01426823
ENSBTAG00000048712	53.17002639	-2.192372598	0.724121029	-3.027632829	0.002464774	0.007500303
ENSBTAG00000032331	97.96541983	-2.244882636	0.374045127	-6.001635834	1.95E-09	2.71E-08
ENSBTAG00000011838	52.57118869	2.923141675	0.838289435	3.487031509	0.000488414	0.001850932
ENSBTAG00000049143	10.76467796	3.968751384	1.360171806	2.917830944	0.003524754	0.010183666
ENSBTAG00000011105	1316.770555	5.546700279	1.018595022	5.44544216	5.17E-08	5.39E-07
ENSBTAG00000000859	252.6856229	5.150397079	1.493777317	3.447901519	0.00056496	0.002099136
ENSBTAG00000026249	9.030324079	3.802718603	1.42866039	2.661737268	0.007773853	0.020134451
ENSBTAG00000032183	9.396044394	3.096729613	1.455634024	2.127409473	0.033386076	0.069924501
ENSBTAG00000004832	115.9318954	2.975271616	0.657633722	4.524207805	6.06E-06	3.81E-05
ENSBTAG00000049684	2.494380673	4.674150082	2.318342933	2.016159911	0.043783257	0.087752177
ENSBTAG00000020914	41.35309456	5.396151905	0.951437102	5.671580278	1.41E-08	1.65E-07
ENSBTAG00000003749	21.09973676	2.361329674	0.839477098	2.812857764	0.004910337	0.013557854
ENSBTAG00000050148	30.60959206	-2.214085833	0.599970266	-3.690325937	0.000223967	0.000934023
ENSBTAG00000026779	11.51487729	-3.070545313	1.038055425	-2.957978197	0.00309664	0.009125559
ENSBTAG00000015407	16.69164765	3.827423805	0.972872459	3.934147554	8.35E-05	0.000392707
ENSBTAG00000021287	2.41493912	4.618416115	2.267777479	2.036538486	0.041696313	0.084145843
ENSBTAG00000023289	6.746507268	-2.715431911	1.191083638	-2.279799523	0.022619581	0.05021035
ENSBTAG00000006335	8.976859781	2.99111401	1.526061418	1.960022038	0.049993215	0.09779528
ENSBTAG00000006324	23.2427331	3.34372716	0.765370298	4.368770473	1.25E-05	7.26E-05
ENSBTAG00000010701	73571.8969	-2.119578174	0.250897343	-8.447989705	2.96E-17	1.39E-15
ENSBTAG00000004374	8235.260647	-2.795808769	0.231236983	-12.09066445	1.18E-33	2.99E-31
ENSBTAG00000052591	10.16606831	-2.014766074	0.920354105	-2.189120538	0.02858808	0.061363901
ENSBTAG00000031217	798.5774421	-3.039523765	0.289097611	-10.51383219	7.46E-26	8.76E-24
ENSBTAG00000003183	146.9355634	2.315494682	0.466157289	4.967196128	6.79E-07	5.42E-06
ENSBTAG00000012890	706.3869133	3.056862614	0.924220077	3.307505094	0.00094131	0.003269487
ENSBTAG00000042417	3.747276369	5.248755764	2.012609595	2.607935378	0.009109015	0.023038758
ENSBTAG00000025812	11.25139494	-2.512297069	0.953837471	-2.633883807	0.008441437	0.02160525
ENSBTAG00000011525	20.64960374	-2.280290812	0.850635416	-2.680691126	0.00734703	0.019176261
ENSBTAG00000000021	7470.455417	-2.366454342	0.258922032	-9.139640687	6.27E-20	4.02E-18
ENSBTAG00000052521	5.651598095	5.846764548	1.744320304	3.351886998	0.000802628	0.002849545
ENSBTAG00000021633	251.9139646	2.878765199	0.525674546	5.476326031	4.34E-08	4.59E-07
ENSBTAG00000006326	1082.839172	-2.033980489	0.295165064	-6.890993339	5.54E-12	1.20E-10
ENSBTAG00000027064	153.3100286	-2.082096578	0.373834327	-5.56957034	2.55E-08	2.84E-07
ENSBTAG00000020638	73.79739914	2.050013017	0.465976812	4.39938848	1.09E-05	6.39E-05
ENSBTAG00000017116	328.9126261	-2.93777332	0.364887388	-8.051178014	8.20E-16	3.22E-14
ENSBTAG00000010865	17.21093522	2.047682531	0.84654681	2.418865098	0.015569013	0.03656308
ENSBTAG00000008074	6.312760571	2.95706201	1.432292213	2.064566144	0.038964069	0.079353076
ENSBTAG00000014237	3.414287577	-5.322535714	1.985176241	-2.681140145	0.007337178	0.019153973
ENSBTAG00000016661	413.4194528	9.591589704	2.244011615	4.274304838	1.92E-05	0.000106421
ENSBTAG00000014106	353.8710046	3.631665286	1.071734686	3.388586124	0.00070254	0.002541192
ENSBTAG00000002775	9.219867999	3.953027854	1.287825135	3.069537739	0.002143903	0.006659684
ENSBTAG00000000393	28.23898092	2.399868946	0.867892055	2.765169854	0.005689316	0.01536526
ENSBTAG00000019603	9537.227388	-2.078394205	0.337801382	-6.152710791	7.62E-10	1.14E-08
ENSBTAG00000008541	542.9390561	2.190257857	0.854927061	2.56192365	0.01040942	0.025858812
ENSBTAG00000006039	5.769910588	-2.828578666	1.376957595	-2.054223512	0.039954064	0.08102016
ENSBTAG00000006036	20.05497157	5.956571594	1.40582532	4.237063817	2.26E-05	0.000122848
ENSBTAG00000026610	2.227475981	-4.697021432	2.289825579	-2.051257299	0.040241897	0.081532082
ENSBTAG00000004721	2.277068012	-4.736680808	2.264559107	-2.091656956	0.036469214	0.075320674
ENSBTAG00000008989	4238.037864	-2.375343571	0.289529474	-8.20415115	2.32E-16	9.75E-15
ENSBTAG00000047225	3595.81481	-2.192888917	0.309988405	-7.074099818	1.50E-12	3.62E-11
ENSBTAG00000054633	4.096451092	-5.593007532	1.900776622	-2.942485438	0.003255891	0.009499183
ENSBTAG00000052486	3.028708809	-5.162017232	2.430755013	-2.123627105	0.033701337	0.070464695
ENSBTAG00000011023	11.26285222	-2.39190531	0.955033593	-2.50452479	0.012261601	0.029833434
ENSBTAG00000004547	356.5971661	11.82393571	1.528257087	7.736876083	1.02E-14	3.49E-13
ENSBTAG00000055140	10.99298066	6.80919412	1.529349604	4.452346345	8.49E-06	5.16E-05
ENSBTAG00000049220	5.826110725	5.89710073	1.812975347	3.252719756	0.001143062	0.003852634
ENSBTAG00000018137	27.23042949	6.285257655	1.190087163	5.281342285	1.28E-07	1.21E-06
ENSBTAG00000000310	128.9306645	9.394365409	1.665588021	5.640269557	1.70E-08	1.95E-07
ENSBTAG00000023192	8199.412494	-2.615688016	0.330303294	-7.919049133	2.39E-15	8.91E-14
ENSBTAG00000019669	21.51813082	-2.645940324	0.998932459	-2.648767993	0.008078577	0.020792015
ENSBTAG00000051940	15.42873925	-2.098741963	0.804233649	-2.6096172	0.009064359	0.022935255
ENSBTAG00000013127	414.822298	-2.130429417	0.315933559	-6.743283063	1.55E-11	3.08E-10
ENSBTAG00000013126	875.0535299	-2.829113808	0.247329713	-11.43863297	2.68E-30	5.09E-28
ENSBTAG00000013123	2835.105605	-2.705880379	0.245045492	-11.04235936	2.39E-28	3.61E-26
ENSBTAG00000011274	14.78823603	7.237488154	1.463982751	4.943697698	7.67E-07	6.01E-06
ENSBTAG00000004211	92.95954213	3.041246855	0.684710059	4.441656458	8.93E-06	5.38E-05
ENSBTAG00000016649	257.2963163	3.00541054	1.229568075	2.444281533	0.014514095	0.034503266
ENSBTAG00000009447	7.116839682	-2.266935217	1.136757926	-1.99421105	0.046128995	0.091567496
ENSBTAG00000030285	34.314147	4.182564695	0.865168863	4.83439115	1.34E-06	9.93E-06
ENSBTAG00000011067	68.31026697	2.960631975	0.643108023	4.60363091	4.15E-06	2.73E-05
ENSBTAG00000018530	8.883491826	-3.858577096	1.403804783	-2.748656467	0.005984007	0.016032441
ENSBTAG00000030258	7.9468575	3.351832976	1.465429339	2.28727028	0.022180052	0.049365479
ENSBTAG00000030255	602.9324243	-2.46824478	0.237646114	-10.38621982	2.86E-25	3.09E-23
ENSBTAG00000051118	5942.200059	-2.301886894	0.212825292	-10.81585216	2.90E-27	4.01E-25
ENSBTAG00000045610	7.728481864	-3.059042354	1.186293699	-2.578655149	0.009918575	0.024783664
ENSBTAG00000015157	526.8960989	-2.250630343	0.429516046	-5.239921448	1.61E-07	1.48E-06
ENSBTAG00000000077	2538.57815	-2.053084865	0.223427484	-9.189043478	3.96E-20	2.59E-18
ENSBTAG00000005311	212.1925117	-2.481952253	0.357129235	-6.949731388	3.66E-12	8.26E-11
ENSBTAG00000004009	169.7962909	-2.121217969	0.340997668	-6.220623105	4.95E-10	7.69E-09
ENSBTAG00000047942	690.7643449	-2.38448541	0.34351845	-6.941360522	3.88E-12	8.69E-11
ENSBTAG00000006104	10438.16624	-2.525508447	0.271973369	-9.285866681	1.60E-20	1.12E-18
ENSBTAG00000047629	10.86984137	-5.158325933	1.379618089	-3.738952087	0.000184789	0.000788658
ENSBTAG00000051879	2.254280438	-4.702395926	2.340021715	-2.009552259	0.044478598	0.088846338
ENSBTAG00000026489	9.276843671	-2.80671156	1.086823057	-2.582491734	0.009808971	0.024553064
ENSBTAG00000009956	893.4755215	-2.187880427	0.36914831	-5.92683312	3.09E-09	4.10E-08
ENSBTAG00000038146	5.300140092	-3.838091066	1.633177448	-2.350075964	0.01876958	0.042803374
ENSBTAG00000005018	89.82306313	-2.944631648	0.527796457	-5.579104616	2.42E-08	2.70E-07
ENSBTAG00000026497	6.478512594	4.106738908	1.68999004	2.430037343	0.015097267	0.035682514
ENSBTAG00000018073	324.6800687	4.436749466	0.466987546	9.500787555	2.08E-21	1.59E-19
ENSBTAG00000053264	132.2409128	-2.856115865	0.385833587	-7.402455255	1.34E-13	3.87E-12
ENSBTAG00000003367	216.148178	-2.269219664	0.319134165	-7.11055071	1.16E-12	2.84E-11
ENSBTAG00000039784	219.4577497	-2.082788908	0.308144043	-6.75914059	1.39E-11	2.81E-10
ENSBTAG00000006776	2.529045052	-4.892326795	2.183868288	-2.240211474	0.025077197	0.05489229
ENSBTAG00000011000	28.21495044	-2.436596985	0.73739899	-3.304312885	0.000952095	0.003300728
ENSBTAG00000014966	61.97441041	2.384507625	0.544045085	4.382922835	1.17E-05	6.85E-05
ENSBTAG00000024756	129.8319136	-3.004387812	0.470683499	-6.383031956	1.74E-10	2.91E-09
ENSBTAG00000046800	5.472071558	-3.197028258	1.593112194	-2.006781613	0.044772922	0.089366461
ENSBTAG00000027319	102.8317585	2.485107539	0.529842224	4.690278397	2.73E-06	1.88E-05
ENSBTAG00000053050	257.4999206	4.188426553	1.471424602	2.846511162	0.004420118	0.012384258
ENSBTAG00000053622	16.72786107	-4.395633348	1.127299019	-3.899261222	9.65E-05	0.000446869
ENSBTAG00000014069	28.37552531	4.254689367	0.87221488	4.878028869	1.07E-06	8.13E-06
ENSBTAG00000052508	44862.02146	-3.014065943	0.296860851	-10.15312707	3.21E-24	3.05E-22
ENSBTAG00000015925	12351.02873	-2.360419292	0.304970131	-7.739837613	9.95E-15	3.42E-13
ENSBTAG00000042514	7.34868205	-2.764027941	1.159416067	-2.383982782	0.017126404	0.039629801
ENSBTAG00000003238	16.84985716	2.618534393	0.863856476	3.031214635	0.00243572	0.007426006
ENSBTAG00000024406	195.877314	-2.205220834	0.526687302	-4.186964117	2.83E-05	0.000149489
ENSBTAG00000033954	37.67865253	-3.87371912	0.775661727	-4.994083094	5.91E-07	4.78E-06
ENSBTAG00000003709	69.59321141	2.957492369	0.634119052	4.663938675	3.10E-06	2.12E-05
ENSBTAG00000014921	9.794960734	3.74364468	1.142894137	3.275583064	0.001054441	0.003602022
ENSBTAG00000019403	3168.82176	-3.413620004	0.334963597	-10.19101788	2.17E-24	2.14E-22
ENSBTAG00000014161	1800.074832	-2.114614601	0.223012531	-9.482043855	2.49E-21	1.88E-19
ENSBTAG00000053355	4631.720623	-3.622203339	0.345537586	-10.48280561	1.04E-25	1.17E-23
ENSBTAG00000049733	920.1387057	-2.056082775	0.246138733	-8.353349133	6.64E-17	2.97E-15
ENSBTAG00000019824	447.9265556	-2.475000127	0.348529012	-7.101274339	1.24E-12	3.03E-11
ENSBTAG00000014958	607.224938	3.164879283	0.967111208	3.272508121	0.001065978	0.003633353
ENSBTAG00000015366	153.662349	5.442330718	1.147022992	4.744744226	2.09E-06	1.48E-05
ENSBTAG00000033197	112.4297196	2.685365594	1.297216652	2.070097997	0.038443168	0.078543884
ENSBTAG00000017869	330.1407154	9.213753926	1.949802119	4.725481542	2.30E-06	1.62E-05
ENSBTAG00000052168	7.916253402	-2.592507259	1.183765648	-2.1900511	0.028520531	0.061236919
ENSBTAG00000032844	8.412661551	3.282683509	1.267540753	2.589805103	0.009603028	0.024095703
ENSBTAG00000004399	18.48325912	4.157041186	1.375690677	3.021784806	0.002512891	0.007626754
ENSBTAG00000018119	692.4854605	-2.72679257	0.295394745	-9.231012467	2.68E-20	1.78E-18
ENSBTAG00000053990	7.070905509	-2.204334001	1.108434036	-1.98869209	0.0467352	0.092501872
ENSBTAG00000045567	22.55720903	3.113531663	0.840238396	3.705533665	0.000210946	0.000886137
ENSBTAG00000052466	3783.091957	-2.4869917	0.274142237	-9.071902711	1.17E-19	7.23E-18
ENSBTAG00000046529	8.484632121	5.430905055	1.647609024	3.296234104	0.000979903	0.003382501
ENSBTAG00000010602	270.7992337	-2.156028088	0.465975544	-4.626912536	3.71E-06	2.48E-05
ENSBTAG00000032288	28.35448002	-3.370435505	0.864473877	-3.898828636	9.67E-05	0.000447555
ENSBTAG00000012241	242.0856739	-2.70189352	0.340329213	-7.939058475	2.04E-15	7.62E-14
ENSBTAG00000013414	884.9141756	2.488266692	0.415076318	5.994720931	2.04E-09	2.82E-08
ENSBTAG00000010671	40.72410184	3.180542992	0.802193184	3.964809295	7.35E-05	0.000350684
ENSBTAG00000048508	1106.03246	2.420122414	1.11500577	2.170502144	0.029968826	0.063767214
ENSBTAG00000032077	16.19861941	2.368748595	0.993325298	2.384665526	0.017094656	0.039575237
ENSBTAG00000052759	7.186565816	3.28184178	1.628677937	2.015034222	0.043901063	0.087935617
ENSBTAG00000002938	130.2383198	4.498093956	0.753227533	5.971759871	2.35E-09	3.21E-08
ENSBTAG00000012128	20.02163046	3.796423048	1.115193733	3.404272223	0.000663406	0.002418146
ENSBTAG00000032049	10.38980865	-5.93500926	1.519411568	-3.90612352	9.38E-05	0.000436236
ENSBTAG00000009334	7656.454	-2.576830166	0.334208431	-7.710248836	1.26E-14	4.22E-13
ENSBTAG00000029915	6.814725474	-2.780363177	1.362119195	-2.04120402	0.041230552	0.083324501
ENSBTAG00000014911	6.030420409	-3.676732874	1.514314126	-2.427985588	0.015182947	0.035843655
ENSBTAG00000031866	92.98765239	-2.703336048	0.416188425	-6.495461877	8.28E-11	1.46E-09
ENSBTAG00000007572	8572.288435	-2.53478431	0.286551463	-8.845825761	9.09E-19	5.14E-17
ENSBTAG00000052301	39.79592938	-2.409880087	0.508979821	-4.73472619	2.19E-06	1.55E-05
ENSBTAG00000003449	53.58893411	-2.497413984	0.471046687	-5.301839606	1.15E-07	1.10E-06
ENSBTAG00000007253	427.4124664	-2.975504568	0.308113671	-9.657165017	4.58E-22	3.79E-20
ENSBTAG00000046169	566.624712	-2.148519179	0.291817327	-7.362548353	1.80E-13	5.13E-12
ENSBTAG00000049664	67.88799751	-3.654556335	0.500568992	-7.300804478	2.86E-13	7.90E-12
ENSBTAG00000049946	47.82702678	4.602862806	1.598039923	2.88031778	0.003972745	0.011292153
ENSBTAG00000044499	16.43384115	2.334565639	0.846313843	2.758510521	0.005806544	0.015622831
ENSBTAG00000009902	57564.3696	-2.037963855	0.257508798	-7.914152336	2.49E-15	9.25E-14
ENSBTAG00000001773	427.1920826	-2.104334612	0.245497883	-8.571701648	1.02E-17	5.01E-16
ENSBTAG00000020484	549.4461473	-2.365191484	0.392793801	-6.021458272	1.73E-09	2.41E-08
ENSBTAG00000021759	6655.389158	-2.578984024	0.245637034	-10.4991661	8.71E-26	1.00E-23
ENSBTAG00000051724	710.7843942	-2.580815476	0.349831052	-7.377319596	1.62E-13	4.64E-12
ENSBTAG00000053379	206.171266	-2.058680122	0.469373763	-4.38601448	1.15E-05	6.76E-05
ENSBTAG00000010931	7795.350227	-2.7198268	0.286023799	-9.509092641	1.92E-21	1.48E-19
ENSBTAG00000027341	16.87159259	-2.527615877	0.889778636	-2.840724396	0.004501119	0.012578704
ENSBTAG00000048496	13.00384664	-2.725355131	0.993401218	-2.743458617	0.006079571	0.016257759
ENSBTAG00000031236	210.6701138	-2.158732998	0.382468637	-5.644209198	1.66E-08	1.92E-07
ENSBTAG00000050494	238.1155751	-2.966855913	0.483932052	-6.130728273	8.75E-10	1.29E-08
ENSBTAG00000009839	456.3921431	-2.027439356	0.310014187	-6.53982767	6.16E-11	1.10E-09
ENSBTAG00000002554	323.9144793	5.171848247	0.571731393	9.045940646	1.48E-19	9.06E-18
ENSBTAG00000029237	7.706381376	4.287228365	1.455931892	2.94466272	0.003233069	0.009444558
ENSBTAG00000004215	6265.869928	5.965601303	0.990432372	6.02322932	1.71E-09	2.39E-08
ENSBTAG00000038241	172.2858821	2.298389034	0.414739697	5.541762821	2.99E-08	3.28E-07
ENSBTAG00000014402	249.9507952	2.183517636	0.565409424	3.861834526	0.000112539	0.000512204
ENSBTAG00000016766	2270.195839	8.733894114	1.32938397	6.56988072	5.04E-11	9.19E-10
ENSBTAG00000012078	1016.426115	8.602495491	1.401602818	6.137612866	8.38E-10	1.24E-08
ENSBTAG00000004078	68.90872384	2.148197923	0.665795544	3.226512919	0.001253086	0.004174612
ENSBTAG00000024204	61339.59406	-2.431994335	0.357020162	-6.811924353	9.63E-12	2.01E-10
ENSBTAG00000006232	12.70696015	-2.565545359	0.862030172	-2.976166544	0.002918763	0.008676272
ENSBTAG00000002917	404.6068081	3.112687213	0.444842333	6.997281914	2.61E-12	6.05E-11
ENSBTAG00000002891	61.45044214	-2.822060351	0.449235653	-6.281915369	3.34E-10	5.37E-09
ENSBTAG00000037649	14.41926073	4.261898484	1.378310124	3.092118681	0.001987334	0.006250217
ENSBTAG00000038421	87.99412546	5.861364288	0.761912682	7.692960661	1.44E-14	4.77E-13
ENSBTAG00000047586	209.4031113	10.09093994	1.52925753	6.598587708	4.15E-11	7.67E-10
ENSBTAG00000010634	119.6187295	6.347156314	1.824694094	3.478476932	0.000504272	0.001903593
ENSBTAG00000020705	40.52722267	2.212993447	0.651575696	3.396371995	0.000682855	0.002479721
ENSBTAG00000017808	21.36532619	5.164946924	1.212326713	4.26035892	2.04E-05	0.000112471
ENSBTAG00000053284	96.92758668	2.130872808	0.459015649	4.642266144	3.45E-06	2.32E-05
ENSBTAG00000000748	5736.07956	2.243229525	0.332441002	6.747752261	1.50E-11	3.00E-10
ENSBTAG00000005668	1447.12903	2.464219007	0.372936369	6.607612484	3.91E-11	7.25E-10
ENSBTAG00000015297	88.47988937	4.177138273	1.297953982	3.21824836	0.001289761	0.004288269
ENSBTAG00000016005	182.9909421	2.036478415	0.368655559	5.524068108	3.31E-08	3.58E-07
ENSBTAG00000004428	3314.90111	3.704576454	0.450208096	8.228586927	1.89E-16	8.05E-15
ENSBTAG00000007921	38.70043198	2.41177284	0.734865026	3.281926278	0.001031006	0.003535068
ENSBTAG00000034139	255.0414517	2.588242994	0.564046266	4.588706902	4.46E-06	2.92E-05
ENSBTAG00000042156	9.030935145	6.527962561	1.754501553	3.720693521	0.000198676	0.00084034
ENSBTAG00000020536	363.9205134	8.25681915	1.425394692	5.792654623	6.93E-09	8.71E-08
ENSBTAG00000020031	122.2132443	2.374387934	0.548452866	4.329247014	1.50E-05	8.54E-05
ENSBTAG00000013980	6.131895616	2.911073639	1.395412654	2.086174029	0.036962862	0.076075975
ENSBTAG00000002299	103.9403154	4.323015504	0.640469724	6.749757779	1.48E-11	2.96E-10
ENSBTAG00000003897	1352.244359	-2.134614332	0.302046107	-7.067180415	1.58E-12	3.79E-11
ENSBTAG00000000061	40.92350245	5.8296948	1.128684665	5.165034115	2.40E-07	2.13E-06
ENSBTAG00000001491	193.433216	-3.708788664	0.516372801	-7.182385776	6.85E-13	1.74E-11
ENSBTAG00000005773	183.3077854	2.650550499	0.592806128	4.471192813	7.78E-06	4.76E-05
ENSBTAG00000014042	4.441882814	4.456203912	2.09642781	2.12561763	0.03353511	0.070180823
ENSBTAG00000014031	49.66952323	4.909823583	0.852349583	5.760340218	8.39E-09	1.03E-07
ENSBTAG00000033160	110.5838938	2.334186686	0.64325317	3.628721623	0.000284828	0.001153391
ENSBTAG00000055220	14.15887926	2.029549392	0.998395829	2.032810368	0.042071685	0.084736383
ENSBTAG00000015649	30.84339585	2.140977573	0.719668003	2.974951732	0.002930347	0.0087093
ENSBTAG00000049215	5.480213839	5.803145002	1.731431749	3.351645253	0.000803329	0.002851485
ENSBTAG00000038659	41.13091699	2.150234799	0.663030979	3.243038212	0.001182623	0.003969282
ENSBTAG00000017837	89.53698411	2.171649626	0.635465488	3.417415528	0.000632187	0.00231626
ENSBTAG00000009423	230.3429453	-2.28534167	0.313731745	-7.284381341	3.23E-13	8.86E-12
ENSBTAG00000004888	1824.138265	-3.423140085	0.291617996	-11.73843909	8.10E-32	1.72E-29
ENSBTAG00000021347	4.157505095	-3.765111496	1.837335944	-2.049223229	0.040440292	0.081907032
ENSBTAG00000007173	409.8618278	8.027092605	0.733415592	10.94480768	7.04E-28	1.01E-25
ENSBTAG00000051380	17630.47561	-2.520474368	0.313052627	-8.05128004	8.19E-16	3.22E-14
ENSBTAG00000002333	221.4599257	2.826893282	0.426429105	6.629222182	3.37E-11	6.33E-10
ENSBTAG00000032560	1039.174076	-2.005977305	0.371175411	-5.404391689	6.50E-08	6.58E-07
ENSBTAG00000052745	6.650036465	3.319623693	1.394152776	2.381104676	0.017260806	0.03989573
ENSBTAG00000019368	857.4116315	3.112985675	0.448139896	6.946459584	3.75E-12	8.43E-11
ENSBTAG00000009438	23.37841594	3.823176838	1.12987521	3.383716012	0.000715119	0.002580112
ENSBTAG00000049436	2.275406571	-4.745027778	2.274284571	-2.08638261	0.036943979	0.076045602
ENSBTAG00000051891	43.12600316	-4.76197499	0.839809923	-5.670300932	1.43E-08	1.66E-07
ENSBTAG00000010273	3.27515728	5.066195001	2.335646261	2.169076321	0.03007689	0.063967614
ENSBTAG00000015919	181.9015267	5.075766593	0.665767813	7.623929079	2.46E-14	7.93E-13
ENSBTAG00000019633	554.5119914	-2.242438298	0.245416222	-9.137286364	6.40E-20	4.10E-18
ENSBTAG00000039245	91.61409152	-2.033513263	0.532554748	-3.81841167	0.000134314	0.000597155
ENSBTAG00000032979	64.32079648	-2.003041543	0.470055248	-4.26128961	2.03E-05	0.000112138
ENSBTAG00000031750	681.2867754	10.41879533	1.904915636	5.469426115	4.51E-08	4.76E-07
ENSBTAG00000005745	62.16745708	6.834067392	1.089119188	6.274857213	3.50E-10	5.58E-09
ENSBTAG00000004094	469.8733473	7.77775615	0.578940033	13.4344763	3.80E-41	1.79E-38
ENSBTAG00000048770	17.78214151	-3.873695655	0.917430046	-4.222333539	2.42E-05	0.000130317
ENSBTAG00000004287	40.93375048	2.108879719	0.64963418	3.246257328	0.001169331	0.00392896
ENSBTAG00000004277	74.2702831	2.370090355	0.519825241	4.559398365	5.13E-06	3.30E-05
ENSBTAG00000011163	6.557133321	-4.31181538	1.495799591	-2.882615696	0.003943883	0.011217033
ENSBTAG00000038606	246.1304532	-2.133178699	0.344892052	-6.185061933	6.21E-10	9.40E-09
ENSBTAG00000007449	14.52243099	3.939903416	1.164011204	3.384764168	0.000712394	0.002571791
ENSBTAG00000031497	305.9111443	-2.048933129	0.393424621	-5.20794332	1.91E-07	1.73E-06
ENSBTAG00000003357	9.465683278	-2.361133747	1.092533666	-2.161154223	0.030683428	0.065060755
ENSBTAG00000044555	3.058142149	-5.169715648	2.080735914	-2.484561166	0.012971122	0.031311773
ENSBTAG00000015926	13.87472528	-3.134878355	0.954352002	-3.284823995	0.001020461	0.003504128
ENSBTAG00000009742	15.06235338	-2.620012795	0.944673896	-2.773457386	0.00554641	0.015041486
ENSBTAG00000017335	9.847657408	4.942971687	1.582882662	3.122765701	0.001791603	0.005702749
ENSBTAG00000048789	19.42388538	-2.473931793	0.759413645	-3.25768678	0.001123243	0.003794162
ENSBTAG00000051590	22.50748316	-3.567795044	0.836002927	-4.26768248	1.98E-05	0.000109333
ENSBTAG00000049230	10.988985	-3.144241536	1.059452334	-2.967798959	0.002999404	0.008880183
ENSBTAG00000004261	8.607894892	3.298639704	1.197616758	2.754336629	0.005881124	0.015795828
ENSBTAG00000002247	10.15629629	-2.53577926	1.140912632	-2.222588469	0.026243562	0.057045706
ENSBTAG00000017240	11.29267514	-3.432135828	1.062712302	-3.229600167	0.001239634	0.004135031
ENSBTAG00000016845	520.9525271	-2.014269049	0.368100522	-5.472062464	4.45E-08	4.69E-07
ENSBTAG00000005425	170.9960062	2.1156669	0.570488508	3.708518001	0.000208476	0.000876992
ENSBTAG00000021632	26.82354588	2.120910477	0.714798648	2.96714394	0.003005802	0.008897695
ENSBTAG00000011321	77.0312986	-3.146312726	0.507894747	-6.194812493	5.84E-10	8.90E-09
ENSBTAG00000005574	3759.667501	2.744383578	0.451932773	6.072548266	1.26E-09	1.80E-08
ENSBTAG00000044633	132.0090191	-3.323272231	0.421098432	-7.89191309	2.98E-15	1.09E-13
ENSBTAG00000042925	4.131562756	-5.583048586	2.242886359	-2.489224906	0.012802195	0.030960753
ENSBTAG00000034391	9.791874279	-2.927015683	1.076686947	-2.718539211	0.006557088	0.017368416
ENSBTAG00000050661	2.636543823	4.754258039	2.253684363	2.109549197	0.034897204	0.072529052
ENSBTAG00000053027	3.113457224	4.993521919	2.391235189	2.08826047	0.036774345	0.075806476
ENSBTAG00000053413	5.051478666	4.653665714	1.878443724	2.477404915	0.013234167	0.031850815
ENSBTAG00000053041	36.26497901	7.562586084	3.183829971	2.375310916	0.017534174	0.040426194
ENSBTAG00000051058	19.53662349	-2.386459928	0.922166648	-2.587883583	0.009656761	0.024211518
ENSBTAG00000052820	11.16811844	-2.775966708	1.118512658	-2.481837545	0.013070685	0.031523216
ENSBTAG00000049390	9.296229351	-5.776752349	1.520166036	-3.800079868	0.000144649	0.000636506
ENSBTAG00000010821	16.01794421	-2.284729644	0.76411112	-2.990048941	0.002789328	0.008334523
ENSBTAG00000014103	800.8547099	-2.254606773	0.271866004	-8.293080913	1.10E-16	4.79E-15
ENSBTAG00000052018	4.946308511	-5.87577263	1.904764373	-3.084776633	0.002037051	0.006375035
ENSBTAG00000051373	164.274761	-2.440870794	0.331265551	-7.368320634	1.73E-13	4.92E-12
ENSBTAG00000018347	330.6501389	3.894574591	0.989396566	3.936313027	8.27E-05	0.00038948
ENSBTAG00000012168	208.8621567	2.033226096	0.502986749	4.042305487	5.29E-05	0.000262662
ENSBTAG00000018667	609.4001788	-2.301989517	0.260554744	-8.834955311	1.00E-18	5.61E-17
ENSBTAG00000033396	14.47913713	-3.045275657	0.897073298	-3.394678743	0.000687092	0.002494124
ENSBTAG00000015978	1037.339013	13.36439007	1.898361311	7.039961253	1.92E-12	4.56E-11
ENSBTAG00000005667	3.488002421	-4.309115074	1.914073593	-2.251279726	0.024367826	0.053536608
ENSBTAG00000017338	26.25526659	-2.486099262	0.750894318	-3.310851078	0.000930127	0.003236132
ENSBTAG00000032509	40.1019815	5.516501098	1.018430947	5.4166668	6.07E-08	6.20E-07
ENSBTAG00000011409	50.61102394	-2.734465075	0.631464806	-4.330352298	1.49E-05	8.50E-05
ENSBTAG00000011413	1296.592969	-2.867146261	0.27345688	-10.48482035	1.01E-25	1.15E-23
ENSBTAG00000011444	1266.456007	-2.029204206	0.349618434	-5.80405382	6.47E-09	8.16E-08
ENSBTAG00000021696	213.1668034	-3.61643742	0.445616547	-8.115581529	4.83E-16	1.95E-14
ENSBTAG00000012498	15.36543708	-2.816752376	0.857818383	-3.283623238	0.001024818	0.003517779
ENSBTAG00000019299	19871.87994	-3.519223979	0.281756215	-12.49031538	8.43E-36	2.39E-33
ENSBTAG00000032777	8995.771722	-2.487189451	0.299479875	-8.305030338	9.98E-17	4.39E-15
ENSBTAG00000019550	88.31366297	-2.033524974	0.434900798	-4.67583638	2.93E-06	2.01E-05
ENSBTAG00000047836	14.69792907	-2.488794822	0.823228292	-3.023213421	0.002501058	0.007593807
ENSBTAG00000012855	60.78388125	3.642894876	0.641620955	5.677643238	1.37E-08	1.60E-07
ENSBTAG00000020788	6.325735432	-3.163752812	1.370331843	-2.308749394	0.020957492	0.047122401
ENSBTAG00000000841	179.673918	4.00299161	0.536064193	7.467373617	8.18E-14	2.46E-12
ENSBTAG00000020665	93.89824617	3.500362136	0.564515569	6.200647654	5.62E-10	8.60E-09
ENSBTAG00000003483	12.65732458	-2.067224472	0.89845226	-2.300872917	0.021398815	0.04794594
ENSBTAG00000000917	29.79454211	3.504151667	0.783051874	4.474993016	7.64E-06	4.69E-05
ENSBTAG00000019225	501.4023279	2.520813108	0.44224323	5.700060364	1.20E-08	1.42E-07
ENSBTAG00000052118	7.350200171	4.060202988	1.526935018	2.65905421	0.007836035	0.020269666
ENSBTAG00000007369	435.0185726	-3.348605044	0.302158319	-11.08228643	1.53E-28	2.35E-26
ENSBTAG00000005466	55.98607744	-2.110097001	0.538826421	-3.916097872	9.00E-05	0.000420069
ENSBTAG00000005470	3283.884347	-2.071548864	0.223852371	-9.254084976	2.16E-20	1.46E-18
ENSBTAG00000019293	4.48710545	4.471947843	1.851100694	2.415831757	0.015699313	0.036840922
ENSBTAG00000006214	16.55176171	2.285682173	0.925113231	2.470705309	0.013484689	0.032381875
ENSBTAG00000051369	11.92315967	6.928608439	1.546756537	4.479443449	7.48E-06	4.61E-05
ENSBTAG00000001687	6868.296207	4.909895861	0.476588188	10.30217697	6.89E-25	7.30E-23
ENSBTAG00000018373	137.4793893	3.016710819	0.632535556	4.769235172	1.85E-06	1.33E-05
ENSBTAG00000002252	28.49139966	8.179142556	2.227758037	3.671468095	0.000241161	0.00099475
ENSBTAG00000015241	365.0659161	3.933136688	0.565445448	6.955819883	3.51E-12	7.92E-11
ENSBTAG00000013947	3361.601877	-2.670152607	0.242457628	-11.01286286	3.31E-28	4.92E-26
ENSBTAG00000008539	168.4224047	-3.370188927	0.377064652	-8.937960387	3.96E-19	2.31E-17
ENSBTAG00000018883	2307.667514	-2.002732564	0.290144682	-6.902530662	5.11E-12	1.11E-10
ENSBTAG00000015807	529.447426	-2.344907643	0.322255246	-7.27655383	3.42E-13	9.30E-12
ENSBTAG00000049217	142.6269558	-2.655497884	0.378624557	-7.013538439	2.32E-12	5.42E-11
ENSBTAG00000031682	149.2061568	2.689916628	0.626930083	4.29061661	1.78E-05	9.97E-05
ENSBTAG00000029935	9.006702415	3.026704427	1.317947861	2.2965282	0.021645699	0.04840412
ENSBTAG00000011374	15.14527955	7.273102164	1.568184576	4.637912064	3.52E-06	2.37E-05
ENSBTAG00000019958	128.6914067	2.373952235	0.405681076	5.851769723	4.86E-09	6.27E-08
ENSBTAG00000021992	48.55457857	2.312733072	0.669003603	3.456981487	0.000546262	0.002039962
ENSBTAG00000020844	37.68599418	2.74674	0.754917027	3.638466086	0.000274267	0.001117004
ENSBTAG00000018445	51.67566165	-3.086480927	0.600838692	-5.136954337	2.79E-07	2.44E-06
ENSBTAG00000020661	740.2280634	-2.07155595	0.430020118	-4.81734659	1.45E-06	1.07E-05
ENSBTAG00000019467	403.3771027	-3.505036625	0.424577725	-8.255347411	1.51E-16	6.48E-15
ENSBTAG00000043348	4.875615799	5.639491829	2.127926829	2.650228266	0.00804374	0.020716818
ENSBTAG00000044004	19.41411006	2.94361009	0.975974213	3.016073633	0.002560711	0.007753216
ENSBTAG00000051753	650.2981544	-2.503421249	0.280800608	-8.91529853	4.87E-19	2.81E-17
ENSBTAG00000004572	3.641121601	-5.42026541	1.945427922	-2.786155863	0.005333722	0.014539559
ENSBTAG00000005884	1861.881238	-2.172231887	0.341555014	-6.359830174	2.02E-10	3.35E-09
ENSBTAG00000000250	263.7200421	-2.513380769	0.305995951	-8.21377134	2.14E-16	9.06E-15
ENSBTAG00000000251	5514.898127	-3.951751946	0.243375742	-16.23724664	2.75E-59	6.13E-56
ENSBTAG00000017294	21.97672205	7.80445046	2.671506057	2.921367309	0.003484987	0.010084578
ENSBTAG00000017155	1442.847455	-2.603445743	0.273092452	-9.533202845	1.53E-21	1.19E-19
ENSBTAG00000038486	9.26365257	-2.84495469	1.231411122	-2.310320769	0.020870402	0.046978156
ENSBTAG00000012210	1064.340019	-2.072369434	0.298246467	-6.948512945	3.69E-12	8.32E-11
ENSBTAG00000019915	681.2157243	7.844853021	0.561500225	13.97123755	2.34E-44	1.48E-41
ENSBTAG00000018387	303.346203	-2.39227272	0.284333661	-8.41361065	3.98E-17	1.82E-15
ENSBTAG00000050986	9.966632018	3.159362578	1.262406208	2.502651333	0.012326691	0.029960166
ENSBTAG00000008426	3.271737818	4.014299123	1.949138563	2.059524756	0.039443996	0.080135697
ENSBTAG00000055156	7.071150724	-2.904912655	1.427978434	-2.034283282	0.041923042	0.084501633
ENSBTAG00000009737	26.46891202	3.637086263	0.875101912	4.156185941	3.24E-05	0.000168789
ENSBTAG00000002169	12.63797114	-2.333485538	0.933320899	-2.500196385	0.012412448	0.030124904
ENSBTAG00000037964	346.3823722	-2.469610598	0.411897158	-5.995697106	2.03E-09	2.80E-08
ENSBTAG00000055153	87.04746187	-2.811355639	0.564661184	-4.978836371	6.40E-07	5.13E-06
ENSBTAG00000020721	1510.582199	-2.194486479	0.272082247	-8.065526167	7.29E-16	2.88E-14
ENSBTAG00000013977	7.982630527	-6.558717118	1.631829475	-4.019241727	5.84E-05	0.000286535
ENSBTAG00000004652	153.0682118	-2.57967125	0.39434915	-6.541592017	6.09E-11	1.09E-09
ENSBTAG00000007812	2671.3762	-2.242305281	0.235752395	-9.511272548	1.88E-21	1.45E-19
ENSBTAG00000001765	51.56670155	-2.668172218	0.641346157	-4.160268504	3.18E-05	0.000166207
ENSBTAG00000001763	440.9559084	-2.310207592	0.278512358	-8.294811788	1.09E-16	4.75E-15
ENSBTAG00000000813	267.4289788	-2.567888753	0.33913684	-7.571836644	3.68E-14	1.16E-12
ENSBTAG00000033886	120.5567162	-2.158940658	0.559776573	-3.856789948	0.000114886	0.00052147
ENSBTAG00000025788	871.1780268	-2.671381726	0.272279557	-9.811172579	1.01E-22	8.68E-21
ENSBTAG00000011481	15.15618277	-4.004055784	1.017023466	-3.937033824	8.25E-05	0.000388441
ENSBTAG00000004604	993.4626824	-2.251794647	0.24323719	-9.257608371	2.09E-20	1.42E-18
ENSBTAG00000025775	541.7538939	4.394553272	0.954002618	4.606437331	4.10E-06	2.70E-05
ENSBTAG00000046750	599.8383619	-2.270126391	0.264700458	-8.576208769	9.81E-18	4.85E-16
ENSBTAG00000018946	904.693229	-2.33207868	0.3335146	-6.992433552	2.70E-12	6.23E-11
ENSBTAG00000025767	75.56656316	-2.638148836	0.412611255	-6.393787862	1.62E-10	2.73E-09
ENSBTAG00000045588	478.831942	9.379115713	2.506137681	3.74245828	0.000182229	0.000779235
ENSBTAG00000008021	82.87731681	9.71887189	2.516322145	3.862332138	0.00011231	0.000511541
ENSBTAG00000053806	117.4384442	9.261092808	1.885455637	4.911859301	9.02E-07	6.94E-06
ENSBTAG00000011134	9034.066084	-2.886225736	0.31185342	-9.255071602	2.14E-20	1.45E-18
ENSBTAG00000013614	27.30397404	-2.049450201	0.603375945	-3.396638895	0.000682189	0.002477792
ENSBTAG00000016179	69.64191342	-5.162799056	0.593458062	-8.699517938	3.33E-18	1.78E-16
ENSBTAG00000038154	2767.202302	-2.686711188	0.279235471	-9.621668684	6.48E-22	5.21E-20
ENSBTAG00000004553	968.0390019	3.009752705	0.428462538	7.024541094	2.15E-12	5.04E-11
ENSBTAG00000015186	69.02054465	2.373358579	0.677906426	3.501012069	0.000463495	0.001768861
ENSBTAG00000015184	24.90202922	-2.181260541	0.668301498	-3.263886953	0.00109895	0.003724388
ENSBTAG00000000764	3.312764376	4.004954433	2.009985724	1.992528796	0.046313069	0.091853755
ENSBTAG00000021820	892.779786	-2.720015133	0.281870262	-9.64988328	4.92E-22	4.03E-20
ENSBTAG00000016936	922.8017603	-2.150114979	0.341625653	-6.293774947	3.10E-10	5.00E-09
ENSBTAG00000016933	61.63515162	3.777164407	0.716545243	5.271355077	1.35E-07	1.27E-06
ENSBTAG00000006064	128.6505643	-2.210771657	0.332340153	-6.65213528	2.89E-11	5.51E-10
ENSBTAG00000029901	2.326660043	-4.775191138	2.260699829	-2.112262352	0.034663953	0.072150028
ENSBTAG00000016354	37.86244365	2.604047286	0.705431932	3.691422473	0.000223003	0.000930426
ENSBTAG00000019325	806.9608695	-2.937636741	0.247192324	-11.8840128	1.43E-32	3.26E-30
ENSBTAG00000021374	366.3836201	-2.249799984	0.377262022	-5.963494467	2.47E-09	3.35E-08
ENSBTAG00000016213	3195.959482	-2.175947139	0.359897677	-6.046016073	1.48E-09	2.10E-08
ENSBTAG00000016211	258.2520059	-2.092013337	0.289235337	-7.232910596	4.73E-13	1.25E-11
ENSBTAG00000012062	151525.6012	-3.095845705	0.245121022	-12.62986618	1.45E-36	4.59E-34
ENSBTAG00000006247	6567.212813	-2.890442319	0.371522069	-7.780001682	7.25E-15	2.51E-13
ENSBTAG00000054744	4.856078894	5.633428892	2.176704294	2.588054293	0.009651977	0.024206107
ENSBTAG00000049339	32.08966918	3.054604929	0.875588609	3.488630274	0.000485502	0.00184217
ENSBTAG00000002734	2593.981833	-2.614753826	0.32679861	-8.001116723	1.23E-15	4.72E-14
ENSBTAG00000010314	470.6668956	-2.280612798	0.352054142	-6.478017222	9.29E-11	1.62E-09
ENSBTAG00000038976	5462.546934	-2.061415941	0.332776712	-6.194591946	5.84E-10	8.90E-09
ENSBTAG00000003544	12.28321937	5.977633589	1.630036881	3.667176896	0.000245243	0.001009506
ENSBTAG00000004224	57.83051687	-3.107725663	0.564870145	-5.501663863	3.76E-08	4.01E-07
ENSBTAG00000012314	374.0916372	2.693800831	0.404548886	6.658777033	2.76E-11	5.29E-10
ENSBTAG00000006185	809.8558035	-3.097334987	0.258906309	-11.96314992	5.54E-33	1.33E-30
ENSBTAG00000009569	843.8945784	-2.268697257	0.244487626	-9.279394993	1.70E-20	1.18E-18
ENSBTAG00000009570	372.6815833	-2.589746796	0.394216376	-6.569353676	5.05E-11	9.20E-10
ENSBTAG00000008196	989.1047033	-2.228397044	0.263516417	-8.456387925	2.76E-17	1.30E-15
ENSBTAG00000008201	196.9641552	-2.304530894	0.326824386	-7.051281957	1.77E-12	4.22E-11
ENSBTAG00000011360	876.7244075	-2.566172813	0.27064754	-9.48160405	2.50E-21	1.88E-19
ENSBTAG00000048824	3360.196435	-3.325876779	0.398622752	-8.343419345	7.22E-17	3.21E-15
ENSBTAG00000004268	1673.562566	-2.783712147	0.347965341	-7.9999696	1.24E-15	4.76E-14
ENSBTAG00000003434	549.9363008	-2.070176829	0.305712506	-6.77164587	1.27E-11	2.60E-10
ENSBTAG00000004403	614.9132074	-2.904674717	0.278455481	-10.43137921	1.78E-25	1.98E-23
ENSBTAG00000052280	6207.866399	-2.523985144	0.277730114	-9.087905917	1.01E-19	6.33E-18
ENSBTAG00000002473	18.71452475	2.888211356	0.870573046	3.317597952	0.000907951	0.003169145
ENSBTAG00000007901	8.003204984	-5.563338167	1.576585067	-3.528726919	0.000417564	0.00161531
ENSBTAG00000017280	28.93077572	2.163174909	0.717140225	3.016390425	0.002558037	0.007747665
ENSBTAG00000051530	162.060602	-2.306854234	0.358105202	-6.441833919	1.18E-10	2.03E-09
ENSBTAG00000031794	40.33322441	-2.546623784	0.61124614	-4.166281991	3.10E-05	0.000162361
ENSBTAG00000017661	5.046328798	-3.307328735	1.461855935	-2.262417694	0.023671609	0.052212368
ENSBTAG00000025550	7.113245204	-3.635656734	1.472923231	-2.468327376	0.013574611	0.032576592
ENSBTAG00000001792	3807.036881	-2.80926878	0.366909256	-7.656576483	1.91E-14	6.26E-13
ENSBTAG00000008186	395.4258634	-2.066531217	0.298622271	-6.920218009	4.51E-12	9.91E-11
ENSBTAG00000005999	319.6639257	-2.030802634	0.306181288	-6.632680424	3.30E-11	6.21E-10
ENSBTAG00000039696	2068.201523	-4.194543313	0.329459643	-12.7315846	3.95E-37	1.30E-34
ENSBTAG00000010215	12.46273466	-2.085065343	0.903979385	-2.30654081	0.021080433	0.047352622
ENSBTAG00000031573	71.74122273	-4.838735238	0.677797221	-7.138912772	9.41E-13	2.36E-11
ENSBTAG00000000755	17.90214406	-2.142969156	0.726986907	-2.947741058	0.003201051	0.009373307
ENSBTAG00000006619	5.390892102	-3.521820598	1.459008605	-2.41384498	0.015785177	0.036976511
ENSBTAG00000009750	3.496305549	-4.357966516	1.948966082	-2.236040204	0.025349138	0.055375759
ENSBTAG00000000718	64.88428725	-2.463482219	0.502279031	-4.90460893	9.36E-07	7.17E-06
ENSBTAG00000014955	53.77179152	3.575024613	0.808789048	4.420218869	9.86E-06	5.86E-05
ENSBTAG00000025448	16.03151537	-5.719961813	1.259939594	-4.539869878	5.63E-06	3.58E-05
ENSBTAG00000001570	13.95020378	2.994263042	1.116729076	2.681279736	0.007334118	0.019151409
ENSBTAG00000050701	360.6082554	-2.23261112	0.321832433	-6.937184984	4.00E-12	8.92E-11
ENSBTAG00000004860	377.4052153	2.056425782	0.371439457	5.536368692	3.09E-08	3.37E-07
ENSBTAG00000001568	419.202611	2.135367714	0.330336934	6.464211208	1.02E-10	1.76E-09
ENSBTAG00000050473	56.14615756	2.213774379	0.541332588	4.089490321	4.32E-05	0.000219471
ENSBTAG00000020489	74.53123143	2.488957817	0.589714856	4.22061237	2.44E-05	0.000131163
ENSBTAG00000017748	76.81825906	2.280650555	0.6696473	3.4057489	0.000659828	0.002406533
ENSBTAG00000025340	5.063906574	-3.4156695	1.559066776	-2.190842337	0.028463204	0.061135194
ENSBTAG00000044035	19.20201539	-2.993123833	0.972137771	-3.078909103	0.002077601	0.006490917
ENSBTAG00000005010	52.90849393	-2.228276623	0.477610002	-4.665473116	3.08E-06	2.11E-05
ENSBTAG00000018872	21.19047583	-2.202927478	0.682236299	-3.228980164	0.001242325	0.004142208
ENSBTAG00000039886	475.2617059	-2.181216988	0.29251478	-7.456775304	8.87E-14	2.64E-12
ENSBTAG00000006368	47.54684422	-2.360609475	0.480266446	-4.915207998	8.87E-07	6.84E-06
ENSBTAG00000006371	327.9031203	-2.242283417	0.267400803	-8.385477485	5.05E-17	2.29E-15
ENSBTAG00000006374	6200.30535	-3.168585368	0.270856366	-11.69839725	1.30E-31	2.72E-29
ENSBTAG00000019814	131.0584768	2.183209419	0.428076568	5.100044208	3.40E-07	2.91E-06
ENSBTAG00000016072	6.070186016	-2.532918724	1.233113257	-2.054084416	0.039967522	0.081038536
ENSBTAG00000039355	67.30370693	-2.211322381	0.527287328	-4.193771141	2.74E-05	0.000145572
ENSBTAG00000002100	21.85112195	-2.269851937	0.785085584	-2.891215919	0.003837544	0.010948374
ENSBTAG00000051609	123.4543035	-2.302724273	0.424013674	-5.43077833	5.61E-08	5.79E-07
ENSBTAG00000053281	35.73434577	-3.742750449	0.652122717	-5.739334563	9.50E-09	1.15E-07
ENSBTAG00000020766	97.73450662	-2.530106057	0.487820663	-5.186549586	2.14E-07	1.92E-06
ENSBTAG00000053003	14207.48562	-3.564472918	0.233017008	-15.29705042	8.00E-53	1.34E-49
ENSBTAG00000046542	529.6394324	-2.393130335	0.411740955	-5.812223206	6.16E-09	7.79E-08
ENSBTAG00000019419	2770.808619	-3.280580749	0.249821972	-13.13167423	2.17E-39	8.69E-37
ENSBTAG00000004112	160.6382997	-2.52456145	0.429020064	-5.884483419	3.99E-09	5.22E-08
ENSBTAG00000019718	14773.28901	-2.019545979	0.30549004	-6.610840663	3.82E-11	7.11E-10
ENSBTAG00000015433	147.8951047	-2.510786885	0.348005222	-7.214796577	5.40E-13	1.41E-11
ENSBTAG00000054601	8.7277191	-3.579533158	1.257828479	-2.845803874	0.004429947	0.01240614
ENSBTAG00000020229	7.988072528	-3.07836343	1.23093004	-2.500843533	0.01238979	0.030077836
ENSBTAG00000050118	7.009702712	-2.961627894	1.238027034	-2.392215851	0.01674699	0.038868958
ENSBTAG00000009479	16418.52187	-2.740544814	0.267843057	-10.23190538	1.43E-24	1.45E-22
ENSBTAG00000018926	3246.496628	-2.305588922	0.332201418	-6.940334387	3.91E-12	8.73E-11
ENSBTAG00000009482	324.9490711	2.867777367	0.509721216	5.626168343	1.84E-08	2.11E-07
ENSBTAG00000010984	2412.33244	-2.052861509	0.259782709	-7.902225341	2.74E-15	1.01E-13
ENSBTAG00000003502	712.203359	-2.167344379	0.333111434	-6.506364417	7.70E-11	1.36E-09
ENSBTAG00000016929	48.0016335	2.263752377	0.527765085	4.289318186	1.79E-05	0.0001002
ENSBTAG00000007782	7.386810234	-2.482629979	1.231345398	-2.016193006	0.043779798	0.087752177
ENSBTAG00000008752	185.1007307	-3.827644637	0.345938672	-11.06451793	1.86E-28	2.84E-26
ENSBTAG00000010069	407.1736361	2.30976468	0.523511401	4.412061847	1.02E-05	6.06E-05
ENSBTAG00000038337	3510.630536	-3.086731424	0.320102933	-9.642933889	5.27E-22	4.28E-20
ENSBTAG00000030520	147.3628967	-2.519880144	0.326375816	-7.720793082	1.16E-14	3.91E-13
ENSBTAG00000030518	30.41376509	-3.195727986	0.660667571	-4.837119495	1.32E-06	9.81E-06
ENSBTAG00000025226	7.703137526	3.155360177	1.551859843	2.033276517	0.042024594	0.084678547
ENSBTAG00000016595	4911.995991	-2.126872903	0.240854802	-8.830518991	1.04E-18	5.82E-17
ENSBTAG00000052310	168.9087278	-3.152448165	0.390874082	-8.065124586	7.32E-16	2.89E-14
ENSBTAG00000015041	7091.130862	-2.130901231	0.333699838	-6.385682538	1.71E-10	2.86E-09
ENSBTAG00000030227	2.836945684	4.859487728	2.475232661	1.963244831	0.049617732	0.097132929
ENSBTAG00000037885	228.4505868	-2.648396645	0.404839721	-6.541839906	6.08E-11	1.09E-09
ENSBTAG00000045858	9.878454439	-2.456776811	1.127538836	-2.178884428	0.029340255	0.062646695
ENSBTAG00000050487	29.39542244	-2.423759838	0.60937834	-3.977430244	6.97E-05	0.000334754
ENSBTAG00000005198	10.03977061	-2.449132235	1.098952624	-2.22860584	0.025840142	0.056308233
ENSBTAG00000053960	17.54526524	-2.036788109	0.749653639	-2.716972215	0.006588214	0.017443342
ENSBTAG00000052309	4.853802935	-3.223017538	1.496412582	-2.153829482	0.031253547	0.066081283
ENSBTAG00000050942	379.7222771	-2.699443288	0.399706844	-6.753557839	1.44E-11	2.91E-10
ENSBTAG00000054707	39.80851884	-4.422855752	1.778837551	-2.486374177	0.01290522	0.031169014
ENSBTAG00000044183	182.7606094	-2.222842822	0.449973731	-4.939939087	7.81E-07	6.12E-06
ENSBTAG00000053457	5.961829879	-6.139440804	1.731343707	-3.546055459	0.000391044	0.001525849
ENSBTAG00000030114	22.68110442	-2.705706843	0.859523015	-3.14791669	0.001644386	0.005300045
ENSBTAG00000002804	17.59197426	-2.715089293	0.849827522	-3.194870988	0.001398934	0.004598991
ENSBTAG00000012014	4647.428468	-2.698094926	0.262536488	-10.27702832	8.94E-25	9.37E-23
ENSBTAG00000029055	9.061379137	-3.38833229	1.182386254	-2.865672938	0.004161239	0.01174642
ENSBTAG00000020087	8.122330317	3.13696922	1.186594644	2.643673841	0.008201164	0.021069276
ENSBTAG00000013744	18.72752121	2.848141552	0.965291237	2.950551545	0.003172071	0.009309376
ENSBTAG00000054043	6.810301431	-2.491847818	1.200971464	-2.074860138	0.037999499	0.077749447
ENSBTAG00000020809	12.24802974	-2.266562492	0.935893909	-2.421815625	0.015443184	0.036304477
ENSBTAG00000014835	1389.695532	5.499817561	0.456554306	12.04636007	2.03E-33	4.98E-31
ENSBTAG00000011131	44.53274286	5.603464565	0.885505666	6.327982733	2.48E-10	4.07E-09
ENSBTAG00000013185	443.183294	-3.747298491	0.379934739	-9.863005693	6.02E-23	5.36E-21
ENSBTAG00000036102	8.715812785	5.483716846	1.686482678	3.251570216	0.001147694	0.003864268
ENSBTAG00000016841	514.8440015	-2.054945408	0.242412329	-8.477066391	2.31E-17	1.10E-15
ENSBTAG00000051399	7.892994553	-6.533643268	1.602247155	-4.077799888	4.55E-05	0.000229347
ENSBTAG00000004657	65.02717753	-2.636440177	0.683851501	-3.855281697	0.000115596	0.000524567
ENSBTAG00000030259	216.7516849	-2.081090108	0.389184698	-5.347307124	8.93E-08	8.76E-07
ENSBTAG00000001003	27.68197161	-3.748767955	0.75593947	-4.959084825	7.08E-07	5.62E-06
ENSBTAG00000014906	11840.41731	3.381809311	0.432570895	7.817930781	5.37E-15	1.89E-13
ENSBTAG00000003144	8327.956971	-2.281602331	0.295096178	-7.731724425	1.06E-14	3.62E-13
ENSBTAG00000000874	775.4160787	2.104736855	0.361880722	5.816106596	6.02E-09	7.63E-08
ENSBTAG00000021445	95.47186044	5.627459743	0.745454808	7.549028707	4.39E-14	1.37E-12
ENSBTAG00000012387	748.260938	2.445296825	0.430007547	5.686636996	1.30E-08	1.53E-07
ENSBTAG00000054306	127.5850788	9.377694718	1.313196977	7.141118111	9.26E-13	2.32E-11
ENSBTAG00000049271	9.000048103	6.523621275	1.668213972	3.910542284	9.21E-05	0.00042909
ENSBTAG00000034586	11.15031775	-4.204059367	1.399948514	-3.003009985	0.002673237	0.008039866
ENSBTAG00000011553	588.925222	-3.580815763	0.292621443	-12.23702447	1.97E-34	5.05E-32
ENSBTAG00000011558	168.4795296	-2.139995275	0.353912824	-6.046673451	1.48E-09	2.09E-08
ENSBTAG00000015659	79.4648321	2.23765889	0.713292593	3.137084154	0.001706371	0.005470182
ENSBTAG00000002965	54.70273099	-3.31305233	0.599750136	-5.524054325	3.31E-08	3.58E-07
ENSBTAG00000050476	73.89626906	-2.824110692	0.496485498	-5.688203793	1.28E-08	1.52E-07
ENSBTAG00000006019	24.21022963	-2.394334829	0.644553679	-3.714717496	0.000203431	0.000858087
ENSBTAG00000053107	38988.81762	-2.376384925	0.301383341	-7.884924615	3.15E-15	1.15E-13
ENSBTAG00000016600	9.853460119	-2.747469004	1.111401576	-2.472075857	0.013433101	0.032274811
ENSBTAG00000001843	40.35314188	2.814098858	0.742658766	3.789221897	0.00015112	0.000660406
ENSBTAG00000040226	28.89818464	-2.255435744	0.614406687	-3.670916663	0.000241682	0.000996628
ENSBTAG00000050675	3451.699192	-2.143724118	0.243693983	-8.796787222	1.41E-18	7.75E-17
ENSBTAG00000015441	66.76443622	2.420086764	0.682158711	3.547688721	0.000388627	0.001518026
ENSBTAG00000011176	5443.34881	-2.099114095	0.241506889	-8.691735892	3.57E-18	1.89E-16
ENSBTAG00000012759	6.806510222	-3.876661705	1.51735905	-2.554874343	0.010622614	0.026311024
ENSBTAG00000014668	449.984397	-2.057460426	0.257101355	-8.002526573	1.22E-15	4.68E-14
ENSBTAG00000002105	588.1977304	-2.051122595	0.238001668	-8.618101759	6.81E-18	3.42E-16
ENSBTAG00000004560	164.4258373	-2.488054098	0.396177913	-6.280143388	3.38E-10	5.42E-09
ENSBTAG00000008905	10426.74349	-3.03267467	0.282817871	-10.7230659	7.93E-27	1.03E-24
ENSBTAG00000008703	828.1026396	4.31686139	1.07012362	4.033983841	5.48E-05	0.00027115
ENSBTAG00000008707	5.669983987	5.856645923	2.091173582	2.800650301	0.005099975	0.013999679
ENSBTAG00000053553	2.971294073	4.926117496	2.445860535	2.014063119	0.044002907	0.088114709
ENSBTAG00000052834	6353.365357	-2.449573548	0.282549553	-8.669536093	4.34E-18	2.23E-16
ENSBTAG00000052119	634.5649684	-2.070459404	0.249493122	-8.29866327	1.05E-16	4.62E-15
ENSBTAG00000004674	21.96211073	-2.787919022	0.738064807	-3.77733635	0.000158515	0.000688316
ENSBTAG00000053043	31.5710475	-2.534215451	0.620555345	-4.083786354	4.43E-05	0.000224067
ENSBTAG00000013749	90.42891238	2.151905169	0.464402887	4.633703254	3.59E-06	2.41E-05
ENSBTAG00000049698	10.55437251	-2.052711953	0.926952543	-2.214473619	0.026796216	0.058055317
ENSBTAG00000019459	10.41343138	4.218700578	1.376252516	3.06535358	0.002174128	0.006743345
ENSBTAG00000029903	43.05594775	-3.250433587	0.586486172	-5.542216918	2.99E-08	3.27E-07
ENSBTAG00000048750	16.42875988	3.595405033	1.185614787	3.032523779	0.00242518	0.007398045
ENSBTAG00000010971	171.4612783	3.076612789	0.553136616	5.562121002	2.67E-08	2.94E-07
ENSBTAG00000032051	300.0224721	-2.11343083	0.358252962	-5.899269667	3.65E-09	4.80E-08
ENSBTAG00000018012	58.34347206	-3.20795242	0.639310369	-5.017832615	5.23E-07	4.27E-06
ENSBTAG00000002542	85.01662045	3.56755389	0.627653931	5.683950521	1.32E-08	1.55E-07
ENSBTAG00000004823	4352.133132	-2.399526633	0.288109283	-8.328529406	8.19E-17	3.62E-15
ENSBTAG00000042600	8.381171779	3.493695901	1.309189805	2.668593879	0.007616949	0.01980858
ENSBTAG00000024000	2.685877341	4.766694385	2.146202719	2.220989817	0.026351651	0.057253652
ENSBTAG00000006760	17.02588529	-2.046273962	0.841494728	-2.431713348	0.015027595	0.035563443
ENSBTAG00000055296	69.18334362	2.196029588	0.597968143	3.672485927	0.000240202	0.000992524
ENSBTAG00000049341	58.86004011	2.015311667	0.506005332	3.982787411	6.81E-05	0.000328236
ENSBTAG00000010595	2793.109337	2.102548214	0.310726628	6.766553052	1.32E-11	2.67E-10
ENSBTAG00000001408	336.0369649	3.018221663	0.402284808	7.502698597	6.25E-14	1.90E-12
ENSBTAG00000007808	45.52465905	2.120841291	0.897615043	2.362751502	0.018139828	0.041583318
ENSBTAG00000019182	288.6914099	2.407745146	0.504265523	4.774756623	1.80E-06	1.30E-05
ENSBTAG00000021735	121.0947076	-2.094237105	0.453969833	-4.61316359	3.97E-06	2.63E-05
ENSBTAG00000018669	710.911181	-3.045282041	0.324164325	-9.394254111	5.76E-21	4.22E-19
ENSBTAG00000052885	201.5683754	-2.039367416	0.362406042	-5.627299717	1.83E-08	2.10E-07
ENSBTAG00000018164	73.29975708	3.882527666	0.728931493	5.326327235	1.00E-07	9.72E-07
ENSBTAG00000018156	1226.553472	-2.361538496	0.328439048	-7.190187991	6.47E-13	1.66E-11
ENSBTAG00000031185	12228.187	-2.731943836	0.250657667	-10.89910342	1.16E-27	1.65E-25
ENSBTAG00000011325	144.0584453	-2.248626229	0.345379245	-6.510600333	7.49E-11	1.33E-09
ENSBTAG00000018576	27.07123443	-2.238861091	0.695926597	-3.217093729	0.001294963	0.004303936
ENSBTAG00000051102	8.606456632	5.456698325	1.525191757	3.577712967	0.000346614	0.001370764
ENSBTAG00000031150	3.677837866	-4.42439407	1.898262392	-2.330760009	0.019766018	0.044793092
ENSBTAG00000009650	105.7650727	-2.014769222	0.485961882	-4.145940856	3.38E-05	0.000175573
ENSBTAG00000009649	2201.820998	-4.148822563	0.278720345	-14.88525199	4.11E-50	4.21E-47
ENSBTAG00000003405	830.7643465	-2.343841276	0.238129587	-9.842713396	7.37E-23	6.44E-21
ENSBTAG00000052063	77.81381187	-4.180770102	0.540725025	-7.731785857	1.06E-14	3.62E-13
ENSBTAG00000011154	43.84566675	4.219416265	0.710930823	5.93505884	2.94E-09	3.93E-08
ENSBTAG00000017158	51.1808956	-2.359214065	0.696401124	-3.387722944	0.000704754	0.002548202
ENSBTAG00000023372	29.21507762	5.712815801	1.145999862	4.985005663	6.20E-07	4.99E-06
ENSBTAG00000002046	9.106742181	-3.537568725	1.2103107	-2.922859994	0.003468324	0.010041318
ENSBTAG00000020575	49.23482863	8.000096774	1.435010217	5.574940639	2.48E-08	2.76E-07
ENSBTAG00000019018	494.22494	7.828755764	1.220672726	6.413476434	1.42E-10	2.42E-09
ENSBTAG00000004948	29.94982724	-2.466141495	0.737510775	-3.343871814	0.000826179	0.002921668
ENSBTAG00000048065	11.61409428	-2.437738672	0.935714767	-2.605215562	0.009181647	0.023187465
ENSBTAG00000004259	347.8146664	-2.188945065	0.293312032	-7.462854666	8.47E-14	2.54E-12
ENSBTAG00000013063	6197.587451	-2.696258173	0.249974748	-10.78612217	4.00E-27	5.39E-25
ENSBTAG00000016061	493.2715688	12.29184179	3.118522812	3.941559043	8.10E-05	0.000381837
ENSBTAG00000019979	20.85263094	3.181855726	0.902162343	3.526921457	0.000420421	0.00162466
ENSBTAG00000012827	209.8986864	-2.845489945	0.408164585	-6.971427831	3.14E-12	7.14E-11
ENSBTAG00000004295	9404.446012	-3.64584442	0.216600067	-16.83214814	1.42E-63	1.31E-59
ENSBTAG00000004296	8.45030608	-2.841497772	1.074045025	-2.64560396	0.008154523	0.020972836
ENSBTAG00000008033	9101.192592	2.066024097	0.35817078	5.768265344	8.01E-09	9.89E-08
ENSBTAG00000006957	197.6061767	-2.50896647	0.351324856	-7.141443105	9.24E-13	2.32E-11
ENSBTAG00000043047	29.26467466	-2.402664868	0.625678171	-3.840097001	0.000122986	0.000553871
ENSBTAG00000013509	27.80851919	-2.462549152	0.659246763	-3.735398167	0.000187418	0.000798163
ENSBTAG00000006305	63.68205107	-2.776014911	0.51783211	-5.36083966	8.28E-08	8.18E-07
ENSBTAG00000014150	1013.250578	-2.337910768	0.243092005	-9.617390599	6.75E-22	5.41E-20
ENSBTAG00000038139	143.2764856	-3.414223323	0.401467327	-8.504361609	1.83E-17	8.77E-16
ENSBTAG00000015343	131.5226944	-2.02086197	0.395159881	-5.114036284	3.15E-07	2.73E-06
ENSBTAG00000010601	234.460292	-2.119564878	0.311472932	-6.804972962	1.01E-11	2.10E-10
ENSBTAG00000030521	7.858077874	-4.685055436	1.429248882	-3.277984328	0.001045512	0.003576159
ENSBTAG00000015437	231.3771123	-2.091649566	0.363654842	-5.751744029	8.83E-09	1.08E-07
ENSBTAG00000008973	141.964553	-2.058819149	0.389607274	-5.284344736	1.26E-07	1.19E-06
ENSBTAG00000019453	26.41141704	3.367782767	1.00517626	3.350440018	0.000806833	0.00286282
ENSBTAG00000002319	8.976270683	-2.224724338	1.00774936	-2.207616722	0.027271002	0.058952315
ENSBTAG00000020747	335.5858135	-2.093314852	0.419960414	-4.984552794	6.21E-07	5.00E-06
ENSBTAG00000052140	60.7516788	4.624424395	0.874503135	5.288059256	1.24E-07	1.17E-06
ENSBTAG00000023697	3404.682289	-2.806287896	1.358430765	-2.065830639	0.038844474	0.079191107
ENSBTAG00000019254	29.91109184	-2.630860588	0.685115276	-3.840026168	0.000123021	0.000553896
ENSBTAG00000012772	122.4108169	-2.724977743	0.472738113	-5.764243811	8.20E-09	1.01E-07
ENSBTAG00000030278	5.24132138	-3.959517914	1.560745481	-2.536940175	0.011182606	0.02749853
ENSBTAG00000011556	252.0166665	-2.233320377	0.295539631	-7.556754296	4.13E-14	1.29E-12
ENSBTAG00000047031	3339.217934	-2.102410467	0.242452102	-8.671446637	4.27E-18	2.21E-16
ENSBTAG00000047998	109.1697516	5.650966949	0.586886397	9.628723683	6.05E-22	4.89E-20
ENSBTAG00000052600	8.25047114	-5.622183079	1.578037096	-3.562769908	0.000366962	0.001442264
ENSBTAG00000049410	570.5572519	-2.205320984	0.282793077	-7.798355631	6.27E-15	2.19E-13
ENSBTAG00000005688	441.5647809	-2.297687607	0.2890813	-7.948240197	1.89E-15	7.09E-14
ENSBTAG00000039708	28.44292636	-2.831014699	0.729674921	-3.879830066	0.000104529	0.000481097
ENSBTAG00000050722	2026.807123	-2.29061833	0.229843409	-9.965995296	2.15E-23	1.96E-21
ENSBTAG00000030302	3716.468063	-2.161044162	0.259209816	-8.337046002	7.62E-17	3.38E-15
ENSBTAG00000015085	13.22787019	-2.882082753	0.880426543	-3.273507342	0.001062216	0.003623882
ENSBTAG00000046140	124.9218147	-3.566818924	0.422122309	-8.449728555	2.92E-17	1.37E-15
ENSBTAG00000047807	20.04040669	-2.798966264	0.7913839	-3.536799604	0.000405007	0.001574002
ENSBTAG00000047958	15.88206246	2.647409892	0.911447417	2.904621641	0.003676973	0.010549049
ENSBTAG00000052518	3287.837089	-3.082449412	0.262173574	-11.75728493	6.48E-32	1.40E-29
ENSBTAG00000023788	9.21762677	-2.210332391	1.048922151	-2.107241599	0.035096643	0.072844997
ENSBTAG00000030247	7.67598914	3.832266916	1.499595797	2.555533246	0.010602523	0.026271852
ENSBTAG00000039138	1535.176983	-2.096269402	0.235102594	-8.916402702	4.82E-19	2.79E-17
ENSBTAG00000012144	325.7128567	-3.483769682	0.300571832	-11.59047292	4.61E-31	9.23E-29
ENSBTAG00000020056	63.31100368	3.468376718	0.53622479	6.46813945	9.92E-11	1.72E-09
ENSBTAG00000005096	19130.68787	-2.263638144	0.248563712	-9.106872951	8.48E-20	5.37E-18
ENSBTAG00000039477	32.14329214	2.429403528	0.666647792	3.644208465	0.000268216	0.00109478
ENSBTAG00000052115	11.6248729	-2.393649512	1.007176241	-2.376594499	0.017473285	0.040311022
ENSBTAG00000004394	651.0218754	2.651934289	0.432551544	6.130909318	8.74E-10	1.29E-08
ENSBTAG00000012931	11.752243	6.897467284	1.487828498	4.635929003	3.55E-06	2.39E-05
ENSBTAG00000002082	656.8394722	4.361826452	0.54534062	7.998352392	1.26E-15	4.81E-14
ENSBTAG00000033429	2185.496075	-3.500218756	0.236418352	-14.8051906	1.36E-49	1.32E-46
ENSBTAG00000045504	202.5746111	-2.086747112	0.384650037	-5.425053718	5.79E-08	5.95E-07
ENSBTAG00000017554	2690.626096	-2.044609217	0.336394153	-6.078016521	1.22E-09	1.74E-08
ENSBTAG00000054637	18.86043558	-3.726764926	0.877154793	-4.248696988	2.15E-05	0.000117695
ENSBTAG00000046017	17.65476947	2.574607797	0.853320157	3.017165101	0.002551508	0.007730432
ENSBTAG00000019729	7869.964343	-2.464474801	0.309216771	-7.97005541	1.59E-15	6.00E-14
ENSBTAG00000007989	7.825921652	-2.364661	1.182080342	-2.000423251	0.04545458	0.090453285
ENSBTAG00000020713	20.0058124	3.110713912	1.223065907	2.543373905	0.010978768	0.027069505
ENSBTAG00000040543	26.68944218	6.229645618	1.301896204	4.785055519	1.71E-06	1.24E-05
ENSBTAG00000006367	546.5748826	2.265156213	0.485473461	4.665870318	3.07E-06	2.11E-05
ENSBTAG00000019460	44.71171228	2.289648439	0.584898686	3.914606911	9.06E-05	0.000422567
ENSBTAG00000040533	12.45727734	-2.316094009	1.068412754	-2.167789556	0.030174702	0.064138639
ENSBTAG00000016357	22.53994443	2.061634996	0.918876948	2.243646443	0.024855159	0.054477424
ENSBTAG00000021827	14.38164014	2.633178617	1.096980073	2.400388742	0.016377669	0.038155911
ENSBTAG00000004269	479.8428668	6.992003991	1.292511457	5.409626317	6.32E-08	6.42E-07
ENSBTAG00000000243	114.4404398	3.03449646	0.55929572	5.4255671	5.78E-08	5.94E-07
ENSBTAG00000027312	471.6925188	-2.726589829	0.312200804	-8.733449105	2.47E-18	1.34E-16
ENSBTAG00000052619	5.636538514	-3.463978231	1.434597191	-2.414599897	0.015752503	0.036928129
ENSBTAG00000001146	27.6957272	2.697814276	0.772923076	3.490404621	0.00048229	0.001831112
ENSBTAG00000009795	12304.2739	-2.777824434	0.248682301	-11.17017342	5.71E-29	9.39E-27
ENSBTAG00000036287	30.85059806	2.86734795	0.727858085	3.939432712	8.17E-05	0.00038504
ENSBTAG00000051985	621.6132788	2.152269888	0.531942972	4.04605381	5.21E-05	0.000259008
ENSBTAG00000004098	69.57764405	2.36904932	0.617270847	3.83794137	0.00012407	0.000557937
ENSBTAG00000007159	83.22773345	4.822604006	0.837813758	5.756176669	8.60E-09	1.06E-07
ENSBTAG00000009277	264.9812535	2.597363463	0.443911321	5.851086335	4.88E-09	6.28E-08
ENSBTAG00000046726	5.225941378	-4.087564218	1.632869973	-2.503300498	0.012304103	0.029913153
ENSBTAG00000054101	781.1109005	-3.120421893	0.310005386	-10.06570218	7.83E-24	7.40E-22
ENSBTAG00000008543	7475.6512	-2.111405042	0.261604909	-8.070968747	6.97E-16	2.77E-14
ENSBTAG00000049040	130.1339027	-3.584357641	0.467816245	-7.661892201	1.83E-14	6.03E-13
ENSBTAG00000050924	207.4858593	-2.145313319	0.536561612	-3.998260906	6.38E-05	0.000309364
ENSBTAG00000018996	4235.264457	-2.530880027	0.362600585	-6.979801282	2.96E-12	6.76E-11
ENSBTAG00000007758	52.61613827	2.674493664	0.62964924	4.247592934	2.16E-05	0.000118155
ENSBTAG00000014062	17.79033326	-3.3783936	0.822702698	-4.106457423	4.02E-05	0.000205605
ENSBTAG00000013176	257.1826598	3.276531923	1.279651595	2.560487507	0.010452542	0.025945557
ENSBTAG00000018810	3195.347053	6.179544864	0.91446815	6.757528807	1.40E-11	2.83E-10
ENSBTAG00000009620	15.76300043	-3.128176064	0.9636078	-3.246316669	0.001169087	0.003928858
ENSBTAG00000003929	310.2807842	2.214410863	0.447518786	4.948196444	7.49E-07	5.91E-06
ENSBTAG00000043295	10.37445348	2.824718999	1.18947935	2.374752449	0.017560723	0.040472219
ENSBTAG00000011338	1362.187275	2.677453646	0.399187884	6.707251789	1.98E-11	3.89E-10
ENSBTAG00000023186	56.1993756	-2.328533937	0.800465525	-2.908974672	0.003626162	0.010421118
ENSBTAG00000016644	233.3928716	5.106115689	0.542735061	9.408118359	5.05E-21	3.71E-19
ENSBTAG00000044071	37.05827133	-2.400846798	0.627916679	-3.823511746	0.000131564	0.000587016
ENSBTAG00000052974	16.98423911	-2.767565106	0.784211031	-3.529107597	0.000416964	0.001613666
ENSBTAG00000020202	1504.577601	-2.138757963	0.279886848	-7.641509344	2.15E-14	6.97E-13
ENSBTAG00000052845	8.09984775	-2.443526686	1.176125232	-2.077607571	0.037745518	0.077332792
ENSBTAG00000000062	71.39269314	-2.49589203	0.538917101	-4.631309763	3.63E-06	2.43E-05
ENSBTAG00000051359	54.70943717	-2.027160306	0.487765752	-4.156011977	3.24E-05	0.000168822
ENSBTAG00000042594	6.702882146	-3.068452757	1.302572487	-2.355686756	0.018488501	0.042256483
ENSBTAG00000049706	4.862350862	-5.820545046	1.835013348	-3.17193608	0.001514263	0.004931384
ENSBTAG00000006440	26.12270906	4.558645884	0.950850856	4.794280673	1.63E-06	1.19E-05
ENSBTAG00000000372	16033.555	2.166135808	0.333575726	6.493685369	8.38E-11	1.47E-09
ENSBTAG00000005210	325.4973081	-2.10112037	0.319820389	-6.569688619	5.04E-11	9.19E-10
ENSBTAG00000000625	394.8558208	-2.039118648	0.28289514	-7.208037039	5.68E-13	1.47E-11
ENSBTAG00000044704	5.624457376	-2.76574405	1.394526676	-1.983285151	0.047335587	0.093509471
ENSBTAG00000015580	32.11394421	2.178668721	0.695445168	3.132768506	0.00173166	0.005538727
ENSBTAG00000014236	45.41720206	-2.787853175	0.582914376	-4.782611804	1.73E-06	1.25E-05
ENSBTAG00000025814	52.66858093	-3.765514478	0.533311662	-7.060626547	1.66E-12	3.95E-11
ENSBTAG00000007800	39.45061027	-3.407402948	0.741478021	-4.595420025	4.32E-06	2.84E-05
ENSBTAG00000010666	33.13336745	3.351524345	0.793811423	4.222066158	2.42E-05	0.000130434
ENSBTAG00000007149	26.83919436	3.693660493	0.962462647	3.837718279	0.000124183	0.000558036
ENSBTAG00000052965	147.6472837	-2.982410493	0.409514937	-7.282788054	3.27E-13	8.92E-12
ENSBTAG00000038842	30482.64135	-2.24107263	0.255020811	-8.787802927	1.53E-18	8.34E-17
ENSBTAG00000002707	681.3689179	-2.266063784	0.314562884	-7.203849849	5.85E-13	1.51E-11
ENSBTAG00000002705	20.51844982	-2.137369285	0.745536119	-2.866888983	0.004145284	0.011708553
ENSBTAG00000025778	113.2793541	-2.515580125	0.409328304	-6.145629556	7.96E-10	1.18E-08
ENSBTAG00000050405	21.37955338	-3.044585907	0.862691648	-3.529170491	0.000416864	0.001613621
ENSBTAG00000007097	258.2100135	-2.068254442	0.277747133	-7.446537501	9.58E-14	2.84E-12
ENSBTAG00000040053	192.425087	-2.070268554	0.46203693	-4.4807426	7.44E-06	4.58E-05
ENSBTAG00000032709	2.827291241	-5.069056351	2.426835494	-2.08875153	0.036730096	0.075723728
ENSBTAG00000038733	49.48186928	-2.153728369	0.474438879	-4.539527563	5.64E-06	3.58E-05
ENSBTAG00000016467	19.14851336	2.902040988	0.798431605	3.634676996	0.000278329	0.001130918
ENSBTAG00000016378	85.69895705	2.193929763	0.618371264	3.547916747	0.000388291	0.001517356
ENSBTAG00000051691	10.97091938	-3.489282975	1.104677522	-3.158643955	0.00158505	0.005137547
ENSBTAG00000009274	7.778912412	-3.00647876	1.186349092	-2.534227724	0.011269547	0.027686466
ENSBTAG00000050533	3.769569642	5.268342702	2.364042245	2.228531539	0.025845091	0.056312359
ENSBTAG00000000843	5.096130072	5.70297722	1.817196444	3.138338312	0.001699086	0.00545062
ENSBTAG00000006613	78.44135148	3.768630391	0.695371002	5.419596707	5.97E-08	6.11E-07
ENSBTAG00000019612	22.78526714	5.216984093	1.145388864	4.554771096	5.24E-06	3.37E-05
ENSBTAG00000012317	746.0187454	2.547452462	0.870473005	2.926515177	0.003427828	0.009936334
ENSBTAG00000037452	7.395885703	6.238247161	1.730216113	3.605472815	0.000311585	0.001248847
ENSBTAG00000044427	255.7209091	2.982376608	0.483910229	6.163078246	7.13E-10	1.07E-08
ENSBTAG00000054685	86.20305923	-2.697406251	0.42769925	-6.306782749	2.85E-10	4.61E-09
ENSBTAG00000014948	16.17920167	-3.380979356	1.095927125	-3.085040309	0.002035246	0.00637155
ENSBTAG00000025632	5552.370682	-2.217199449	0.27405174	-8.090441071	5.94E-16	2.38E-14
ENSBTAG00000007385	4390.882437	-2.054460923	0.23383124	-8.786084041	1.55E-18	8.45E-17
ENSBTAG00000002006	2669.03564	2.60825066	0.445859725	5.849935561	4.92E-09	6.32E-08
ENSBTAG00000013774	15.17912378	-2.397581668	0.818012513	-2.930984098	0.003378901	0.009816119
ENSBTAG00000049093	335.8128189	-5.116759633	0.947452658	-5.40054386	6.64E-08	6.70E-07
ENSBTAG00000011567	193.6632186	-2.453551884	0.363132723	-6.75662568	1.41E-11	2.85E-10
ENSBTAG00000006784	5.275904816	4.028276952	1.711153877	2.354128992	0.018566167	0.042402448
ENSBTAG00000032068	66.12410027	-3.261271462	0.44932294	-7.258190433	3.92E-13	1.05E-11
ENSBTAG00000011494	246.936078	3.245848249	1.01300187	3.204187816	0.001354441	0.004471062
ENSBTAG00000019390	8.292911821	-3.397545219	1.217272738	-2.791112553	0.00525272	0.014361227
ENSBTAG00000005479	46.84161163	-3.530455089	0.570934449	-6.183643487	6.26E-10	9.48E-09
ENSBTAG00000002194	61.90238739	2.253625272	0.554918299	4.061183918	4.88E-05	0.000244427
ENSBTAG00000004011	6657.844843	-2.248664097	0.278075388	-8.086526885	6.14E-16	2.45E-14
ENSBTAG00000004854	182.0916038	2.519872017	1.068624824	2.358051171	0.01837116	0.04202477
ENSBTAG00000016800	474.7032492	3.880717014	1.311583935	2.958801881	0.003088376	0.009105571
ENSBTAG00000019496	226.7584738	-2.690318077	1.071437929	-2.510941609	0.012040961	0.029358603
ENSBTAG00000001468	232.3644696	-2.770281949	0.290190459	-9.546426703	1.34E-21	1.05E-19
ENSBTAG00000048586	3.152734535	5.00781249	2.202558924	2.273633834	0.022988011	0.050905576
ENSBTAG00000006341	1916.007017	-2.056189682	0.325566579	-6.315727156	2.69E-10	4.38E-09
ENSBTAG00000049091	41.60968362	3.62493287	0.727084445	4.985573399	6.18E-07	4.98E-06
ENSBTAG00000030792	9.490808402	-3.920614162	1.268141163	-3.091622823	0.001990656	0.006257463
ENSBTAG00000003469	17265.463	-2.058627542	0.244574918	-8.417165434	3.86E-17	1.77E-15
ENSBTAG00000054736	15.37484758	-2.161697005	0.814472722	-2.654106081	0.007951882	0.020528998
ENSBTAG00000001948	2516.840689	-2.225499624	0.211937014	-10.50075957	8.57E-26	9.93E-24
ENSBTAG00000009998	32.20257641	5.963237051	1.068238844	5.582306881	2.37E-08	2.66E-07
ENSBTAG00000001881	3.389968763	5.116088688	2.324778663	2.200677755	0.027758845	0.059845472
ENSBTAG00000052827	10.11689929	5.714553104	1.668112185	3.425760663	0.00061308	0.002257473
ENSBTAG00000014189	266.3109283	2.433998775	0.48450846	5.023645563	5.07E-07	4.16E-06
ENSBTAG00000008135	11290.04901	-2.918450217	0.266163023	-10.96489733	5.64E-28	8.25E-26
ENSBTAG00000052494	11.4068786	3.774610613	1.177300915	3.206156187	0.00134521	0.004443772
ENSBTAG00000048887	59.50057962	4.593311784	0.799059604	5.748396939	9.01E-09	1.10E-07
ENSBTAG00000021393	107.0034225	4.300109306	0.776872463	5.535154755	3.11E-08	3.39E-07
ENSBTAG00000012737	8.516628497	-2.798289933	1.130221769	-2.475876866	0.013290941	0.031966585
ENSBTAG00000013136	993.1977705	-2.227521734	0.256514902	-8.68379074	3.83E-18	2.01E-16
ENSBTAG00000011862	3.247805612	5.054365066	2.365763882	2.136462182	0.03264176	0.068551072
ENSBTAG00000010420	54.33338145	2.87099502	0.704168826	4.077140188	4.56E-05	0.000229936
ENSBTAG00000022779	1886.373373	-2.490600226	0.344729997	-7.224785342	5.02E-13	1.32E-11
ENSBTAG00000018179	27.61119921	2.63888817	0.995016083	2.652106046	0.007999141	0.020622122
ENSBTAG00000034885	52.91889294	3.503349301	0.636476259	5.504289042	3.71E-08	3.96E-07
ENSBTAG00000047739	3311.496421	3.882891292	0.833380377	4.659206528	3.17E-06	2.16E-05
ENSBTAG00000003109	1662.136275	2.239207325	0.387552331	5.777819272	7.57E-09	9.41E-08
ENSBTAG00000053163	16.99899865	2.274098633	0.999285162	2.275725407	0.02286245	0.050688421
ENSBTAG00000029867	256.1690584	-5.934881255	0.440711484	-13.46659089	2.46E-41	1.23E-38
ENSBTAG00000049301	170.0508032	-3.803146404	0.361338391	-10.52516561	6.61E-26	7.92E-24
ENSBTAG00000055106	12.85290245	3.325660256	1.171635392	2.838477123	0.004532937	0.012656108
ENSBTAG00000007457	19.24828852	-3.340053853	0.829394855	-4.027097387	5.65E-05	0.00027802
ENSBTAG00000016109	597.6808132	-2.434137383	0.290379205	-8.38261605	5.18E-17	2.34E-15
ENSBTAG00000034033	9.173903644	3.726185141	1.439365097	2.588769971	0.009631941	0.024159147
ENSBTAG00000009405	4.604396773	3.258690003	1.652732529	1.971698351	0.048644052	0.09556174
ENSBTAG00000012409	4133.496102	8.679881127	1.15082978	7.542280605	4.62E-14	1.43E-12
ENSBTAG00000038495	22.50431636	2.031911629	0.902050586	2.252547318	0.024287706	0.05339877
ENSBTAG00000010787	12632.42039	-2.42778379	0.225076696	-10.78647339	3.99E-27	5.39E-25
ENSBTAG00000005244	6038.365853	2.811627173	0.287029859	9.795591249	1.18E-22	1.00E-20
ENSBTAG00000053310	16.73064911	-3.022290068	0.921521389	-3.279674354	0.00103927	0.003556788
ENSBTAG00000008296	789.4722192	-2.147009673	0.247968864	-8.658384107	4.78E-18	2.44E-16
ENSBTAG00000043985	25.96566093	4.087010929	1.026995536	3.979580034	6.90E-05	0.000332261
ENSBTAG00000001414	17.72609103	2.361721419	0.868703665	2.718673254	0.006554432	0.017363875
ENSBTAG00000005299	2.864297352	4.87312924	2.426537542	2.008264515	0.044615191	0.089099871
ENSBTAG00000049853	1390.387878	-2.238237663	0.396915341	-5.639080768	1.71E-08	1.97E-07
ENSBTAG00000029951	10.01001353	-4.461511697	1.319763919	-3.380537709	0.000723441	0.002605039
ENSBTAG00000003568	11946.16958	-2.304526947	0.275711358	-8.358476644	6.35E-17	2.86E-15
ENSBTAG00000048335	9.086611264	2.566231363	1.186611	2.16265597	0.03056765	0.064861689
ENSBTAG00000039065	5.279114588	-3.3705924	1.393361063	-2.419037311	0.015561644	0.036555089
ENSBTAG00000002240	16.67022102	2.947489432	1.124204726	2.621844014	0.008745545	0.022275339
ENSBTAG00000032084	29.08548459	3.368974403	0.870719367	3.869185103	0.0001092	0.000499226
ENSBTAG00000049957	53.36049863	-3.000042817	0.564705344	-5.312580883	1.08E-07	1.04E-06
ENSBTAG00000016991	280.6092222	-2.331078082	0.294900142	-7.904635319	2.69E-15	9.89E-14
ENSBTAG00000039334	2273.318552	-2.382015874	0.266257272	-8.946294159	3.68E-19	2.14E-17
ENSBTAG00000012849	623.5375378	3.324145407	0.426375623	7.796283908	6.38E-15	2.21E-13
ENSBTAG00000025210	39.59932605	3.307452332	0.835831678	3.957079421	7.59E-05	0.000360821
ENSBTAG00000025211	254.7882158	-2.06103363	0.35198802	-5.855408453	4.76E-09	6.14E-08
ENSBTAG00000007298	207.4680597	-3.316780524	0.368649337	-8.99711512	2.32E-19	1.38E-17
ENSBTAG00000005392	4721.977363	-2.091509889	0.262858274	-7.956796871	1.77E-15	6.64E-14
ENSBTAG00000020884	39.72427006	2.662787393	0.887995701	2.998648968	0.002711795	0.008139583
ENSBTAG00000048029	4.030451657	5.362597573	2.633955742	2.035948246	0.041755552	0.084246946
ENSBTAG00000015818	8.763047776	5.498033319	1.698743223	3.23652995	0.001209925	0.004048385
ENSBTAG00000054605	2.513917578	4.685314143	2.26367854	2.069778929	0.038473051	0.07857881
ENSBTAG00000024648	296.4768168	5.924683426	0.630879997	9.391141669	5.94E-21	4.29E-19
ENSBTAG00000020748	5346.014711	2.02616036	0.257452614	7.870032191	3.55E-15	1.28E-13
ENSBTAG00000018246	339.6934948	2.043261277	0.294992668	6.926481555	4.31E-12	9.52E-11
ENSBTAG00000000333	833.2619348	2.105258233	0.39205699	5.369776039	7.88E-08	7.82E-07
ENSBTAG00000000440	7.953035281	-2.272344928	1.05179523	-2.160444222	0.030738297	0.065163776
ENSBTAG00000008661	2275.949208	-2.229050503	0.365098555	-6.105339151	1.03E-09	1.49E-08
ENSBTAG00000005710	187.3639559	4.334608612	1.161691351	3.73129111	0.000190501	0.000809289
ENSBTAG00000010860	57.46881378	-2.064023729	0.595337418	-3.466981357	0.000526338	0.001976772
ENSBTAG00000051043	32.70596744	-3.613067758	0.795005353	-4.544708716	5.50E-06	3.51E-05
ENSBTAG00000007196	19.58843334	3.52462409	0.965445691	3.650774064	0.000261451	0.001069299
ENSBTAG00000052998	255.901846	-2.028824849	0.35157401	-5.770690637	7.89E-09	9.77E-08
ENSBTAG00000017794	40.63534718	-2.370448694	0.617653771	-3.837827606	0.000124128	0.00055798
ENSBTAG00000015939	6.90724349	4.209121338	1.557187821	2.703027395	0.006871108	0.018088423
ENSBTAG00000004456	24.78697368	2.339055354	0.704523739	3.320051863	0.000900007	0.003144992
ENSBTAG00000021048	2535.723216	2.064033931	0.425922194	4.846035173	1.26E-06	9.43E-06
ENSBTAG00000004861	1713.537037	-2.00502366	0.321827236	-6.230124235	4.66E-10	7.28E-09
ENSBTAG00000047652	56.3010548	-2.939005891	0.580846852	-5.059863681	4.20E-07	3.51E-06
ENSBTAG00000037603	5.157274168	-5.926437607	1.777836577	-3.333510899	0.000857573	0.003017302
ENSBTAG00000015405	59.59644845	6.216729379	0.884275243	7.030310334	2.06E-12	4.86E-11
ENSBTAG00000015403	77.87255938	2.445284984	0.659371559	3.708508426	0.000208484	0.000876992
ENSBTAG00000003567	436.0546138	-2.160010483	0.307968518	-7.013737955	2.32E-12	5.42E-11
ENSBTAG00000003564	9.774616034	-2.370572241	1.038572629	-2.282529094	0.022458122	0.049900019
ENSBTAG00000015628	22.23814312	2.10234366	0.789596891	2.662553113	0.007755033	0.020096798
ENSBTAG00000032259	38.53793288	-2.19576389	0.580901475	-3.779924794	0.000156876	0.000682163
ENSBTAG00000038536	97.14478943	6.300757571	1.800509033	3.499431247	0.000466252	0.001777543
ENSBTAG00000037465	73.05230175	2.120001546	0.790138658	2.683075337	0.007294856	0.019070497
ENSBTAG00000050111	17.60290192	-2.399314003	1.02116307	-2.349589476	0.018794126	0.042854049
ENSBTAG00000004765	7.128058503	-2.418237753	1.215077844	-1.990191628	0.04656983	0.092224074
ENSBTAG00000053014	17.61812196	2.16584859	0.935565121	2.315016391	0.020612035	0.046430605
ENSBTAG00000048052	2.911994937	-5.078889627	2.113269724	-2.403332414	0.016246412	0.037907609
ENSBTAG00000012325	13.32941419	-2.831167174	0.868866809	-3.258459346	0.001120189	0.003785233
ENSBTAG00000013997	12.80333365	-2.411738901	0.89294699	-2.700875783	0.006915716	0.018187673
ENSBTAG00000014167	1834.850129	-2.704570606	0.253982353	-10.6486556	1.77E-26	2.20E-24
ENSBTAG00000017964	3545.890167	-3.075294316	0.295508447	-10.40678988	2.31E-25	2.52E-23
ENSBTAG00000051491	7.385102701	-3.309750302	1.292237786	-2.561254855	0.010429482	0.02589529
ENSBTAG00000015182	1051.295812	-2.910315487	0.319287655	-9.115026658	7.87E-20	5.02E-18
ENSBTAG00000054199	2038.662315	-3.545318845	0.27590494	-12.84978384	8.63E-38	3.06E-35
ENSBTAG00000003679	1518.623946	-2.242595203	0.24173672	-9.277015103	1.74E-20	1.20E-18
ENSBTAG00000003682	74.42202533	2.098442923	0.552113865	3.800743028	0.000144263	0.000635411
ENSBTAG00000021306	89.58817639	-2.855946254	0.720843622	-3.961949814	7.43E-05	0.000354177
ENSBTAG00000054207	4.232549856	4.434945456	1.991088661	2.227397274	0.025920734	0.056450484
ENSBTAG00000015087	156.0298958	-2.630892855	0.341259641	-7.709358325	1.26E-14	4.25E-13
ENSBTAG00000001027	223.2870488	4.865240566	1.500514797	3.242380933	0.001185355	0.003976277
ENSBTAG00000001301	8.741488476	-2.218098052	1.04804348	-2.116417968	0.034309275	0.071532957
ENSBTAG00000006676	68.53962543	6.612343686	1.96188975	3.370395144	0.000750605	0.002691285
ENSBTAG00000001460	13789.52658	2.185194157	0.297076346	7.355665249	1.90E-13	5.39E-12
ENSBTAG00000052796	1670.661732	-2.201265501	0.271637649	-8.103683365	5.33E-16	2.15E-14
ENSBTAG00000002302	3162.842004	-2.064656476	0.27073832	-7.626022343	2.42E-14	7.82E-13
ENSBTAG00000047083	4.311441807	4.410767604	2.097952308	2.102415574	0.035516888	0.073592941
ENSBTAG00000044158	71.82563378	4.224319119	0.630012939	6.705130737	2.01E-11	3.93E-10
ENSBTAG00000045822	81.06077696	3.974108803	0.665668277	5.970103938	2.37E-09	3.23E-08
ENSBTAG00000008465	455.6799511	-2.860847682	0.31071626	-9.207267369	3.35E-20	2.21E-18
ENSBTAG00000050592	66.5685833	-2.74932974	0.507925847	-5.412856535	6.20E-08	6.32E-07
ENSBTAG00000021223	72.80628662	-2.334495445	0.414465791	-5.632540718	1.78E-08	2.04E-07
ENSBTAG00000007740	122.302482	2.669145988	0.468248087	5.700281676	1.20E-08	1.42E-07
ENSBTAG00000020999	735.1917906	-2.078792222	0.263307618	-7.894918631	2.91E-15	1.06E-13
ENSBTAG00000010681	5452.06418	-2.245599273	0.291795792	-7.695790453	1.41E-14	4.69E-13
ENSBTAG00000018479	1965.745167	-3.648089589	0.26485426	-13.77395098	3.66E-43	2.08E-40
ENSBTAG00000048745	40.97207201	-2.368688507	0.569784492	-4.157165629	3.22E-05	0.00016821
ENSBTAG00000020285	32.7835131	-2.450324848	0.942730339	-2.599178945	0.009344705	0.023541197
ENSBTAG00000053204	5.966603661	4.903563638	1.939274784	2.528555354	0.011453302	0.028089239
ENSBTAG00000038650	31.11806083	-2.176313658	0.620210539	-3.508991741	0.000449809	0.00172341
ENSBTAG00000012936	2327.489691	-2.244571701	0.234954776	-9.553207378	1.26E-21	9.95E-20
ENSBTAG00000054174	19.27964731	4.926939906	1.237123466	3.98257736	6.82E-05	0.00032844
ENSBTAG00000013116	1154.185458	2.295160518	0.466820838	4.916576838	8.81E-07	6.80E-06
ENSBTAG00000019726	69.430915	-2.581460395	0.431377121	-5.984231123	2.17E-09	2.98E-08
ENSBTAG00000049787	5.420191422	3.960708191	1.910556278	2.07306544	0.03816619	0.078029878
ENSBTAG00000017188	62.4224526	-2.080454368	0.489015531	-4.254372784	2.10E-05	0.000115109
ENSBTAG00000053216	103.0121446	-2.406245793	0.529320608	-4.545913679	5.47E-06	3.49E-05
ENSBTAG00000050355	32.75942804	-2.670411027	0.603980819	-4.421350716	9.81E-06	5.83E-05
ENSBTAG00000019509	1807.967967	-2.536244285	0.243873618	-10.39983047	2.48E-25	2.69E-23
ENSBTAG00000039571	22.93604696	2.834381159	1.081889303	2.619843962	0.008797001	0.022381659
ENSBTAG00000006078	111.8251495	3.840895849	0.636943335	6.030200241	1.64E-09	2.30E-08
ENSBTAG00000048859	41.09127322	-4.135741339	0.662918781	-6.238684827	4.41E-10	6.94E-09
ENSBTAG00000015910	26398.9323	2.13106291	0.219666087	9.701374193	2.97E-22	2.48E-20
ENSBTAG00000008787	85.4575083	2.101771614	0.593664525	3.540335537	0.000399619	0.001556343
ENSBTAG00000018463	2015.277894	2.491030619	1.160040884	2.147364505	0.031764274	0.06693703
ENSBTAG00000001204	68.76356941	-2.044963172	0.433885245	-4.713142917	2.44E-06	1.71E-05
ENSBTAG00000011600	130.867068	3.073811074	0.606961011	5.064264455	4.10E-07	3.44E-06
ENSBTAG00000007678	180.9241405	2.254318722	0.527991379	4.269612743	1.96E-05	0.000108456
ENSBTAG00000042662	19.6774785	5.124539384	1.120525609	4.573335355	4.80E-06	3.12E-05
ENSBTAG00000008825	160.8676864	2.255518632	0.515237807	4.377626408	1.20E-05	7.00E-05
ENSBTAG00000051249	3600.106795	-2.470987294	0.268654006	-9.197656625	3.66E-20	2.41E-18
ENSBTAG00000020382	206.3395277	2.503254945	0.549661222	4.554177823	5.26E-06	3.38E-05
ENSBTAG00000010277	27.905646	2.188722521	0.789862824	2.771015999	0.005588168	0.015139139
ENSBTAG00000050003	18.543211	-2.468058975	0.832839637	-2.963426409	0.003042348	0.008991438
ENSBTAG00000015188	151.8708802	2.197804163	0.481948417	4.560247702	5.11E-06	3.30E-05
ENSBTAG00000002683	78.95725934	3.455118645	0.645101975	5.355926318	8.51E-08	8.40E-07
ENSBTAG00000011010	2.453342564	-4.840471054	2.295060977	-2.109081676	0.034937532	0.072596498
ENSBTAG00000014048	212.658162	-2.353515294	0.324589847	-7.250736013	4.15E-13	1.10E-11
ENSBTAG00000005111	216.2510119	3.480513711	0.626980363	5.551232407	2.84E-08	3.12E-07
ENSBTAG00000019504	315.3704408	-2.453218457	0.384482035	-6.380580186	1.76E-10	2.95E-09
ENSBTAG00000001112	14.73590072	2.146971144	1.0033567	2.139788515	0.032371862	0.068063252
ENSBTAG00000008439	414.9222314	-2.755891751	0.285770223	-9.643733081	5.23E-22	4.26E-20
ENSBTAG00000045784	16.29746271	2.448745976	0.963723127	2.540922706	0.011056036	0.027219969
ENSBTAG00000008027	6.11012604	3.286520397	1.551174887	2.118729761	0.034113312	0.071200879
ENSBTAG00000008026	3132.709168	5.589384248	0.383609755	14.57049561	4.33E-48	3.99E-45
ENSBTAG00000003863	219.576606	-2.205545758	0.312224423	-7.06397577	1.62E-12	3.87E-11
ENSBTAG00000011458	45.19039702	4.061533212	0.907003303	4.477969591	7.54E-06	4.63E-05
ENSBTAG00000043077	14.00668726	2.394599304	1.035270351	2.313018335	0.020721631	0.04666763
ENSBTAG00000007498	38.11474906	2.415204854	0.730507474	3.306201429	0.000945701	0.003281646
ENSBTAG00000027407	181.0306764	3.795444102	0.534136556	7.105756118	1.20E-12	2.93E-11
ENSBTAG00000038974	7.412419472	-2.859388477	1.159693212	-2.465642159	0.013676789	0.032770604
ENSBTAG00000017198	9.122980223	-4.291537559	1.353377857	-3.170982544	0.001519243	0.004944799
ENSBTAG00000051598	430.1829867	-2.544450964	0.372385324	-6.832844364	8.32E-12	1.76E-10
ENSBTAG00000004911	8.77806472	-2.028786672	0.990315696	-2.048626192	0.040498682	0.082016282
ENSBTAG00000054495	218.5854431	-2.697099523	0.32928071	-8.190882253	2.59E-16	1.08E-14
ENSBTAG00000016926	28.01706305	-4.951839752	0.906020776	-5.465481455	4.62E-08	4.85E-07
ENSBTAG00000054628	103.454719	6.660672414	0.814459319	8.178029592	2.89E-16	1.20E-14
ENSBTAG00000012406	28.75874192	8.192324499	2.744096849	2.985435628	0.002831747	0.008446213
ENSBTAG00000013079	301.5993602	2.084400062	0.492067249	4.236006491	2.28E-05	0.000123391
ENSBTAG00000006539	24.06269482	-2.022999596	0.942916106	-2.145471461	0.031915171	0.067218047
ENSBTAG00000018418	4.420418225	-3.825432295	1.728900499	-2.212638782	0.026922559	0.058294788
ENSBTAG00000020555	4.282052953	-4.648966223	1.814636655	-2.561926769	0.010409326	0.025858812
ENSBTAG00000009206	21.93559313	4.906337997	2.458577612	1.995600209	0.045977457	0.091315856
ENSBTAG00000015724	14.41967721	-3.040098149	1.151400158	-2.640348907	0.008282071	0.021253435
ENSBTAG00000003946	15.34077608	-2.372884993	0.811272733	-2.924891836	0.00344576	0.009983604
ENSBTAG00000006134	11583.51289	-2.757255444	0.234053756	-11.78043665	4.92E-32	1.09E-29
ENSBTAG00000011620	4457.455752	-2.079613524	0.278682953	-7.46229184	8.50E-14	2.54E-12
ENSBTAG00000011263	5998.813128	-2.766170681	0.267455693	-10.34253803	4.52E-25	4.85E-23
ENSBTAG00000006949	84.41404581	-2.458356611	0.455767573	-5.393882225	6.90E-08	6.91E-07
ENSBTAG00000011473	13.37132517	2.347961537	0.968384664	2.424616604	0.015324561	0.036126279
ENSBTAG00000052053	2.593934638	4.727290976	2.220616201	2.128819458	0.0332692	0.069703475
ENSBTAG00000003212	26.59094088	4.775165182	0.983789254	4.853849704	1.21E-06	9.09E-06
ENSBTAG00000016208	96.52778234	5.386308961	0.806939223	6.674987174	2.47E-11	4.77E-10
ENSBTAG00000014046	19.51155471	-2.531186587	0.831207735	-3.04519133	0.002325323	0.007133081
ENSBTAG00000016864	24.09521206	-3.404402956	0.770867347	-4.416327882	1.00E-05	5.96E-05
ENSBTAG00000050378	6.556750378	-4.310383664	1.478521477	-2.915333819	0.003553083	0.010251052
ENSBTAG00000055117	6.001402362	5.938990512	1.807619134	3.285532002	0.0010179	0.003496636
ENSBTAG00000008527	1588.390126	2.193286294	0.302285294	7.255683081	4.00E-13	1.07E-11
ENSBTAG00000048526	24.5848132	-2.083062799	0.654763933	-3.181395147	0.001465676	0.004798721
ENSBTAG00000021033	161.2208364	-2.430846314	0.447264098	-5.43492385	5.48E-08	5.66E-07
ENSBTAG00000016741	54.63544568	3.019666086	0.803682138	3.757289036	0.000171764	0.000740095
ENSBTAG00000016873	14918.54031	-2.688688288	0.251563733	-10.68790105	1.16E-26	1.47E-24
ENSBTAG00000016849	65.52774903	-3.192843875	0.557386452	-5.728240903	1.01E-08	1.22E-07
ENSBTAG00000050862	480.9861475	-3.994908412	0.359291022	-11.11886511	1.02E-28	1.60E-26
ENSBTAG00000004148	5.254383258	-3.020517168	1.412140103	-2.138964231	0.032438565	0.068187943
ENSBTAG00000015127	104.6297852	6.528571283	0.830977769	7.856493314	3.95E-15	1.41E-13
ENSBTAG00000016127	45.25454185	-3.392215571	0.628099727	-5.400759509	6.64E-08	6.70E-07
ENSBTAG00000054274	14.86590372	7.238973087	1.524567815	4.748213242	2.05E-06	1.46E-05
ENSBTAG00000053661	5.760260753	5.874999383	2.102777846	2.793922998	0.005207288	0.014265958
ENSBTAG00000000959	38.98330252	-3.339852126	0.647968208	-5.154345665	2.55E-07	2.24E-06
ENSBTAG00000010130	102.1098909	-2.058699663	0.427134908	-4.819787908	1.44E-06	1.06E-05
ENSBTAG00000020676	36.35569333	2.071920402	0.679219415	3.05044343	0.002285037	0.007033745
ENSBTAG00000020736	523.9446814	-2.584160514	0.372336841	-6.940383632	3.91E-12	8.73E-11
ENSBTAG00000000873	34.91277792	4.698481002	0.851738125	5.516344597	3.46E-08	3.72E-07
ENSBTAG00000002942	5.9493082	4.901011872	1.751521185	2.798145928	0.005139689	0.014096099
ENSBTAG00000007490	811.3477511	-2.118186394	0.303546065	-6.978138214	2.99E-12	6.82E-11
ENSBTAG00000051151	1120.537543	3.136549386	0.400302961	7.835438892	4.67E-15	1.65E-13
ENSBTAG00000016203	326.0216987	-2.556952076	0.290046413	-8.815665215	1.19E-18	6.61E-17
ENSBTAG00000007838	116.6734365	-2.23422418	0.414480956	-5.390414563	7.03E-08	7.02E-07
ENSBTAG00000007753	17.91980938	-2.467391014	0.793977537	-3.107633278	0.001885919	0.005965874
ENSBTAG00000014607	2350.158173	-2.555854839	0.269298881	-9.490774083	2.29E-21	1.74E-19
ENSBTAG00000009677	35.46896557	5.162834245	2.278977786	2.26541666	0.023487123	0.051867514
ENSBTAG00000045727	6.818831002	2.344183003	1.177663661	1.990536926	0.04653182	0.092188636
ENSBTAG00000038682	35.9095972	-2.068005581	0.621009991	-3.330068133	0.000868247	0.003051364
ENSBTAG00000014643	1971.530896	-2.242324012	0.314283439	-7.134718952	9.70E-13	2.42E-11
ENSBTAG00000053896	100.0645855	-4.369036814	0.477673062	-9.146500326	5.88E-20	3.79E-18
ENSBTAG00000003606	147.7053897	-2.506064844	0.382403016	-6.55346516	5.62E-11	1.01E-09
ENSBTAG00000050161	723.6763252	-3.722193607	0.525102632	-7.08850686	1.36E-12	3.29E-11
ENSBTAG00000016209	26.47659447	-4.970857324	0.910131753	-5.461689811	4.72E-08	4.95E-07
ENSBTAG00000000711	199.1024876	8.145231478	0.830553935	9.8069868	1.05E-22	9.01E-21
ENSBTAG00000006869	578.3111551	2.179626365	0.408964071	5.329628007	9.84E-08	9.55E-07
ENSBTAG00000017138	70.96215241	4.993006921	0.69315439	7.203311403	5.88E-13	1.51E-11
ENSBTAG00000007736	23.44253334	-5.275760717	1.00311183	-5.259394376	1.45E-07	1.35E-06
ENSBTAG00000052596	69.97264562	-2.676521405	0.622697658	-4.298267978	1.72E-05	9.68E-05
ENSBTAG00000017478	1060.628232	-3.671550516	0.28250095	-12.99659527	1.28E-38	4.72E-36
ENSBTAG00000055195	3.496688492	-4.350764293	1.918872534	-2.26735451	0.023368578	0.051649041
ENSBTAG00000049835	9.037313812	3.708314945	1.559798449	2.377432127	0.017433651	0.040234693
ENSBTAG00000008409	61.15918767	2.032849615	0.80087954	2.538271379	0.011140156	0.027405111
ENSBTAG00000052622	21.29198143	6.784511669	1.608075825	4.219024728	2.45E-05	0.000131858
ENSBTAG00000049356	20.57952924	2.536790025	1.110345633	2.284685011	0.022331304	0.049684119
ENSBTAG00000051221	4.507172875	-5.716723459	1.890898887	-3.023283529	0.002500479	0.007593298
ENSBTAG00000020405	15731.19309	-2.946867326	0.259515301	-11.35527391	6.98E-30	1.25E-27
ENSBTAG00000005585	19.20852559	-2.452059576	0.850397927	-2.883426099	0.003933749	0.011191666
ENSBTAG00000051782	4488.372396	2.029648529	0.229219939	8.854589786	8.40E-19	4.76E-17
ENSBTAG00000005877	113.3550549	-2.843858696	0.364456306	-7.803016857	6.04E-15	2.11E-13
ENSBTAG00000013227	340.529396	7.813883703	0.657114439	11.89120683	1.31E-32	3.03E-30
ENSBTAG00000003454	85.74095607	-2.536851938	0.45628734	-5.559768402	2.70E-08	2.98E-07
ENSBTAG00000049910	33602.64836	-2.913937576	0.299199065	-9.739126612	2.05E-22	1.74E-20
ENSBTAG00000018570	124.6964807	-2.384773591	0.488199417	-4.884834983	1.04E-06	7.88E-06
ENSBTAG00000054400	182.452142	6.454673171	1.134488329	5.689501605	1.27E-08	1.51E-07
ENSBTAG00000022471	56.32933838	2.574552805	0.631715432	4.075494557	4.59E-05	0.000231442
ENSBTAG00000040496	15.05489486	7.262084692	1.531713571	4.741150586	2.13E-06	1.51E-05
ENSBTAG00000054013	2.438383406	4.631621976	2.214677713	2.091330016	0.036498491	0.075355811
ENSBTAG00000008864	62.99659633	-3.997869871	0.54133091	-7.385260657	1.52E-13	4.38E-12
ENSBTAG00000032944	3.940061791	-5.541609021	1.9624742	-2.823786943	0.004745992	0.013177116
ENSBTAG00000019587	42.62256219	3.938065036	0.851766984	4.623406529	3.77E-06	2.51E-05
ENSBTAG00000054774	67.2146482	9.416942482	2.082814555	4.521258247	6.15E-06	3.86E-05
ENSBTAG00000039068	7.518879677	5.25170654	1.656484713	3.170392397	0.001522332	0.004951676
ENSBTAG00000008512	3.969768571	-5.549923326	2.21848239	-2.501675627	0.012360712	0.030027016
ENSBTAG00000018352	23.61454294	-2.41187631	0.649194758	-3.715181432	0.000203058	0.000857023
ENSBTAG00000011516	229.801789	3.358893703	0.492638169	6.818175928	9.22E-12	1.94E-10
ENSBTAG00000032591	87.60064759	3.991538105	0.620705941	6.430642665	1.27E-10	2.17E-09
ENSBTAG00000010529	336.6928082	2.58380003	0.270388902	9.55586568	1.23E-21	9.74E-20
ENSBTAG00000026242	239.3254796	-3.65268464	0.429724104	-8.500069246	1.89E-17	9.07E-16
ENSBTAG00000052148	34.19210039	-4.02707743	0.708860364	-5.681058831	1.34E-08	1.58E-07
ENSBTAG00000014396	414.7029043	3.418322212	0.913979168	3.740043899	0.000183988	0.000785786
ENSBTAG00000032544	49.75266313	2.269662557	0.638194339	3.556381525	0.000375998	0.001472752
ENSBTAG00000014130	24168.72761	-2.300889134	0.262545936	-8.763758315	1.89E-18	1.02E-16
ENSBTAG00000018493	220.4402519	2.427949859	0.365406157	6.644523671	3.04E-11	5.79E-10
ENSBTAG00000017165	236.429363	4.734582874	1.021950096	4.632890485	3.61E-06	2.42E-05
ENSBTAG00000043410	2.969628136	4.924051662	2.132072015	2.3095147	0.020915037	0.047059336
ENSBTAG00000016959	2730.868925	3.617902529	0.398458482	9.0797478	1.09E-19	6.80E-18
ENSBTAG00000011908	982.0876171	-2.12709127	0.275776077	-7.71311019	1.23E-14	4.14E-13
ENSBTAG00000007596	686.7689298	7.430724884	1.294688221	5.739393288	9.50E-09	1.15E-07
ENSBTAG00000011268	56.44859696	2.625862634	0.52382756	5.012837879	5.36E-07	4.37E-06
ENSBTAG00000006877	164.908987	2.946014093	0.564506052	5.218746698	1.80E-07	1.64E-06
ENSBTAG00000020523	5.577434495	3.760432919	1.616287078	2.326587257	0.019987243	0.045199958
ENSBTAG00000015711	162.732496	-2.231606347	0.492710559	-4.529244011	5.92E-06	3.73E-05
ENSBTAG00000018509	9.719221132	-2.507161408	0.990863911	-2.530278254	0.01139721	0.027962834
ENSBTAG00000054185	13.07406339	-3.103909642	0.970991486	-3.196639399	0.001390386	0.004574155
ENSBTAG00000014645	6.459054945	-3.775095173	1.39726103	-2.701782339	0.00689689	0.018145927
ENSBTAG00000004952	147.6450184	-2.00027013	0.396145337	-5.049334023	4.43E-07	3.69E-06
ENSBTAG00000019796	20.17632482	-2.17681858	0.706759117	-3.080000708	0.002070001	0.006470464
ENSBTAG00000019859	6.790192955	5.098363111	1.834156233	2.779677663	0.005441288	0.014795584
ENSBTAG00000005359	140.1655332	2.085386057	0.43082198	4.840482044	1.30E-06	9.66E-06
ENSBTAG00000016277	30.48922546	2.358168932	0.842284305	2.799730352	0.005114531	0.014035455
ENSBTAG00000017561	10.76519789	-4.078165125	1.183693535	-3.445287994	0.000570451	0.002114869
ENSBTAG00000053297	7.962246261	-4.699702501	1.423732314	-3.300973403	0.0009635	0.003335249
ENSBTAG00000003600	6.062955752	-2.547573075	1.222967324	-2.083108048	0.037241376	0.076538107
ENSBTAG00000019471	59388.55652	-3.634988124	0.275605215	-13.18911226	1.01E-39	4.25E-37
ENSBTAG00000047233	17.32730929	-3.707274535	0.97237783	-3.812586445	0.00013752	0.000609353
ENSBTAG00000053007	42.14239296	3.866380139	0.775796272	4.983757047	6.24E-07	5.01E-06
ENSBTAG00000042363	4.587957623	5.549983235	1.86038194	2.983249362	0.002852055	0.008499199
ENSBTAG00000036644	3.255620374	5.057838104	2.348959008	2.15322536	0.031300972	0.066152605
ENSBTAG00000012462	1442.849282	8.066369394	0.532260863	15.15491735	7.03E-52	8.64E-49
ENSBTAG00000009938	249.1007792	11.30516002	1.24172196	9.104421433	8.67E-20	5.47E-18
ENSBTAG00000017721	1174.645393	-2.601477102	0.241035451	-10.79292316	3.72E-27	5.08E-25
ENSBTAG00000029886	3.121271986	4.997128756	2.374948266	2.104100046	0.035369721	0.073329216
ENSBTAG00000051882	442.6100981	-3.174656168	0.277779604	-11.42868706	3.01E-30	5.60E-28
ENSBTAG00000024542	2534.913155	-2.224176372	0.263404111	-8.443969867	3.07E-17	1.44E-15
ENSBTAG00000024493	39.64157927	3.706793258	0.865904313	4.280834733	1.86E-05	0.00010371
ENSBTAG00000024928	23.45548018	5.066628884	1.108579461	4.570379538	4.87E-06	3.16E-05
ENSBTAG00000019556	88.74289314	-2.010355886	0.500767018	-4.014553301	5.96E-05	0.000291282
ENSBTAG00000002052	88.08413747	2.004066886	0.657850992	3.04638423	0.002316117	0.007113404
ENSBTAG00000020698	145.4350055	-2.045870946	0.419888209	-4.872418187	1.10E-06	8.35E-06
ENSBTAG00000013275	18562.72396	-3.167160314	0.246789573	-12.83344459	1.07E-37	3.70E-35
ENSBTAG00000015533	609.2095878	-2.72570258	0.271042305	-10.05637323	8.61E-24	8.06E-22
ENSBTAG00000015574	830.1507	-2.940188635	0.326075907	-9.016884008	1.94E-19	1.17E-17
ENSBTAG00000024539	140.4671548	4.116854313	0.624089532	6.596576453	4.21E-11	7.77E-10
ENSBTAG00000052912	4.433496823	5.499872741	2.576685665	2.134475623	0.032803867	0.06883105
ENSBTAG00000049838	14.03218864	3.01618003	1.099502895	2.743221545	0.006083962	0.016264016
ENSBTAG00000001401	29.7972051	-2.22182245	0.659469615	-3.369105112	0.000754127	0.002700761
ENSBTAG00000006515	106.5686116	-2.164778529	0.486716556	-4.447719117	8.68E-06	5.25E-05
ENSBTAG00000005812	17.89093188	-2.545330845	0.963729309	-2.641126323	0.00826309	0.021210631
ENSBTAG00000009349	18.38101623	-3.081737481	0.874213532	-3.525154172	0.000423236	0.001632116
ENSBTAG00000014136	413.9970619	-2.520867174	0.352470958	-7.151985486	8.55E-13	2.16E-11
ENSBTAG00000002219	22.32031961	3.251747899	0.899123097	3.616576985	0.000298525	0.001200739
ENSBTAG00000021294	17.1941562	3.328931818	1.051508761	3.165862181	0.00154624	0.005023237
ENSBTAG00000004874	1110.34807	-2.066694437	0.246876436	-8.371371808	5.70E-17	2.57E-15
ENSBTAG00000015635	65.75465192	-3.67526201	0.511556888	-7.184463924	6.75E-13	1.72E-11
ENSBTAG00000013191	87.737917	3.647937002	0.6995959	5.214348742	1.84E-07	1.68E-06
ENSBTAG00000014707	7505.495249	12.79517589	2.154594037	5.938555324	2.88E-09	3.85E-08
ENSBTAG00000024496	6.442076811	-4.398011718	1.520525452	-2.892428872	0.003822757	0.010912945
ENSBTAG00000017883	39.71771964	-2.454360244	0.552981054	-4.438416519	9.06E-06	5.46E-05
ENSBTAG00000044117	393.9013162	-2.804618864	0.525109295	-5.341019273	9.24E-08	9.00E-07
ENSBTAG00000042180	4.179884464	4.416253246	2.113386889	2.089656782	0.036648642	0.075598077
ENSBTAG00000043268	2.693116596	4.782586867	2.219278835	2.155018464	0.031160389	0.065944829
ENSBTAG00000042504	3.765662261	5.266425231	2.419799306	2.176389264	0.029526166	0.062970706
ENSBTAG00000042217	8.275268762	6.401403826	1.878938883	3.406924985	0.000656992	0.002397916
ENSBTAG00000042974	16.5633222	2.588209203	0.914213985	2.831075925	0.004639171	0.012917498
ENSBTAG00000001109	34874.38047	-3.619903162	0.27245215	-13.28638132	2.78E-40	1.22E-37
ENSBTAG00000017691	1047.693263	-2.148405942	0.310784555	-6.912846557	4.75E-12	1.04E-10
ENSBTAG00000011706	31.81346276	-2.076691823	0.62732773	-3.310377852	0.000931701	0.003239775
ENSBTAG00000055119	7.934866109	-3.318251266	1.412672705	-2.348917236	0.018828091	0.042915569
ENSBTAG00000046502	1038.858449	-2.907294903	0.229396401	-12.67367271	8.27E-37	2.68E-34
ENSBTAG00000009924	361.3739301	-2.598190789	0.255170733	-10.18216612	2.38E-24	2.32E-22
ENSBTAG00000053265	255.4971992	-2.958557929	0.317668623	-9.313346404	1.24E-20	8.68E-19
ENSBTAG00000014249	6087.109104	2.071386775	0.405702741	5.105676072	3.30E-07	2.84E-06
ENSBTAG00000000754	234.9131475	2.94981925	0.596312063	4.946771052	7.55E-07	5.94E-06
ENSBTAG00000015086	560.8333702	12.47723949	1.656354703	7.532951408	4.96E-14	1.53E-12
ENSBTAG00000016541	274.082048	4.860988799	0.488232623	9.956296598	2.37E-23	2.15E-21
ENSBTAG00000010562	4.13618057	3.420047584	1.7165621	1.99238209	0.046329151	0.091869558
ENSBTAG00000049657	7.740674796	-5.524782741	1.594239756	-3.465465418	0.000529315	0.001986331
ENSBTAG00000004789	66.35030832	-2.348769198	0.519373456	-4.522312745	6.12E-06	3.84E-05
ENSBTAG00000049594	9.844559193	-3.46777411	1.134391673	-3.056946021	0.002236045	0.006905181
ENSBTAG00000008756	334.3761722	-3.114981029	0.430033771	-7.243573043	4.37E-13	1.16E-11
ENSBTAG00000016057	8.04949599	4.540334281	1.51457629	2.99775872	0.002719729	0.008160958
ENSBTAG00000042696	12.96462299	2.399915516	1.131681759	2.120662896	0.033950181	0.070906564
ENSBTAG00000012738	96.84233789	2.319992091	0.622942333	3.724248566	0.000195898	0.000830302
ENSBTAG00000018951	73.59602486	2.319226141	0.59174372	3.919308412	8.88E-05	0.00041546
ENSBTAG00000003581	28.89472767	2.154508731	0.839427822	2.56663965	0.010268927	0.025541374
ENSBTAG00000015549	35.49408646	2.976127755	0.772893562	3.850630802	0.000117814	0.000533055
ENSBTAG00000019977	17.22837194	2.147081336	0.936348726	2.293035998	0.021845933	0.048747621
ENSBTAG00000052090	16.72644136	-2.062300868	0.77785763	-2.65125749	0.008019268	0.020660662
ENSBTAG00000003345	24.58008684	4.684088829	1.077571982	4.346891815	1.38E-05	7.95E-05
ENSBTAG00000001117	388.8109995	7.682968739	1.438303085	5.341689675	9.21E-08	9.00E-07
ENSBTAG00000052988	5.823579703	3.197463987	1.41333302	2.262357096	0.023675349	0.052214371
ENSBTAG00000004775	3.904493537	5.316255918	1.954807943	2.719579658	0.006536495	0.017321336
ENSBTAG00000043959	69.96143358	4.772709929	0.862157026	5.535778039	3.10E-08	3.38E-07
ENSBTAG00000013001	54.40742583	2.622205268	0.716342091	3.660548922	0.000251675	0.001031606
ENSBTAG00000014269	72.90066443	3.481095261	0.560438301	6.211380016	5.25E-10	8.09E-09
ENSBTAG00000007270	6933.207976	2.484701194	0.343652238	7.230277941	4.82E-13	1.27E-11
ENSBTAG00000001593	116.1470788	-2.435634704	0.414967004	-5.869465962	4.37E-09	5.66E-08
ENSBTAG00000008417	19860.91758	-2.139369015	0.301391381	-7.098308552	1.26E-12	3.08E-11
ENSBTAG00000048331	5.911068409	4.08531985	1.681673514	2.429318067	0.015127255	0.035744224
ENSBTAG00000001303	5.380870793	-4.129778989	1.657540378	-2.491510339	0.012720126	0.030786514
ENSBTAG00000047139	7085.538512	-4.363124036	0.266531328	-16.37002327	3.13E-60	9.62E-57
ENSBTAG00000052624	265.125953	-2.361660705	0.34859554	-6.774787502	1.25E-11	2.55E-10
ENSBTAG00000021706	7.336521002	3.468848385	1.385619577	2.503463751	0.012298428	0.0299033
ENSBTAG00000008945	153.6044204	-2.938491883	0.43390214	-6.77224565	1.27E-11	2.59E-10
ENSBTAG00000011103	367.8947212	-2.139195592	0.329345602	-6.495291207	8.29E-11	1.46E-09
ENSBTAG00000039861	1293.807604	7.991398008	1.437292151	5.560037325	2.70E-08	2.98E-07
ENSBTAG00000053807	272.2035105	8.636838743	1.739947936	4.963848954	6.91E-07	5.50E-06
ENSBTAG00000037527	131.2080085	4.45021798	2.072444931	2.147327494	0.031767218	0.06693703
ENSBTAG00000050288	11.54389685	-5.228179875	1.39960083	-3.735479263	0.000187358	0.000798144
ENSBTAG00000021168	249.0624479	-2.240717857	0.297325787	-7.53623787	4.84E-14	1.49E-12
ENSBTAG00000054016	85.11306861	-3.265612016	0.609742557	-5.355722636	8.52E-08	8.40E-07
ENSBTAG00000012788	28181.61766	-2.256896592	0.341541987	-6.60796236	3.90E-11	7.24E-10
ENSBTAG00000024605	149658.7797	-2.238269463	0.326219057	-6.861246803	6.83E-12	1.46E-10
ENSBTAG00000049138	152.3619247	-2.140866617	0.400392414	-5.346921028	8.95E-08	8.77E-07
ENSBTAG00000002695	43.29115351	-2.596183382	0.534104521	-4.860815211	1.17E-06	8.79E-06
ENSBTAG00000049779	37.02662888	-2.245802506	0.582013935	-3.858674805	0.000114004	0.000518103
ENSBTAG00000054291	73.2060573	-3.2699545	0.456360722	-7.165284698	7.76E-13	1.97E-11
ENSBTAG00000017890	236.0704408	-2.118127924	0.383462555	-5.523689069	3.32E-08	3.59E-07
ENSBTAG00000003393	46.66814229	-2.515151861	0.584332111	-4.304319089	1.68E-05	9.45E-05
ENSBTAG00000049253	36.14687059	-2.179724125	0.568674943	-3.83298781	0.000126596	0.000567497
ENSBTAG00000040298	15.5362354	2.112546283	0.914881894	2.309091804	0.020938487	0.047093745
ENSBTAG00000006730	4.144108241	-5.607617522	1.95495616	-2.868410881	0.004125394	0.011655945
ENSBTAG00000006608	280.3809491	-2.877509044	0.365621873	-7.870177521	3.54E-15	1.28E-13
ENSBTAG00000016944	5.960536236	-5.121987721	1.706060684	-3.002230676	0.00268009	0.008054688
ENSBTAG00000050741	6.835295653	-2.806144116	1.241218773	-2.260797353	0.023771809	0.052389496
ENSBTAG00000036113	5.318044071	-4.971961345	1.731349565	-2.871725875	0.004082369	0.011559188
ENSBTAG00000023007	210.6496878	-2.45168086	0.311363741	-7.874008881	3.43E-15	1.25E-13
ENSBTAG00000022019	7.959284704	-2.496951076	1.256170375	-1.987748736	0.046839486	0.092658537
ENSBTAG00000020760	639.5099247	-2.256507114	0.331484465	-6.807278632	9.95E-12	2.07E-10
ENSBTAG00000044198	79.6199142	-2.067950187	0.40585414	-5.095303908	3.48E-07	2.98E-06
ENSBTAG00000038258	232.5958272	-2.328289269	0.40337038	-5.772087845	7.83E-09	9.71E-08
ENSBTAG00000016257	11.82264142	2.155814003	0.887150194	2.430043996	0.01509699	0.035682514
ENSBTAG00000045955	2.607102983	-4.923192268	2.174473192	-2.26408506	0.023568884	0.052029369
ENSBTAG00000048885	787.8783665	-3.066287009	0.274351698	-11.17648272	5.32E-29	8.83E-27
ENSBTAG00000051225	14.14300273	3.134470443	1.041825519	3.008632814	0.002624261	0.00791262
ENSBTAG00000001473	98.41644862	-2.212572621	0.436077803	-5.073802436	3.90E-07	3.29E-06
ENSBTAG00000010003	9.645908261	2.499951671	1.253004171	1.99516628	0.046024747	0.091399932
ENSBTAG00000050409	7.199691447	-2.649508539	1.205048835	-2.198673167	0.02790117	0.060075023
ENSBTAG00000009995	4220.872195	2.026900566	0.26499229	7.648903916	2.03E-14	6.60E-13
ENSBTAG00000015512	198.5117887	3.322324253	0.602755226	5.511896217	3.55E-08	3.81E-07
ENSBTAG00000026369	532.7896043	2.453734324	0.529107958	4.637492755	3.53E-06	2.37E-05
ENSBTAG00000034360	13598.05693	-2.699762657	0.294008938	-9.182587012	4.21E-20	2.74E-18
ENSBTAG00000027983	15461.11017	-2.590433625	0.307671341	-8.419483007	3.78E-17	1.75E-15
ENSBTAG00000034170	407.118403	-2.002244223	0.389187326	-5.14467992	2.68E-07	2.35E-06
ENSBTAG00000043091	11.36822663	-5.231880632	1.348553963	-3.879622748	0.000104619	0.000481387
ENSBTAG00000021606	2294.694782	-2.101711464	0.291364244	-7.213347231	5.46E-13	1.42E-11
ENSBTAG00000016770	26.31975065	-2.904991493	0.776491358	-3.741176851	0.000183161	0.000782796
ENSBTAG00000047087	2.80782655	-5.03614787	2.127909712	-2.366711258	0.017946928	0.041218008
ENSBTAG00000003200	8.414410798	3.216515072	1.430388399	2.248700475	0.024531559	0.053837354
ENSBTAG00000027924	718.2001215	-2.183775111	0.355875856	-6.136339605	8.44E-10	1.25E-08
ENSBTAG00000022714	37.01987872	-4.491292323	0.887446355	-5.060916974	4.17E-07	3.50E-06
ENSBTAG00000019289	2053.808146	2.738800632	0.410181328	6.677048525	2.44E-11	4.71E-10
ENSBTAG00000004066	232.0545712	3.551991225	0.633570365	5.606308975	2.07E-08	2.34E-07
ENSBTAG00000014374	5.166869933	5.714984353	1.804891595	3.166386485	0.001543456	0.005015959
ENSBTAG00000013562	4620.73374	2.007105308	0.23586817	8.509436908	1.75E-17	8.41E-16
ENSBTAG00000007690	215.2941314	-2.183470482	0.3531746	-6.182410858	6.31E-10	9.55E-09
ENSBTAG00000021813	138.058115	2.97415236	0.571279712	5.206122851	1.93E-07	1.74E-06
ENSBTAG00000016444	122.4608998	4.2541781	0.62025053	6.85880607	6.94E-12	1.49E-10
ENSBTAG00000016441	3322.037329	-2.113733392	0.206418753	-10.24002596	1.31E-24	1.35E-22
ENSBTAG00000037576	101.1068639	-2.082246558	0.420632729	-4.950272332	7.41E-07	5.85E-06
ENSBTAG00000054860	3.055218513	4.966814226	2.148181524	2.312101734	0.020772078	0.046773969
ENSBTAG00000052290	72.36371143	-2.381943926	0.51326936	-4.640728844	3.47E-06	2.34E-05
ENSBTAG00000048851	17.87266043	4.474127358	1.165252275	3.839621219	0.000123224	0.000554675
ENSBTAG00000050317	1358.771875	-2.687678255	0.239300648	-11.23138727	2.86E-29	4.84E-27
ENSBTAG00000012567	17.57038161	-2.143307024	0.872453901	-2.456642146	0.014024231	0.033468235
ENSBTAG00000052247	15.08992843	-2.157650628	0.898315871	-2.401884123	0.016310874	0.038024326
ENSBTAG00000004629	145.6498534	-2.481430149	0.414432164	-5.987542391	2.13E-09	2.93E-08
ENSBTAG00000001219	4827.918987	-2.692584196	0.289875361	-9.28876531	1.56E-20	1.09E-18
ENSBTAG00000048049	8270.805874	-2.13116633	0.279683865	-7.61991162	2.54E-14	8.17E-13
ENSBTAG00000048764	4.052230006	5.373178313	1.972852822	2.723557608	0.006458295	0.017136282
ENSBTAG00000054998	93.47548661	4.016123509	0.708024725	5.672292739	1.41E-08	1.65E-07
ENSBTAG00000048501	88.32041004	-2.466360672	0.568741941	-4.336519771	1.45E-05	8.30E-05
ENSBTAG00000014762	724.3829403	7.775799047	1.144192084	6.79588607	1.08E-11	2.22E-10
ENSBTAG00000003300	2001.906644	4.210016551	0.333737876	12.61474004	1.75E-36	5.29E-34
ENSBTAG00000001407	646.6371879	-2.194850431	0.267385027	-8.208576431	2.24E-16	9.44E-15
ENSBTAG00000014093	54.17644824	2.354443924	0.665957464	3.535426888	0.000407117	0.001580076
ENSBTAG00000005174	173.9091087	-2.223907665	0.306310806	-7.260297775	3.86E-13	1.04E-11
ENSBTAG00000018637	725.8774663	-2.999042179	0.319302847	-9.392469278	5.86E-21	4.27E-19
ENSBTAG00000053547	71.97532396	-2.651380369	0.53868367	-4.921961653	8.57E-07	6.64E-06
ENSBTAG00000018004	20.05509801	3.041691829	1.144328974	2.658057166	0.007859256	0.020318326
ENSBTAG00000010992	36.07886206	3.8175476	0.783711311	4.87111459	1.11E-06	8.39E-06
ENSBTAG00000020023	491.9278516	-2.249511832	0.372763525	-6.034688694	1.59E-09	2.24E-08
ENSBTAG00000011861	4.055592281	4.370869779	1.871416546	2.335594279	0.019512397	0.044283676
ENSBTAG00000051090	30.90524713	3.443204764	0.75175068	4.580248287	4.64E-06	3.03E-05
ENSBTAG00000007649	1317.18769	-2.231069418	0.261441875	-8.533711047	1.42E-17	6.89E-16
ENSBTAG00000012909	2.846204257	-4.020218047	2.00472417	-2.005372164	0.044923275	0.089608347
ENSBTAG00000012219	21.10401532	3.511124056	0.949502798	3.697855408	0.000217429	0.000908812
ENSBTAG00000007346	2558.126502	-3.046413172	0.238847066	-12.75466023	2.94E-37	1.00E-34
ENSBTAG00000052403	9.375189664	-2.550536047	1.055879947	-2.415554963	0.015711251	0.036859551
ENSBTAG00000014089	578.7533128	-3.027217932	0.251180164	-12.05197849	1.89E-33	4.72E-31
ENSBTAG00000005846	268.2662482	-2.15564943	0.38023723	-5.669222426	1.43E-08	1.67E-07
ENSBTAG00000005845	131.4305494	-2.257107704	0.36321672	-6.214217521	5.16E-10	7.97E-09
ENSBTAG00000011828	1338.981959	-2.855811723	0.308259783	-9.264301999	1.96E-20	1.35E-18
ENSBTAG00000006934	292.6869505	4.000240059	1.076156606	3.71715421	0.000201479	0.00085122
ENSBTAG00000007348	744.0557841	3.753157527	1.106478038	3.391985561	0.000693881	0.002513818
ENSBTAG00000040134	113.5186797	-3.045960052	0.447221433	-6.810854377	9.70E-12	2.03E-10
ENSBTAG00000050552	156.3172246	-4.249002484	0.416774979	-10.19495578	2.09E-24	2.08E-22
ENSBTAG00000044894	7.925505977	-4.095470361	1.378011398	-2.972014866	0.002958524	0.008782636
ENSBTAG00000037013	1704.751669	-4.413398018	0.305357272	-14.45322718	2.39E-47	1.92E-44
ENSBTAG00000028419	641.8269091	-3.496815899	0.268033156	-13.04620647	6.68E-39	2.51E-36
ENSBTAG00000037938	77.48042089	2.254259635	0.653697692	3.448474215	0.000563763	0.002095553
ENSBTAG00000013352	146.9437595	-2.231494953	0.383158326	-5.823950054	5.75E-09	7.30E-08
ENSBTAG00000003684	157.8122126	-2.585094999	0.43762858	-5.907052496	3.48E-09	4.59E-08
ENSBTAG00000015412	1004.322297	-2.863521072	0.267649081	-10.69878911	1.03E-26	1.32E-24
ENSBTAG00000007503	10.79861125	-2.096816862	1.066010977	-1.966974926	0.049186102	0.096421079
ENSBTAG00000014981	233.7022824	-3.403953228	0.362457896	-9.391306603	5.93E-21	4.29E-19
ENSBTAG00000004272	94.13398703	9.902905255	1.843584619	5.371549074	7.81E-08	7.75E-07
ENSBTAG00000003152	3311.082295	8.654030667	1.210395007	7.149757409	8.69E-13	2.19E-11
ENSBTAG00000003155	88.70647906	2.458141209	0.60070937	4.092064038	4.28E-05	0.000217408
ENSBTAG00000038361	3.721387138	5.248516251	1.959873194	2.677987672	0.007406594	0.019313305
ENSBTAG00000007392	2326.660645	2.26921683	0.449151816	5.052226778	4.37E-07	3.64E-06
ENSBTAG00000051726	2.979108835	4.929990274	2.41878183	2.038212051	0.041528731	0.083826007
ENSBTAG00000048094	10.62539206	-6.962931965	1.519612963	-4.582043016	4.60E-06	3.00E-05
ENSBTAG00000046540	3.821686477	-5.479062666	1.922589796	-2.849834466	0.004374199	0.01228548
ENSBTAG00000004063	94.3911057	8.146727216	1.158714858	7.030830029	2.05E-12	4.85E-11
ENSBTAG00000049435	9.496152525	4.707116852	1.583872013	2.971904808	0.002959584	0.008782636
ENSBTAG00000045497	28.02854496	-2.546373292	0.611405711	-4.164784933	3.12E-05	0.000163291
ENSBTAG00000007233	84.72137269	-2.786000248	0.46217631	-6.028003135	1.66E-09	2.33E-08
ENSBTAG00000017716	13.69506172	-3.818148598	1.001314308	-3.813136963	0.000137214	0.000608435
ENSBTAG00000052188	14.38775676	-2.779583679	0.992907072	-2.799439904	0.005119134	0.014043906
ENSBTAG00000016603	491.4597051	-2.464153378	0.271463962	-9.077276267	1.11E-19	6.93E-18
ENSBTAG00000010995	14956.30652	-3.496141691	0.392456418	-8.908356522	5.18E-19	2.97E-17
ENSBTAG00000010882	22.22139287	-2.515549317	0.674460537	-3.729720538	0.000191692	0.0008136
ENSBTAG00000015750	110.9715671	-3.167363401	0.385898504	-8.207762835	2.25E-16	9.48E-15
ENSBTAG00000047319	5.045909843	3.974902378	1.822588712	2.180910237	0.029190056	0.062369342
ENSBTAG00000035998	860.2390288	-2.00425662	0.39953	-5.016535974	5.26E-07	4.30E-06
ENSBTAG00000051798	7.882531271	2.861442576	1.430420197	2.000420982	0.045454825	0.090453285
ENSBTAG00000026886	8669.026299	-2.278481446	0.326555971	-6.977307568	3.01E-12	6.86E-11
ENSBTAG00000007187	20.16926752	2.715192724	0.883144026	3.074461972	0.002108826	0.006565106
ENSBTAG00000017616	11.8587468	-3.043967256	0.958230718	-3.176653805	0.001489848	0.004864039
ENSBTAG00000048010	183.736218	-2.856668675	0.410119007	-6.965462765	3.27E-12	7.43E-11
ENSBTAG00000047229	928.7980335	4.741020254	0.417585309	11.35341725	7.13E-30	1.26E-27
ENSBTAG00000049275	4.938885495	-3.371535841	1.48160547	-2.275596243	0.022870186	0.050699476
ENSBTAG00000012988	869.695045	-2.110422709	0.341808214	-6.174289036	6.65E-10	1.00E-08
ENSBTAG00000053923	237.6045135	-3.04114218	0.362370546	-8.392354759	4.77E-17	2.17E-15
ENSBTAG00000000868	1339.80054	-2.029868132	0.24074139	-8.431737181	3.41E-17	1.59E-15
ENSBTAG00000044192	109.1845901	-2.075587799	0.36588573	-5.672776033	1.41E-08	1.64E-07
ENSBTAG00000051615	3.37824662	5.111023314	2.354509013	2.170738479	0.029950947	0.063743887
ENSBTAG00000052847	22.6120986	-2.317350402	0.685135381	-3.382324818	0.000718751	0.002591694
ENSBTAG00000054821	84.23898214	-3.358011694	0.484736765	-6.927495365	4.28E-12	9.48E-11
ENSBTAG00000018772	130.2477859	-2.639815888	0.355635348	-7.422816382	1.15E-13	3.37E-12
ENSBTAG00000020836	78.06219508	-3.6420855	0.640226874	-5.688741988	1.28E-08	1.52E-07
ENSBTAG00000049639	23.93672771	2.134300825	0.810863746	2.632132508	0.008485076	0.021698864
ENSBTAG00000015766	200.5402381	-2.12510703	0.378291007	-5.617651469	1.94E-08	2.20E-07
ENSBTAG00000018507	2.172899625	-4.682526275	2.323820698	-2.015011863	0.043903406	0.087935617
ENSBTAG00000051907	10.87161061	3.250360881	1.080798919	3.007368737	0.002635199	0.007940923
ENSBTAG00000000639	462.6194529	2.087895749	0.513889147	4.06293023	4.85E-05	0.000242737
ENSBTAG00000011530	120.2579595	-3.08424285	0.501101554	-6.15492573	7.51E-10	1.12E-08
ENSBTAG00000011533	14.61252928	-2.077591573	0.854854903	-2.430344103	0.015084494	0.035670619
ENSBTAG00000033333	23.72115624	-2.12950462	0.641632817	-3.318883582	0.000903781	0.003156982
ENSBTAG00000040356	293.8873567	-2.009982162	0.401106843	-5.011089179	5.41E-07	4.41E-06
ENSBTAG00000015194	15.76687982	-3.208616332	0.845385621	-3.795447016	0.000147378	0.000646659
ENSBTAG00000048588	2.147756609	-4.669020831	2.361633224	-1.977030465	0.048038187	0.094674853
ENSBTAG00000002287	1236.207019	2.010572832	0.451715039	4.45097608	8.55E-06	5.18E-05
ENSBTAG00000054808	362.8896855	7.345304546	1.072712694	6.847410853	7.52E-12	1.60E-10
ENSBTAG00000001595	733.199195	4.237532883	1.486208343	2.851237448	0.004354943	0.012242592
ENSBTAG00000023659	1388.574425	4.433099115	0.304424144	14.56224548	4.88E-48	4.29E-45
ENSBTAG00000011164	10.53206431	-2.158949029	1.083354754	-1.992836623	0.04627934	0.091816497
ENSBTAG00000006630	77.00965526	-2.732886744	0.421682592	-6.480909571	9.12E-11	1.60E-09
ENSBTAG00000005170	20.37940197	-2.213170721	1.072404739	-2.063745748	0.039041829	0.07946754
ENSBTAG00000038141	89.38051634	-2.139120756	0.410832877	-5.206790589	1.92E-07	1.74E-06
ENSBTAG00000008005	26654.01368	-2.454678041	0.322633175	-7.608262984	2.78E-14	8.87E-13
ENSBTAG00000045572	42.27729107	-2.39507813	0.521429	-4.593296747	4.36E-06	2.86E-05
ENSBTAG00000014144	6.843977228	-3.008972135	1.211753113	-2.4831561	0.013022401	0.031419099
ENSBTAG00000022783	36.76187693	2.931100467	0.841070281	3.484964971	0.000492201	0.001862456
ENSBTAG00000032092	66.21899097	3.8322224	0.741639891	5.167227986	2.38E-07	2.11E-06
ENSBTAG00000009762	13.32667769	-3.357487453	0.976420079	-3.438568631	0.000584798	0.002162838
ENSBTAG00000054627	3.109395622	-5.192417434	2.052972573	-2.529219095	0.011431664	0.028043634
ENSBTAG00000013929	51.67210909	4.884619474	0.785331338	6.219819883	4.98E-10	7.72E-09
ENSBTAG00000038325	110.0386331	-3.068393542	0.455930323	-6.729961553	1.70E-11	3.37E-10
ENSBTAG00000012035	1120.455186	-2.323042874	0.353652807	-6.568710403	5.08E-11	9.22E-10
ENSBTAG00000001838	511.9481245	-3.513570682	0.344662407	-10.19423821	2.10E-24	2.08E-22
ENSBTAG00000046690	24.4233922	-2.077528765	1.021194232	-2.034410986	0.041910175	0.084484936
ENSBTAG00000049049	19.99441593	-2.373121131	0.775125995	-3.061594047	0.002201618	0.006821723
ENSBTAG00000023734	132.3764207	-3.207762175	0.467742129	-6.857971462	6.98E-12	1.49E-10
ENSBTAG00000018904	343.3099029	-2.744749671	0.29419813	-9.329595916	1.06E-20	7.53E-19
ENSBTAG00000006411	1133.038058	-2.209559357	0.244105667	-9.051651219	1.41E-19	8.65E-18
ENSBTAG00000053192	42.17772377	-2.161149277	0.53643116	-4.028754179	5.61E-05	0.000276289
ENSBTAG00000018043	39.85715783	4.489556538	1.846943814	2.430802986	0.015065404	0.03563462
ENSBTAG00000039426	7.941271542	-2.841072681	1.359978044	-2.089057756	0.036702524	0.075683816
ENSBTAG00000004290	473.1070819	-2.588050261	0.277065027	-9.340948906	9.55E-21	6.79E-19
ENSBTAG00000006354	51.52157959	-2.911107724	0.517094429	-5.629741028	1.80E-08	2.07E-07
ENSBTAG00000019887	1646.822689	-2.047919857	0.306247067	-6.68714929	2.28E-11	4.42E-10
ENSBTAG00000047670	57.54375411	3.96080451	1.730175033	2.28925076	0.022064787	0.04914454
ENSBTAG00000007841	107.1609672	-2.430204671	0.378436143	-6.421703417	1.35E-10	2.30E-09
ENSBTAG00000049041	2.324998602	-4.782481918	2.304951264	-2.074873336	0.037998276	0.077749447
ENSBTAG00000050865	7.404074749	-3.568233481	1.338620093	-2.665605799	0.007684975	0.019943543
ENSBTAG00000017814	2.940513497	-4.081541968	1.998348835	-2.042457201	0.041106201	0.083109641
ENSBTAG00000015920	3893.615765	-2.402498386	0.234690541	-10.23687781	1.36E-24	1.39E-22
ENSBTAG00000013444	74.02835251	4.307993445	0.63227557	6.813474459	9.53E-12	2.00E-10
ENSBTAG00000020543	57.91997156	-2.66842677	0.508411705	-5.248554952	1.53E-07	1.42E-06
ENSBTAG00000023610	2195.579953	-2.507250023	0.219607304	-11.41697011	3.44E-30	6.34E-28
ENSBTAG00000007338	13.98045429	-3.396790187	0.997663409	-3.404745685	0.000662257	0.002414435
ENSBTAG00000037461	132.437196	-2.425538029	0.376850256	-6.436344392	1.22E-10	2.10E-09
ENSBTAG00000019679	76.64087919	-2.792459541	0.52825879	-5.286158209	1.25E-07	1.18E-06
ENSBTAG00000015002	5558.557798	-2.837537168	0.285239164	-9.947922754	2.58E-23	2.32E-21
ENSBTAG00000031687	54.51536222	4.052242985	0.858749228	4.718773368	2.37E-06	1.66E-05
ENSBTAG00000051435	143.5633847	3.342749628	0.568567782	5.879245592	4.12E-09	5.36E-08
ENSBTAG00000054406	30.04039399	4.130431256	0.996116908	4.146532625	3.38E-05	0.000175219
ENSBTAG00000052394	18.60741505	4.980030619	1.159287985	4.295766613	1.74E-05	9.78E-05
ENSBTAG00000000621	98.25214122	-2.348267082	0.409924772	-5.728531779	1.01E-08	1.22E-07
ENSBTAG00000039593	91.33628085	-2.525080599	0.406176223	-6.216712007	5.08E-10	7.86E-09
ENSBTAG00000021145	5092.563209	-2.091638759	0.331959499	-6.300885388	2.96E-10	4.78E-09
ENSBTAG00000054234	14.21860747	-2.719536154	0.896091329	-3.034887254	0.002406256	0.007349548
ENSBTAG00000016312	8571.04412	-2.408184953	0.334313399	-7.203375519	5.87E-13	1.51E-11
ENSBTAG00000001776	489.8237698	-2.769134859	0.319348621	-8.671197159	4.28E-18	2.21E-16
ENSBTAG00000049203	14.0045511	-2.235680571	0.923743399	-2.420239835	0.015510274	0.036439061
ENSBTAG00000012590	10.54399425	-3.481937883	1.237194388	-2.814382215	0.004887108	0.013503833
ENSBTAG00000047691	42.40830779	-2.604669058	0.558852569	-4.660744541	3.15E-06	2.15E-05
ENSBTAG00000005390	90.46031005	-2.907863084	0.519372176	-5.598804135	2.16E-08	2.43E-07
ENSBTAG00000010483	1178.735532	-2.541228391	0.410557033	-6.18970859	6.03E-10	9.16E-09
ENSBTAG00000015644	21.69095642	3.543983403	1.042187224	3.400524705	0.000672567	0.002449599
ENSBTAG00000047030	176.0475448	-2.46719151	0.583173077	-4.230633424	2.33E-05	0.000126153
ENSBTAG00000015260	319.0469501	-4.168205634	0.558827374	-7.458842971	8.73E-14	2.60E-12
ENSBTAG00000002579	1495.41018	-2.076975767	0.291211566	-7.132188438	9.88E-13	2.46E-11
ENSBTAG00000052176	21.41473284	-3.501775492	0.926778899	-3.778436794	0.000157816	0.000685605
ENSBTAG00000046666	242.529375	-4.681065419	0.426629795	-10.97219527	5.20E-28	7.67E-26
ENSBTAG00000019150	59.04589796	2.276563763	0.56307438	4.043095979	5.28E-05	0.000261913
ENSBTAG00000017333	6.217771041	-5.183698364	1.642008889	-3.156924666	0.001594425	0.005159769
ENSBTAG00000003166	104.655007	4.703100555	0.701517084	6.704185342	2.03E-11	3.95E-10
ENSBTAG00000016034	501.4290809	-2.905180738	0.338319813	-8.587084243	8.92E-18	4.44E-16
ENSBTAG00000054537	5.993283585	-4.282227092	1.615179266	-2.651239514	0.008019695	0.020660662
ENSBTAG00000019787	1557.335003	-2.114118991	0.243922495	-8.667175154	4.43E-18	2.27E-16
ENSBTAG00000005761	190.4700387	-2.03914497	0.333911716	-6.106838647	1.02E-09	1.48E-08
ENSBTAG00000054156	1322.601533	-3.130098896	0.429686009	-7.284619077	3.23E-13	8.86E-12
ENSBTAG00000003886	178.0161368	-3.694209757	0.50722839	-7.283128919	3.26E-13	8.91E-12
ENSBTAG00000018882	10.24048737	2.018810985	0.968520209	2.084428355	0.037121221	0.076364135
ENSBTAG00000049614	20.92512327	-4.602396438	0.994869655	-4.626130082	3.73E-06	2.48E-05
ENSBTAG00000023434	7211.469909	-2.523247848	0.314704529	-8.017831374	1.08E-15	4.18E-14
ENSBTAG00000018077	7.217001504	4.366256649	1.450447534	3.010282376	0.002610049	0.007881887
ENSBTAG00000001260	76.85811039	-3.490767102	0.699721395	-4.988795725	6.08E-07	4.91E-06
ENSBTAG00000052396	187.1807915	-4.176620968	0.408580642	-10.22226836	1.58E-24	1.59E-22
ENSBTAG00000030933	431.3996771	-2.545758582	0.298663991	-8.523821626	1.54E-17	7.49E-16
ENSBTAG00000037888	273.3443842	-3.194292709	0.446032081	-7.161576135	7.98E-13	2.02E-11
ENSBTAG00000012915	206.3409798	-2.287866802	0.363860568	-6.287756922	3.22E-10	5.18E-09
ENSBTAG00000048075	8.990626305	-2.524085582	1.058675337	-2.384192295	0.017116656	0.039612218
ENSBTAG00000051298	27.10069366	3.278847781	0.93638973	3.501584518	0.0004625	0.001766163
ENSBTAG00000009495	18.785895	2.14004221	0.776682365	2.755363462	0.005862697	0.015757814
ENSBTAG00000015318	94.39591739	7.064835159	1.640009135	4.30780232	1.65E-05	9.33E-05
ENSBTAG00000010123	63.40791359	4.834536543	0.747437474	6.468148458	9.92E-11	1.72E-09
ENSBTAG00000013921	4.154020049	-4.614268461	1.856248929	-2.485802625	0.012925963	0.031210936
ENSBTAG00000002070	52.90199872	-2.853091497	0.507654764	-5.620141285	1.91E-08	2.17E-07
ENSBTAG00000012177	12197.87558	-2.115266034	0.242687207	-8.716017884	2.88E-18	1.54E-16
ENSBTAG00000000027	8.239620534	-4.176186807	1.479197205	-2.823279271	0.004753515	0.013194027
ENSBTAG00000018181	24.09658534	2.16415607	0.899812998	2.405117591	0.016167263	0.03776117
ENSBTAG00000014583	4471.943015	-3.025275704	0.209949692	-14.40952676	4.51E-47	3.46E-44
ENSBTAG00000030705	11.56667158	-2.812650806	1.168364652	-2.407339866	0.016069208	0.03755118
ENSBTAG00000052862	28.80825713	-2.3630283	0.643272534	-3.673448147	0.000239299	0.000989458
ENSBTAG00000015576	12.31918998	-2.848345559	0.921645085	-3.090501543	0.001998188	0.00627754
ENSBTAG00000015579	3241.459484	-2.565691996	0.309690756	-8.284690294	1.18E-16	5.12E-15
ENSBTAG00000023419	10.80953025	2.24501887	1.113943768	2.015378993	0.043864954	0.087896803
ENSBTAG00000018013	204.5480495	3.291890014	0.431022536	7.637396507	2.22E-14	7.18E-13
ENSBTAG00000000082	7.53374987	-3.260412109	1.296633924	-2.514520135	0.01191945	0.029096969
ENSBTAG00000001498	982.1528221	-2.500580314	0.288244976	-8.675191324	4.13E-18	2.15E-16
ENSBTAG00000045498	7.776681916	-3.984827031	1.35320424	-2.944734366	0.00323232	0.009443868
ENSBTAG00000015388	16515.49971	-2.790772131	0.329106215	-8.479852405	2.25E-17	1.07E-15
ENSBTAG00000052788	17.43379852	-2.969078438	0.875061361	-3.39299456	0.00069133	0.002506548
ENSBTAG00000006139	60.73355479	-2.137126286	0.458228724	-4.663885462	3.10E-06	2.12E-05
ENSBTAG00000012186	53.55635165	3.496226578	0.796626294	4.388791339	1.14E-05	6.68E-05
ENSBTAG00000021799	816.5693657	-2.735407141	0.274253983	-9.973992382	1.98E-23	1.82E-21
ENSBTAG00000049114	70.14034786	-3.751048149	0.476199985	-7.877043818	3.35E-15	1.22E-13
ENSBTAG00000006780	472.0468584	-2.296089401	0.324255199	-7.081118233	1.43E-12	3.45E-11
ENSBTAG00000020080	328.7521646	-2.960124604	0.46948503	-6.305045769	2.88E-10	4.66E-09
ENSBTAG00000020082	232.862097	-2.427407531	0.322659286	-7.5231293	5.35E-14	1.64E-12
ENSBTAG00000013106	42.21397479	-4.659998109	0.685194074	-6.800990092	1.04E-11	2.15E-10
ENSBTAG00000018545	34.21725862	-4.741471265	0.741361878	-6.39562325	1.60E-10	2.70E-09
ENSBTAG00000030482	8.458779728	-2.390741952	1.185002848	-2.017498908	0.043643475	0.087519601
ENSBTAG00000002257	13.10245552	-2.627389259	0.868660238	-3.024645476	0.002489247	0.007565424
ENSBTAG00000030484	89.26961924	-2.511169345	0.480168937	-5.22976217	1.70E-07	1.55E-06
ENSBTAG00000023365	55.63199709	-2.362747274	0.457208781	-5.167764426	2.37E-07	2.10E-06
ENSBTAG00000047761	7.563377754	2.820693132	1.336408413	2.110652032	0.034802232	0.072365999
ENSBTAG00000055074	4.211377195	5.40964992	1.920750203	2.816425536	0.00485613	0.013430314
ENSBTAG00000051657	54.93135342	-2.116317727	0.525350069	-4.028395256	5.62E-05	0.000276563
ENSBTAG00000015950	257.9943329	-2.312040956	0.309059985	-7.480880947	7.38E-14	2.23E-12
ENSBTAG00000003644	607.9687365	-2.643710807	0.263769551	-10.02280514	1.21E-23	1.12E-21
ENSBTAG00000047473	21223.786	-2.013812381	0.256400805	-7.854157793	4.02E-15	1.43E-13
ENSBTAG00000045989	11.61503986	-3.422016084	1.100738204	-3.108837389	0.001878251	0.00594774
ENSBTAG00000023333	3882.186865	-2.403082956	0.229402289	-10.47540968	1.12E-25	1.26E-23
ENSBTAG00000001051	5.861257816	-6.117007062	1.83935593	-3.325624455	0.000882207	0.003093347
ENSBTAG00000050175	29.37294641	-4.561034789	0.928583569	-4.911819402	9.02E-07	6.94E-06
ENSBTAG00000002904	13.07189036	2.126782835	0.875152208	2.430186218	0.015091067	0.035681585
ENSBTAG00000054544	7.634566732	-4.632782118	1.434544381	-3.229444958	0.001240308	0.004136528
ENSBTAG00000038326	97.09864138	-2.554371263	0.482224789	-5.29705507	1.18E-07	1.12E-06
ENSBTAG00000054518	18.48307903	-2.437277219	0.759460386	-3.209222319	0.001330945	0.004404545
ENSBTAG00000050946	122.5306162	-2.233224865	0.595033368	-3.753108626	0.000174655	0.000750447
ENSBTAG00000000195	47.32433154	-2.044593163	0.577586969	-3.539887973	0.000400297	0.001558224
ENSBTAG00000013353	3977.121178	-2.339082303	0.286531455	-8.163439857	3.26E-16	1.35E-14
ENSBTAG00000009735	114.0739829	-3.562611706	0.592513586	-6.012708888	1.82E-09	2.54E-08
ENSBTAG00000038534	31.11839076	-2.137595638	0.616798545	-3.465630157	0.00052899	0.001985518
ENSBTAG00000052100	14.43758326	-2.682093832	0.889285464	-3.016009978	0.002561248	0.00775357
ENSBTAG00000015164	11.34785399	-2.583468875	0.953708258	-2.708867048	0.006751339	0.017813832
ENSBTAG00000051830	19.08839517	-2.410187386	0.753922007	-3.196865674	0.001389296	0.0045722
ENSBTAG00000013882	15375.64301	-3.041233038	0.227797879	-13.35057663	1.18E-40	5.28E-38
ENSBTAG00000007013	1840.480057	-2.39775198	0.332050072	-7.221055444	5.16E-13	1.35E-11
ENSBTAG00000000205	4464.968792	2.224085688	0.365567529	6.083925717	1.17E-09	1.69E-08
ENSBTAG00000049467	64.71708113	-2.293947265	0.486907751	-4.711256415	2.46E-06	1.72E-05
ENSBTAG00000049588	96.16787191	2.065448977	0.518160182	3.986120606	6.72E-05	0.000323915
ENSBTAG00000020119	283.0933412	-2.784215175	0.404302489	-6.886465582	5.72E-12	1.24E-10
ENSBTAG00000015368	600.7473646	-2.079592458	0.340629673	-6.105141804	1.03E-09	1.49E-08
ENSBTAG00000048412	19.64357608	-2.889489062	0.831091838	-3.476738587	0.000507552	0.001914017
ENSBTAG00000052158	2.81715386	-4.01036968	2.031315628	-1.974272055	0.048350817	0.095099204
ENSBTAG00000011623	3391.083537	2.711440838	0.416507855	6.50993926	7.52E-11	1.33E-09
ENSBTAG00000029897	91.47229091	4.446677011	0.649163255	6.849859383	7.39E-12	1.58E-10
ENSBTAG00000009747	5079.508393	2.419608383	0.297228287	8.140572391	3.93E-16	1.62E-14
ENSBTAG00000048639	190.8954664	-3.59380863	0.353964593	-10.15301727	3.21E-24	3.05E-22
ENSBTAG00000018391	4.307780467	-4.664840903	1.832253878	-2.545957719	0.010897839	0.026891548
ENSBTAG00000010311	216.0640668	-2.090709709	0.39374922	-5.309749462	1.10E-07	1.06E-06
ENSBTAG00000053991	12.36251042	-3.113400134	1.058127795	-2.942366839	0.003257138	0.009501318
ENSBTAG00000053578	13.85970194	-2.282515499	0.871239349	-2.619848955	0.008796872	0.022381659
ENSBTAG00000006086	41.94190363	-2.571429384	0.584151573	-4.401990003	1.07E-05	6.32E-05
ENSBTAG00000045621	11.02752258	-2.274868448	1.043505183	-2.180026017	0.029255533	0.062480274
ENSBTAG00000037811	37.27787599	-7.002660031	2.50100064	-2.799943318	0.005111158	0.014028287
ENSBTAG00000050456	13.61549399	-2.603216335	0.966429584	-2.693643053	0.007067581	0.018547369
ENSBTAG00000008913	142.7021318	3.138564848	0.63364744	4.953172141	7.30E-07	5.77E-06
ENSBTAG00000017225	66.66900562	3.293335719	0.674749587	4.880826582	1.06E-06	8.03E-06
ENSBTAG00000003334	3.03969756	-4.144748317	1.991760655	-2.080946979	0.037438759	0.076866635
ENSBTAG00000016972	213.1022776	-2.268785339	0.327532733	-6.92689649	4.30E-12	9.51E-11
ENSBTAG00000009354	7.057228072	6.16975197	1.726534267	3.57348944	0.000352255	0.001390391
ENSBTAG00000009353	14.28573947	3.916157892	1.234643797	3.171892899	0.001514488	0.004931384
ENSBTAG00000025213	14.85458809	2.065241244	0.87149616	2.369765168	0.017799386	0.040923781
ENSBTAG00000006846	45.73059904	3.696035508	0.878473039	4.207340854	2.58E-05	0.000137897
ENSBTAG00000008116	1041.588952	-2.039616831	0.285506159	-7.143862814	9.07E-13	2.28E-11
ENSBTAG00000013096	41429.85179	-2.453055875	0.318595737	-7.699587872	1.37E-14	4.57E-13
ENSBTAG00000013099	670.4706686	-2.212632762	0.327975879	-6.746327714	1.52E-11	3.02E-10
ENSBTAG00000048217	23.17544472	-2.102097708	0.644232983	-3.262946423	0.001102604	0.00373471
ENSBTAG00000013501	12.5267542	-2.299161038	0.866480349	-2.653448564	0.007967391	0.020560398
ENSBTAG00000019349	668.5187622	-2.303310089	0.290700973	-7.923296793	2.31E-15	8.63E-14
ENSBTAG00000002609	2201.314839	-2.38092267	0.292872085	-8.129565074	4.31E-16	1.76E-14
ENSBTAG00000025140	98.46513395	-2.532958644	0.440930188	-5.744579789	9.21E-09	1.12E-07
ENSBTAG00000020859	10.57211909	2.980566222	1.190499083	2.503627482	0.012292739	0.029897355
ENSBTAG00000016175	197.9712329	-2.586583104	0.337102705	-7.672982346	1.68E-14	5.55E-13
ENSBTAG00000007429	166.5999306	-2.184351907	0.328148778	-6.656590095	2.80E-11	5.36E-10
ENSBTAG00000007436	69.24748602	-2.717399007	0.465360425	-5.839342719	5.24E-09	6.70E-08
ENSBTAG00000007437	334.1661187	-2.418691643	0.26965814	-8.969473869	2.98E-19	1.76E-17
ENSBTAG00000011343	158.422	2.69080024	1.092093852	2.463891025	0.013743789	0.032888389
ENSBTAG00000004680	5.698680109	-3.372773529	1.439927854	-2.342321193	0.019164214	0.04355766
ENSBTAG00000054943	4933.560849	-2.824394436	0.219281099	-12.88024573	5.82E-38	2.10E-35
ENSBTAG00000015656	27.53283329	4.058208302	1.078293508	3.763547006	0.00016752	0.000723736
ENSBTAG00000013906	10.8514846	-2.258050125	1.089067132	-2.073380105	0.038136919	0.077978683
ENSBTAG00000047992	19.07665726	-2.77634015	0.744100522	-3.731135873	0.000190618	0.000809601
ENSBTAG00000003733	118.982763	-2.752461933	0.555841169	-4.951885698	7.35E-07	5.81E-06
ENSBTAG00000031998	20.17644439	2.463237127	0.974710756	2.527146758	0.011499344	0.028198404
ENSBTAG00000018314	93.8890124	-2.424987851	0.475523296	-5.099619456	3.40E-07	2.92E-06
ENSBTAG00000020853	401.5209865	-2.065426358	0.269625947	-7.66033974	1.85E-14	6.09E-13
ENSBTAG00000025101	22.66202017	-2.891382319	0.877265632	-3.295902875	0.000981059	0.003385635
ENSBTAG00000045892	172.763374	-2.348727658	0.350090585	-6.708914084	1.96E-11	3.85E-10
ENSBTAG00000044856	18.1401513	3.281405281	0.890183068	3.686213991	0.000227615	0.000947522
ENSBTAG00000004222	63.72613506	4.888487525	0.83201522	5.875478487	4.22E-09	5.47E-08
ENSBTAG00000008605	439.4026589	-2.525965448	0.405377731	-6.231140125	4.63E-10	7.24E-09
ENSBTAG00000014695	4409.401141	-3.16258977	0.225116088	-14.04870618	7.85E-45	5.36E-42
ENSBTAG00000018809	3605.660727	-3.129512739	0.298209882	-10.49432942	9.17E-26	1.05E-23
ENSBTAG00000054068	16.02886292	-2.665615786	0.802981897	-3.31964618	0.000901316	0.003148969
ENSBTAG00000018416	2491.714812	-4.998809192	0.399974483	-12.49782024	7.67E-36	2.21E-33
ENSBTAG00000037794	190.6913801	-2.646449389	0.387752964	-6.825091328	8.79E-12	1.85E-10
ENSBTAG00000007090	2704.438782	-2.846056684	0.263425483	-10.80402946	3.29E-27	4.53E-25
ENSBTAG00000054790	4.933518228	-3.395610583	1.71503763	-1.97990442	0.04771427	0.094156636
ENSBTAG00000035706	56.41552422	4.351455849	0.760750638	5.719950315	1.07E-08	1.28E-07
ENSBTAG00000044099	2369.872485	-2.491410083	0.24253322	-10.27244881	9.38E-25	9.77E-23
ENSBTAG00000038548	137.9739984	-2.103988315	0.42886213	-4.905978323	9.30E-07	7.14E-06
ENSBTAG00000048984	3499.65494	-2.27679877	0.25227182	-9.025180744	1.79E-19	1.09E-17
ENSBTAG00000052097	14.19678343	-3.789727359	1.049621438	-3.610565888	0.00030553	0.001226711
ENSBTAG00000008798	79.62228582	-3.64331404	0.475417204	-7.663403876	1.81E-14	5.97E-13
ENSBTAG00000003983	82.26508119	-2.192474544	0.397839962	-5.510945988	3.57E-08	3.82E-07
ENSBTAG00000004768	6443.665041	-3.554970114	0.311564571	-11.41005891	3.72E-30	6.80E-28
ENSBTAG00000010559	245.2110398	-2.104136751	0.310299428	-6.780988173	1.19E-11	2.45E-10
ENSBTAG00000010566	4945.027416	-4.090154869	0.264991391	-15.43504811	9.51E-54	1.75E-50
ENSBTAG00000004155	39.19654629	-2.04637375	0.609904675	-3.355235392	0.000792975	0.002820163
ENSBTAG00000021720	3879.236216	-2.943217727	0.2859419	-10.29306208	7.57E-25	7.98E-23
ENSBTAG00000013103	78.85180437	7.266674666	1.088083752	6.67841483	2.42E-11	4.67E-10
ENSBTAG00000000033	10.04441585	-2.824301599	1.079486204	-2.616338764	0.008887833	0.022562929
ENSBTAG00000000032	6.769209358	-3.364002259	1.296654775	-2.594370008	0.009476444	0.023827485
ENSBTAG00000047325	8.740770329	-2.67760645	1.070169585	-2.502039386	0.012348019	0.030000136
ENSBTAG00000009864	6.350396453	-4.370700511	1.668578353	-2.619415806	0.008808051	0.022406681
ENSBTAG00000005045	53.63930116	-2.084189799	0.477207128	-4.367474159	1.26E-05	7.30E-05
ENSBTAG00000018339	14357.74121	-3.665073958	0.243943722	-15.02426023	5.09E-51	5.52E-48
ENSBTAG00000039599	43.71745469	-2.314008815	0.521502643	-4.437194797	9.11E-06	5.48E-05
ENSBTAG00000001832	753.1346042	-2.428764364	0.289443831	-8.391142258	4.81E-17	2.19E-15
ENSBTAG00000044355	25.00675545	-2.481084946	0.655735496	-3.783667289	0.000154534	0.000674209
ENSBTAG00000011729	22.12590171	2.193089535	0.874257591	2.508516436	0.012123933	0.029525757
ENSBTAG00000011731	26.67019591	3.03553127	0.891052886	3.406679128	0.000657584	0.002399296
ENSBTAG00000010070	5.045618537	4.672351125	1.745274209	2.677144429	0.007425262	0.019351033
ENSBTAG00000039644	22.45230897	-2.109738614	0.796855566	-2.647579693	0.008107025	0.020862319
ENSBTAG00000004903	2.98174566	-5.137343114	2.089835335	-2.458252585	0.013961494	0.033332841
ENSBTAG00000047165	4.98345211	5.648986667	2.015090773	2.803341041	0.005057616	0.01390618
ENSBTAG00000006806	43.4740733	3.091643703	0.844413789	3.661289929	0.000250949	0.001030001
ENSBTAG00000047262	63.86853571	-2.601919341	0.525182183	-4.954317612	7.26E-07	5.74E-06
ENSBTAG00000017663	185.9917973	-2.128686235	0.335159687	-6.35125976	2.14E-10	3.53E-09
ENSBTAG00000017685	118.2792993	5.692229547	0.71595167	7.950577935	1.86E-15	6.97E-14
ENSBTAG00000011454	28.41798114	3.803090441	0.810307851	4.6933896	2.69E-06	1.86E-05
ENSBTAG00000046580	2144.64573	-2.479551669	0.240214514	-10.32223919	5.59E-25	5.96E-23
ENSBTAG00000000665	14.31976216	-2.361395147	0.799182877	-2.954761938	0.003129104	0.009200634
ENSBTAG00000039684	85.43766359	2.491298401	0.571523685	4.359046645	1.31E-05	7.56E-05
ENSBTAG00000019903	151.2172489	-2.358136804	0.371121413	-6.354084466	2.10E-10	3.47E-09
ENSBTAG00000007389	134.4450298	8.054318287	1.715255776	4.695695185	2.66E-06	1.84E-05
ENSBTAG00000019662	31.87769161	2.720451362	0.792009721	3.434871174	0.000592836	0.002190366
ENSBTAG00000001615	23.05370976	-2.2232946	0.700275397	-3.174886064	0.001498953	0.004891168
ENSBTAG00000018823	50.49925692	4.203568999	0.788514068	5.331000636	9.77E-08	9.50E-07
ENSBTAG00000013532	30.00737568	-4.07393913	0.911621352	-4.468893933	7.86E-06	4.81E-05
ENSBTAG00000013534	16.38604603	-2.16758234	0.806548627	-2.687478805	0.007199367	0.018869037
ENSBTAG00000006054	188.5657516	-2.246551541	0.401428627	-5.596390968	2.19E-08	2.46E-07
ENSBTAG00000006056	130.0963139	2.50080856	0.486388098	5.141590775	2.72E-07	2.39E-06
ENSBTAG00000024974	3756.081589	-2.811857338	0.276552046	-10.16755213	2.77E-24	2.69E-22
ENSBTAG00000024975	21.58801552	-2.00153721	0.71838408	-2.786165876	0.005333557	0.014539559
ENSBTAG00000050518	94.01919248	-3.358371067	0.504416947	-6.657926714	2.78E-11	5.32E-10
ENSBTAG00000052240	10.70229261	-3.17751369	1.089924985	-2.915350812	0.003552889	0.010251052
ENSBTAG00000017512	1424.714393	-2.024911529	0.294365138	-6.8789108	6.03E-12	1.30E-10
ENSBTAG00000009987	1077.465944	3.947668324	0.462222193	8.540629122	1.33E-17	6.51E-16
ENSBTAG00000020810	40.22120154	-2.511831865	0.570620735	-4.401928833	1.07E-05	6.32E-05
ENSBTAG00000024950	11.41700027	-2.272630033	0.883501475	-2.572299082	0.010102558	0.02518194
ENSBTAG00000038138	33.28453301	-2.024522144	0.672805533	-3.009074754	0.002620446	0.007903537
ENSBTAG00000008154	297.3034864	-2.768872432	0.35021617	-7.906181013	2.65E-15	9.78E-14
ENSBTAG00000042741	3.826713644	4.228550491	2.005211503	2.108780288	0.034963551	0.072642373
ENSBTAG00000012066	20.63379951	2.187228153	0.834391983	2.621343682	0.008758392	0.022301897
ENSBTAG00000045885	48.5755927	4.107140378	0.737964873	5.565495772	2.61E-08	2.89E-07
ENSBTAG00000012225	42740.21164	-2.140810206	0.294706082	-7.264221317	3.75E-13	1.01E-11
ENSBTAG00000018172	886.6789848	-2.806620177	0.284742529	-9.856694705	6.41E-23	5.66E-21
ENSBTAG00000050786	6.175599291	4.953232113	1.704775501	2.905504044	0.003666621	0.010522626
ENSBTAG00000004111	125.5574495	-2.135241057	0.36518466	-5.84701738	5.00E-09	6.42E-08
ENSBTAG00000004632	199.5381034	-2.132538141	0.321032066	-6.642757428	3.08E-11	5.84E-10
ENSBTAG00000000042	10.95648923	3.910529582	1.100335536	3.553942822	0.000379502	0.001484583
ENSBTAG00000000355	256.2792555	-3.004574877	0.481131754	-6.244806865	4.24E-10	6.69E-09
ENSBTAG00000024932	3.633508394	-5.432616358	2.081004661	-2.610573854	0.009039045	0.022886912
ENSBTAG00000053886	2701.770922	-2.937668966	0.288061029	-10.19807844	2.02E-24	2.03E-22
ENSBTAG00000000875	272.93445	-2.49907391	0.275999791	-9.054622478	1.37E-19	8.45E-18
ENSBTAG00000050737	6.813641519	6.120998321	1.709982817	3.579567151	0.000344164	0.001363189
ENSBTAG00000022489	452.6564765	4.012072691	1.20034046	3.342445601	0.000830436	0.00293302
ENSBTAG00000030186	12.61368866	-2.328346308	0.888917937	-2.619304001	0.008810939	0.022407842
ENSBTAG00000006276	47.22653491	8.910591444	1.400237263	6.363629706	1.97E-10	3.27E-09
ENSBTAG00000001368	237.4085093	6.172611697	1.594895838	3.870228731	0.000108733	0.000497464
ENSBTAG00000010899	438.6063771	2.202834078	0.507738858	4.338517808	1.43E-05	8.23E-05
ENSBTAG00000007125	14.10912688	-2.112408267	0.955815726	-2.21005808	0.027101132	0.058633235
ENSBTAG00000018661	15.6496029	3.141926413	1.038995372	3.024004242	0.002494529	0.007578978
ENSBTAG00000051647	385.8989761	-2.137438589	0.330271033	-6.471771289	9.69E-11	1.69E-09
ENSBTAG00000044138	312.509176	-2.151070561	0.278607898	-7.720780995	1.16E-14	3.91E-13
ENSBTAG00000051982	81.59376981	3.754376986	0.623472967	6.021715746	1.73E-09	2.41E-08
ENSBTAG00000001998	16.31474579	-2.538545857	1.195613885	-2.123215437	0.033735803	0.070520759
ENSBTAG00000010509	59.01897672	-2.983655317	0.467247913	-6.385593667	1.71E-10	2.86E-09
ENSBTAG00000018920	11.30088645	2.496659016	1.184403754	2.107945882	0.035035671	0.07275941
ENSBTAG00000014964	254.878139	-2.269024301	0.320356716	-7.082805475	1.41E-12	3.42E-11
[truncated: 518 more rows]
