# Supplementary material for: Comparative Transcriptomics Uncover the Uniqueness of Oocyte Development in the Donkey
Source: Front Genet. 2022 Jan 28;13:839207. doi: 10.3389/fgene.2022.839207 (PMC8832878; doi:10.3389/fgene.2022.839207)
Supplement: Supplementary file 5 [file DataSheet5.CSV]

Pig's DEGs between GV to MII
	baseMean	log2FoldChange	lfcSE	stat	pvalue	padj
100154378	59.68721655	-9.33735582	1.73579858	-5.379285321	7.48E-08	3.20E-06
106506356	27.32869834	-7.237549537	2.4205792	-2.990007324	0.002789708	0.018362119
100156632	211.8885598	-2.321307027	1.097195989	-2.115672178	0.034372698	0.122807283
100152303	34.61853487	-7.584062562	3.115623161	-2.434204064	0.014924578	0.066597469
100523935	113.2444637	-7.321440206	1.708328381	-4.285733521	1.82E-05	0.000332862
110259912	27.29470742	-8.208162061	3.731628017	-2.199619582	0.027833897	0.105903866
100514202	11.0692802	-6.907264701	2.982112479	-2.316232117	0.020545598	0.084598144
100520703	11.23131127	-6.927525892	3.458437028	-2.003079957	0.045168707	0.147754105
100512200	221.0339209	3.759506298	1.088967703	3.452357942	0.00055571	0.005113383
100152238	522.2348029	-12.46633554	1.792318676	-6.955423558	3.52E-12	4.81E-10
106508844	222.4862138	3.901519545	1.293326189	3.016655487	0.002555801	0.01717784
106506526	174.4194465	-2.321937295	1.001400966	-2.318688891	0.020411911	0.08414373
397650	44.40766484	-3.366502222	1.029450523	-3.270193319	0.00107474	0.008711433
106506546	242.0929335	2.112234572	1.074725901	1.965370492	0.049371372	0.156762799
100739384	16.14113659	-7.450996787	2.679581913	-2.780656472	0.005424911	0.030638289
110260283	29943.20123	2.074424902	0.408846547	5.073847189	3.90E-07	1.25E-05
100736796	177.8304666	-4.168612281	1.658959268	-2.512787602	0.011978143	0.056622916
100301558	65.93223379	-2.182908503	0.984158983	-2.218044586	0.026551793	0.102309671
100152355	143.8399479	-2.176004466	1.023951225	-2.125105584	0.033577804	0.120660667
100516163	5599.958645	2.336591049	0.482176366	4.845926126	1.26E-06	3.33E-05
100517252	956.5250092	2.969361508	0.74083765	4.008113666	6.12E-05	0.000883075
100154764	24.98322842	-4.805027009	2.196380542	-2.187702412	0.028691286	0.108304325
100156654	271.4416928	-2.597522909	0.897072924	-2.895553796	0.003784901	0.023443858
110260379	38.38174167	-8.700792266	2.416070525	-3.60121618	0.000316732	0.003295536
100154996	2236.158693	2.593117274	0.629775605	4.117525756	3.83E-05	0.000601565
110256961	368.245462	-3.899060543	1.153972096	-3.378817007	0.000727984	0.006332412
106508906	15.98840031	4.792067554	2.239203247	2.140077083	0.032348538	0.117503702
100738513	220.8468959	-2.09152382	0.963712421	-2.170277952	0.029985796	0.111705613
110260408	920.6642948	-2.060589486	0.984137982	-2.093801401	0.036277675	0.127083433
100154284	128.4337587	-4.621921502	1.996415027	-2.315110556	0.020606882	0.084721533
110260421	22.70102281	-7.94180941	3.9084729	-2.031946904	0.042159031	0.140701327
110260428	509.1079866	-3.116716909	1.455339101	-2.141574363	0.032227749	0.117182953
100152155	10.33950104	-6.807999803	3.446450994	-1.975365329	0.048226704	0.154259878
100739723	72.57401366	-4.266813991	1.678435985	-2.542136865	0.011017702	0.053083138
102157516	21.44097588	-7.860323438	3.847323107	-2.043062987	0.041046203	0.138195696
100525020	1260.922418	-2.713706311	0.48481366	-5.59742131	2.18E-08	1.05E-06
110259440	36.7487576	-8.637454809	3.589634963	-2.406220939	0.016118513	0.070671974
100625171	83.99918493	2.143769813	1.006416262	2.130102518	0.03316315	0.11965937
100153343	720.2149116	-3.438472184	0.631507105	-5.44486698	5.18E-08	2.34E-06
100156015	86.4537681	-5.048574009	1.629376765	-3.098469376	0.001945231	0.013839146
100156873	40.61062827	-8.782091466	2.170080644	-4.046896362	5.19E-05	0.000773281
100152810	3001.606672	2.235074052	0.484507931	4.613080423	3.97E-06	9.00E-05
100156851	25.73479292	-8.123551039	3.782915353	-2.147431354	0.031758957	0.116181092
100038000	7.816711228	-6.404594216	3.083731554	-2.076897455	0.037811025	0.130511355
100155478	692.5433386	2.531618746	1.079481221	2.34521796	0.01901596	0.079973454
574059	27946.51193	-2.189693116	0.180542882	-12.12838243	7.47E-34	2.69E-30
100515594	169.4246002	-3.307989253	1.57407974	-2.101538549	0.035593718	0.125538357
100518639	1595.415241	-2.188181571	0.890831754	-2.456335397	0.014036209	0.06347088
100152640	393.4057329	-4.525023704	0.633311969	-7.145015294	9.00E-13	1.45E-10
100625001	295.6455122	-2.119785341	0.669060181	-3.168302942	0.001533317	0.01149828
100156150	235.1640747	-3.57934345	1.17421977	-3.048273876	0.002301601	0.015803058
100157355	1436.519605	-3.62397559	0.876572318	-4.134257399	3.56E-05	0.000568349
106508959	3388.109605	-5.149572359	0.788989756	-6.526792418	6.72E-11	6.73E-09
110256985	661.3531813	-3.016086809	1.433979658	-2.103298183	0.035439712	0.125160942
100624664	8.019143751	-6.440320485	3.153349704	-2.042374329	0.041114414	0.138339265
110260967	38.57885281	-7.738151095	2.015271793	-3.839755572	0.000123157	0.001535346
100152773	3563.915862	-3.413425473	0.421286414	-8.10238679	5.39E-16	1.88E-13
100152206	25.86978951	-8.13120336	3.704071299	-2.195207031	0.02814875	0.106763977
100522112	951.0801822	-4.8407184	1.517459799	-3.19001426	0.001422658	0.010894961
102158936	116.1345674	2.220102492	0.865097162	2.566304213	0.010278863	0.050306459
102160652	108.9811339	-2.719503805	0.951275523	-2.858797204	0.004252505	0.025536272
110256986	259.9736012	-5.60490302	1.569707126	-3.57066801	0.000356072	0.003613004
100518760	200.6782743	-3.047970298	1.343706719	-2.268330027	0.023309099	0.092964004
100154760	281.7202227	-2.248968037	0.989583991	-2.272639874	0.023047891	0.092234181
100526147	89.13032972	4.895646443	2.254553764	2.17144808	0.029897318	0.111481349
100155122	55.27936832	-3.641514637	1.370116647	-2.657813584	0.007864938	0.040857656
100157418	17.02099722	-6.547794679	2.759505829	-2.372814223	0.01765314	0.075893775
100516583	133.1906591	-7.955729455	1.609952608	-4.941592329	7.75E-07	2.24E-05
100517070	1748.742334	-2.071750948	0.711343775	-2.912446866	0.003586092	0.022456656
100519285	667.594803	2.662076834	0.910530909	2.923653451	0.003459497	0.021879019
106509015	155.1260814	-6.828530251	1.750358209	-3.901218743	9.57E-05	0.001266105
100512030	49.35200188	-8.095553366	2.824925724	-2.865757955	0.004160122	0.02507893
100511852	299.0562906	-9.193294086	1.03063827	-8.920000698	4.66E-19	4.20E-16
100514811	1523.603053	-3.953407007	1.520840285	-2.599488615	0.009336278	0.046772157
110261331	133.9254933	-4.8136972	1.997677271	-2.409647079	0.015967958	0.070306552
100524723	137.9443906	-5.43406066	1.814401588	-2.994960264	0.002744806	0.018102867
100519696	292.749999	-5.905092024	1.741236492	-3.391321083	0.000695566	0.006119281
102159271	85.03953883	-9.847877672	3.135174331	-3.141094125	0.001683179	0.012390261
102161682	96.98384981	-5.892660922	1.219956792	-4.830221007	1.36E-06	3.55E-05
106506757	1720.477549	-2.15678144	0.374625764	-5.757162612	8.55E-09	4.65E-07
100512756	115.082171	-6.322155301	1.700620171	-3.717558694	0.000201157	0.002284074
110261473	49.89809537	-7.131346268	1.791640963	-3.980343391	6.88E-05	0.000970868
397110	94.79168845	-3.671178503	1.503937814	-2.441044084	0.014644867	0.065511412
100518709	26.39554244	-8.160789418	2.651092274	-3.078274377	0.002082031	0.014657425
100623833	33.8561562	-8.518633894	3.696530636	-2.304494331	0.02119491	0.086416776
100151836	297.7748225	-4.366237152	1.999875168	-2.183254846	0.029017048	0.109139199
100522589	1510.556199	2.04174178	0.489808413	4.168449796	3.07E-05	0.000504829
100158188	37.96045767	8.902490519	2.79244019	3.188068468	0.001432266	0.010960787
100621373	402.7710859	-2.680715126	0.545999401	-4.909740046	9.12E-07	2.58E-05
100158127	72.32707982	-9.614462151	2.140633286	-4.491410188	7.08E-06	0.000147518
100622200	844.2764076	-3.758293676	1.655892247	-2.269648694	0.023228907	0.092787006
100152988	312.8524701	-4.70164504	1.666917104	-2.820563199	0.004793943	0.027925968
397672	93.22816509	-9.979964543	1.911185593	-5.221870957	1.77E-07	6.41E-06
397260	417.2476061	-3.607214284	1.681039649	-2.145823441	0.031887068	0.116413617
100152847	46.34831619	-8.972751189	2.165075142	-4.144313985	3.41E-05	0.000548809
100156072	16.5357396	-6.507019742	3.287514317	-1.979312975	0.04778078	0.153423091
100520350	8.0846851	-6.45311531	3.272033701	-1.972203193	0.048586415	0.154952432
100170119	77.5704941	-4.447479048	1.668653653	-2.665309867	0.007691741	0.040150667
100154048	282.0014465	-10.61467698	1.311822963	-8.091546866	5.89E-16	1.99E-13
100152728	135.6432632	-4.920565332	1.373746256	-3.581858957	0.000341158	0.003502534
100620483	2893.013102	2.068424941	0.441531397	4.684661052	2.80E-06	6.64E-05
110262107	170.996916	-10.8552989	1.650888386	-6.575428719	4.85E-11	4.95E-09
110262124	59.52000963	-9.332960403	1.904355711	-4.900849325	9.54E-07	2.67E-05
100156574	24.10311144	-6.182696285	2.623826859	-2.356365956	0.018454727	0.078405418
100621083	402.3856593	-2.38810829	1.146774089	-2.082457489	0.037300702	0.129161887
414415	16.3373195	-7.468588021	3.029765623	-2.465071213	0.013698602	0.062564935
100524661	3918.118024	2.729365323	0.607524538	4.492600958	7.04E-06	0.000146979
102166000	75.29219986	-6.901001284	1.629022338	-4.236284011	2.27E-05	0.000398552
110257022	197.7290805	-2.181668699	1.007970927	-2.164416295	0.030432414	0.112893094
100517627	9.425343834	-6.675331912	3.027416274	-2.204960041	0.027456899	0.10487508
106509136	180.7070843	-3.251817223	1.165296708	-2.790548708	0.005261878	0.029904824
100156149	16.98239165	7.742083325	3.909401422	1.980375636	0.047661336	0.153264679
100156936	73.74543461	-9.641984068	3.231747766	-2.983519992	0.002849534	0.018620054
100153687	620.7495928	-2.127516822	1.00270401	-2.12177951	0.033856258	0.121320787
102160697	86.21077125	-3.484831199	1.73031046	-2.01399187	0.044010387	0.144878129
100514332	131.1753111	-4.481673056	1.307130633	-3.428634402	0.000606626	0.005497248
102165237	169.4177151	-2.063154135	0.980602938	-2.103964871	0.035381511	0.124996192
100627072	416.1699375	-3.287065209	1.193941934	-2.753119826	0.005903029	0.032807741
100155714	67.59055262	7.912350281	2.71079681	2.91882824	0.003513498	0.022120745
110255579	81.10631186	5.673123478	1.830801246	3.098710737	0.001943647	0.013836975
100154484	347.7432799	-5.896417515	1.8054615	-3.265878289	0.001091251	0.008812262
110255644	26.0416211	-8.141004518	2.601790724	-3.129000516	0.00175402	0.012815834
397199	192.2446284	-2.349355175	0.690113843	-3.404300896	0.000663336	0.005892523
100154289	221.8190184	-6.572574434	0.829140705	-7.926971132	2.25E-15	6.07E-13
100518171	44.29111466	-4.409783017	1.99668728	-2.208549662	0.02720598	0.104210941
106506974	25.06501612	-8.085423268	2.260197218	-3.577308743	0.00034715	0.003553936
110255746	11.79120013	-6.998416597	3.122086454	-2.241583217	0.024988322	0.097899576
102163379	34.88213701	4.970507396	2.429245441	2.046111649	0.040745387	0.137353842
100524475	44.18692121	-5.284775599	2.620320094	-2.016843519	0.043711846	0.144297097
100152792	257.6747221	2.02842907	0.767842648	2.641724935	0.008248502	0.04232197
100154014	90.16166704	-2.758498162	1.141478555	-2.416600952	0.015666181	0.069278197
110255881	152.4875297	-3.461642326	1.461605261	-2.368383872	0.017865988	0.076535177
100520533	11.27210723	-6.932896021	2.76584402	-2.506611353	0.012189466	0.057311488
100156700	80.16534901	-9.762907609	1.882857481	-5.185154856	2.16E-07	7.71E-06
100620394	35.10737083	-6.587255671	2.479204176	-2.657004104	0.007883848	0.040877395
397479	28.1520398	-6.003067824	3.03863868	-1.975578032	0.048202589	0.15422833
100154648	57.99762004	-8.329030258	2.151377541	-3.871487034	0.000108173	0.001380216
100154383	18.28020927	-7.630451314	2.653580276	-2.875530612	0.00403349	0.024535921
100152369	142.6110951	4.409765333	1.8785458	2.347435624	0.018903139	0.079684796
100155613	1055.699289	2.347588423	1.120273829	2.095548752	0.036122239	0.126785194
102160537	57.04791234	-5.88923202	1.269012103	-4.640800514	3.47E-06	7.97E-05
100622501	670.3372281	-2.456135298	0.731517625	-3.357588683	0.000786255	0.006763169
100622036	575.146564	-2.959922733	1.330847759	-2.224088152	0.026142514	0.101103696
100621486	39.83428568	-7.785765866	2.855119302	-2.726949399	0.006392284	0.03472435
100517450	122.8195366	-6.281999659	1.203723988	-5.218804081	1.80E-07	6.50E-06
102163214	44.75261577	-7.093649557	1.926784315	-3.681600219	0.000231775	0.002574148
396733	22.60191212	-7.936221931	3.908479527	-2.03051388	0.042304332	0.140940632
100152823	29.3145489	-8.311742552	2.136203321	-3.890894875	9.99E-05	0.001308673
100154443	32.14549453	-4.757288621	2.057488247	-2.312182647	0.02076762	0.08518818
100522178	635.3456437	-11.78699175	1.330808742	-8.857014064	8.22E-19	5.93E-16
110257113	148.4560003	3.31749453	1.533483374	2.163371698	0.030512603	0.113061804
110257115	23.11534081	-7.967924116	3.908442266	-2.038644446	0.041485526	0.139198411
110257123	20.03676409	-7.76259094	3.906033233	-1.987333562	0.046885445	0.151628033
110257124	46.6717928	-2.564684977	1.079799299	-2.375149695	0.017541834	0.075535292
110259713	25.63199068	-8.11815024	2.412576275	-3.364929982	0.000765631	0.006612044
102162280	81.24850008	-5.116987902	1.842291712	-2.777512306	0.005477677	0.030855772
100514624	46.31430375	-5.768137123	1.490189576	-3.870740485	0.000108505	0.001381336
100037992	120.6132636	-7.336324251	1.523061135	-4.816828481	1.46E-06	3.78E-05
407060	785.9810442	-2.327286912	0.653059065	-3.56366987	0.000365706	0.003691964
102159800	59.1939798	-5.342358475	1.985470211	-2.690727086	0.007129649	0.037900211
110256249	15.06418066	-3.850462321	1.604154182	-2.400306881	0.016381332	0.07156334
100627923	37.29870781	8.87703572	3.522126774	2.520362352	0.011723408	0.055639912
100125551	213.436495	-4.678136446	1.929150863	-2.424971804	0.015309576	0.068016542
110256295	18.05808177	-7.611705885	2.707999841	-2.810822132	0.00494151	0.028579409
100152291	34.30854749	-6.806320485	1.919950986	-3.545049084	0.00039254	0.003886254
100154341	74.35289642	-4.738784212	2.394383552	-1.979124943	0.047801941	0.153445506
100156735	256.3130438	-4.007325308	1.605533114	-2.495946844	0.012562142	0.058643203
100514508	103.3193532	-10.12919653	1.658859866	-6.106119476	1.02E-09	7.27E-08
100520169	33.30750212	-8.495707156	3.538330861	-2.40104939	0.01634813	0.071447138
100514697	35.25036603	-6.288966323	1.969536824	-3.193119441	0.001407447	0.010816751
100518947	304.0940488	-4.488976058	1.14336167	-3.926120821	8.63E-05	0.001167678
100524188	130.4579949	-9.501343745	1.611411981	-5.896284662	3.72E-09	2.31E-07
100524361	20.18572897	-7.772484087	3.908685566	-1.988516077	0.046754643	0.151431305
100157958	30.53944086	-6.655270178	2.130445518	-3.123886588	0.001784792	0.012996795
100525803	30.99541427	-8.391983748	3.582608931	-2.342422494	0.019159013	0.080377185
100511239	6064.308277	2.824747205	0.439036306	6.433971782	1.24E-10	1.13E-08
110255317	133.3392204	-2.144531339	0.711604865	-3.013654692	0.002581214	0.017252204
100517332	301.5733286	-4.040757955	1.628348285	-2.481507176	0.013082808	0.060447934
100517815	677.5354518	-4.036507698	1.399068707	-2.885139005	0.003912409	0.024054645
100514210	193.2409417	-3.962421691	1.381622835	-2.867947454	0.004131441	0.024986431
100511802	67.34576354	-9.511241386	1.672740112	-5.686024578	1.30E-08	6.70E-07
100737993	120.3896427	3.150515264	1.342483055	2.346782146	0.018936323	0.079762535
100524129	955.7751253	2.054768994	0.699791538	2.936258701	0.003321972	0.021195197
100521769	98.82102203	-10.06465252	2.152246926	-4.676346565	2.92E-06	6.85E-05
100739347	15.88335782	-7.427810298	2.544468588	-2.919199055	0.003509321	0.022120745
100522783	77.82792611	-7.885722385	2.40989781	-3.272222728	0.001067055	0.008662115
100518412	19.09266981	-7.692235469	3.908795406	-1.96792993	0.049076101	0.156191907
100518234	56.2878511	-5.267797963	1.982310479	-2.657403075	0.007874523	0.040877395
100525557	26.6930773	-5.487364183	2.196432879	-2.498307249	0.012478798	0.058404315
100511000	53.25537225	-6.218930537	1.84748053	-3.366168377	0.000762202	0.006592953
445532	63.86391901	-4.767525669	1.689851356	-2.821269251	0.004783404	0.027888583
100511913	36.78224433	-7.668748143	2.265240617	-3.38540113	0.000710743	0.006227491
100517513	8.921574897	-6.596208271	3.181326586	-2.073414374	0.038133732	0.131457508
100519128	50.41968902	-9.093939895	2.502860938	-3.633417964	0.000279691	0.002993611
100515705	22.01066527	-7.898190159	3.908525322	-2.020759624	0.043304654	0.14339035
397273	39.63328106	-8.746950828	2.076088949	-4.213186932	2.52E-05	0.00043364
100524971	140.5985155	-5.806013674	1.446485154	-4.013877127	5.97E-05	0.000866397
100522538	13.12665155	-7.150869853	3.463034451	-2.064914442	0.038931096	0.13327219
100511001	126.9033872	3.43231776	0.981740009	3.496157566	0.00047201	0.004512031
100628048	111.2202009	-8.311172641	1.726538831	-4.813776843	1.48E-06	3.82E-05
100620235	25.52001176	-6.148160176	1.873327311	-3.281946589	0.001030931	0.008438508
100620556	40.92875698	-8.792928875	1.986016726	-4.427419345	9.54E-06	0.000192173
100621165	55.51505815	-8.266559891	1.816446838	-4.550950636	5.34E-06	0.000116041
397022	59.45010559	-4.25687277	0.896208999	-4.749866133	2.04E-06	5.03E-05
100516847	1553.173435	-6.997323268	1.289932126	-5.424567021	5.81E-08	2.58E-06
100519941	218.7000215	-2.630990163	1.178458382	-2.232569433	0.025577352	0.099666015
100511491	13.09578906	-3.191012409	1.390406539	-2.295021146	0.021731912	0.08807529
100526154	115.0143499	-2.844044822	1.428368544	-1.991114152	0.046468339	0.150910533
102158414	60813.98212	2.161681105	0.307326783	7.033819458	2.01E-12	3.02E-10
100515007	2675.53772	-4.086203978	0.705150474	-5.794797182	6.84E-09	3.82E-07
100520359	89.24213841	-9.917317142	1.835619179	-5.402709481	6.56E-08	2.86E-06
100524237	20.08920787	-7.765148152	2.944417261	-2.637244475	0.008358257	0.04278368
100512454	69.7669101	-2.85329271	0.85259387	-3.346602422	0.000818085	0.007003554
100512266	128.7097278	-4.121732265	1.355993595	-3.039639922	0.002368611	0.016170817
397553	147.735563	-4.109068781	0.793098904	-5.181029455	2.21E-07	7.85E-06
100513395	136.0523676	-3.557262388	1.484140651	-2.396849912	0.016536696	0.072125588
100144442	1258.345207	-2.193814144	0.772213931	-2.840940906	0.004498065	0.026685065
100515769	74.18176463	-9.651232007	1.864001811	-5.177694544	2.25E-07	7.92E-06
100519700	46.15384665	-3.63357922	1.290531067	-2.815568964	0.004869095	0.028236051
100517750	64.4776965	-5.950937262	1.134995018	-5.243139546	1.58E-07	5.87E-06
110259278	138.6659798	-3.697527405	1.492179531	-2.477937359	0.013214434	0.060822371
100523837	40.50056474	-3.341781447	1.1444429	-2.920007146	0.003500234	0.022098033
100512825	89.40148603	-9.919981104	1.588229109	-6.245938353	4.21E-10	3.30E-08
110259287	33.54485945	-8.505885243	3.592221626	-2.367862045	0.017891206	0.07658257
100519886	90.73539215	5.818016083	1.993214521	2.918911147	0.003512563	0.022120745
100524607	44.60532845	-7.948846631	2.907739853	-2.733685623	0.006262981	0.03421798
100502559	2093.31512	-2.52074798	0.504556251	-4.995970172	5.85E-07	1.77E-05
100513716	1644.541605	-2.832012923	0.605553563	-4.676733974	2.91E-06	6.85E-05
396573	96.35995359	-5.1945824	1.294621733	-4.012432563	6.01E-05	0.000869387
100625473	73.36332356	-4.06260816	2.047438693	-1.984239223	0.047229178	0.152375353
110259298	117.231548	-3.954024329	1.057473541	-3.739123653	0.000184663	0.002130317
110259299	53.46649383	-5.240088375	1.50568412	-3.480204319	0.000501032	0.004702222
664653	28.52807934	-5.517227083	2.532848534	-2.178269647	0.029385968	0.110182105
100525805	468.64146	-3.439182806	1.39723592	-2.461418831	0.013838871	0.062893919
100627268	541.9295256	2.408425662	0.748865663	3.216098402	0.001299463	0.010189482
397626	94.40407602	-4.986957937	1.524408424	-3.271405392	0.001070144	0.00868068
100521487	65.05706496	-9.461184147	3.224743344	-2.933934003	0.003346954	0.021325849
100514395	15.81784778	-7.42207405	2.744551515	-2.704293948	0.006844971	0.036722572
102166675	22.31080219	-7.917628684	3.831342137	-2.066541802	0.03877735	0.132986136
397605	841.0675061	-8.263209916	0.636529661	-12.9816573	1.55E-38	8.41E-35
100626621	307.0075785	-4.850227816	0.77915797	-6.224960795	4.82E-10	3.67E-08
100622110	17.41270306	-7.559735435	2.619407339	-2.886048047	0.003901126	0.024012562
110259310	16.05208015	-7.442907156	3.096759655	-2.403450053	0.016241186	0.071067983
100620309	57.27382603	-9.277306583	1.751952984	-5.29540842	1.19E-07	4.69E-06
100628226	47.0577865	-8.993372819	2.280657825	-3.943324035	8.04E-05	0.001103522
100526038	101.1987964	-5.686478417	1.082808566	-5.251600876	1.51E-07	5.65E-06
100525632	77.06168039	-5.259045867	1.909372572	-2.754331943	0.005881209	0.032703851
100523662	29.83668838	-8.336310244	2.133297211	-3.907711593	9.32E-05	0.001235589
102164826	16.6777455	-5.017600371	2.011826076	-2.494052757	0.012629377	0.058855508
110259317	55.31511107	-6.676634208	1.663979294	-4.012450295	6.01E-05	0.000869387
110259314	11.0321644	-3.635829682	1.788560276	-2.032824798	0.042070227	0.140483076
100736673	205.007538	-11.11746717	1.475604282	-7.534179253	4.91E-14	1.02E-11
100519298	172.9381582	-10.87206462	1.893596526	-5.741489526	9.38E-09	4.98E-07
100518956	24.82571476	-5.062079535	2.252895141	-2.246921947	0.024645016	0.096799897
100517808	37.07719147	-8.650454731	3.482879709	-2.483707579	0.013002253	0.060152791
100626587	401.7994512	-3.108262724	0.789529323	-3.936855333	8.26E-05	0.001127957
100516543	227.5888269	-2.031403597	0.928577298	-2.187651585	0.028694991	0.108304325
100174959	32.3462011	-7.48364794	2.937401182	-2.547710536	0.01084324	0.052522248
100511743	25.38671129	-8.103378464	2.269283338	-3.570897617	0.00035576	0.003613004
100515709	57.83285138	-7.458191905	1.535923834	-4.855834476	1.20E-06	3.21E-05
100513846	20.36908017	-7.78666149	2.919015321	-2.667564447	0.007640323	0.039998036
100513460	160.0164129	-6.467630335	2.701984523	-2.393659282	0.016681237	0.072638898
100526037	12.08893878	-7.032736722	3.099660906	-2.26887293	0.023276054	0.092906744
100525209	18.07482711	-4.915770895	2.347738904	-2.093832021	0.036274947	0.127083433
100627609	164.8341124	-8.889505833	1.788384498	-4.970690498	6.67E-07	1.99E-05
100524850	99.92389013	-9.116043815	1.503051198	-6.06502548	1.32E-09	9.09E-08
100381266	1257.822168	-2.441474492	0.70173263	-3.479209017	0.000502896	0.004715632
100524304	54.06397843	-7.273086346	1.841380888	-3.949800063	7.82E-05	0.001078192
100522477	11.73156096	-6.990895606	3.32616402	-2.101789197	0.035571746	0.125538357
100521069	115.9812312	-3.48553198	1.219100873	-2.859100553	0.004248441	0.02552603
102166940	58.46710103	-9.306964235	3.445107007	-2.701502222	0.006902702	0.036958999
100513198	187.2417584	-5.066627718	1.426782404	-3.551086488	0.000383644	0.003812135
100533476	64.31064743	-6.436028394	1.720631155	-3.740504394	0.000183651	0.002123174
100516956	74.70963414	-9.660689929	1.72169034	-5.611165786	2.01E-08	9.75E-07
100511369	66.36074298	-6.958491911	1.761424275	-3.950491662	7.80E-05	0.001076452
100526209	23.29127428	-7.979647732	3.812581053	-2.09297786	0.036351131	0.127246195
100525385	50.5037357	-8.129910387	1.860509305	-4.369723045	1.24E-05	0.000239533
102168166	8.6853854	-6.557680766	3.302566784	-1.985631539	0.047074252	0.152102263
100622538	76.20114172	4.200558937	1.295807055	3.241654628	0.001188379	0.009427752
100627549	203.738815	-11.10818567	1.395164719	-7.961916987	1.69E-15	4.95E-13
100521840	51.90311774	-7.421693602	2.076951623	-3.573358916	0.000352431	0.003591015
100522007	87.1529695	-2.687834492	1.015777376	-2.646086196	0.008142906	0.041918965
110259343	103.8316375	-4.503241517	1.406500755	-3.201734163	0.00136603	0.010551605
100519412	34.25382273	-8.536531932	2.200141379	-3.879992446	0.00010446	0.001345665
100624806	525.5283777	-2.213430721	0.861881811	-2.568137176	0.010224669	0.050086527
106507293	38.36990535	-8.699655784	3.638326637	-2.391114557	0.016797311	0.073026798
102167936	178.4540625	-9.954260869	1.545530221	-6.440676949	1.19E-10	1.09E-08
100514153	537.507646	-2.16423501	0.69317374	-3.122211482	0.001794979	0.013018413
100513782	31.94970716	-5.118535156	1.82168562	-2.809779635	0.004957543	0.02862624
100517634	52.19139572	-9.143359561	1.771044058	-5.16269458	2.43E-07	8.52E-06
100520177	175.5039735	-6.653054959	1.552923926	-4.284211767	1.83E-05	0.000333635
100517699	91.51519221	-6.684794399	1.614856363	-4.139559749	3.48E-05	0.000557839
100516955	405.271704	-5.18677417	1.911271308	-2.713782261	0.006651987	0.035865049
100518237	12.90035643	-7.127642557	3.01942055	-2.360599472	0.018245424	0.077791071
110259354	25.88116835	-8.131842383	3.863286318	-2.104902851	0.035299766	0.124872035
100625091	928.2092586	-3.12012638	0.780407104	-3.998075316	6.39E-05	0.000915265
100523485	31.96996827	-8.43679267	2.41416816	-3.494699669	0.000474595	0.004516796
100523303	52.35710286	-9.148579645	2.102713579	-4.350844422	1.36E-05	0.000258359
100126274	67.86889005	-4.070439654	2.035052707	-2.000164242	0.045482532	0.148511308
100525505	22.79574346	-7.948653835	3.811770838	-2.085291633	0.037042836	0.128680749
100521888	154.7935603	-3.620917486	0.617800767	-5.860979266	4.60E-09	2.81E-07
100521713	62.39886539	-9.401352996	3.192723601	-2.944618505	0.003233531	0.020691921
110259364	293.3348166	-2.918896497	0.8526989	-3.423126847	0.000619052	0.005568379
100519240	13.42453112	-7.18512723	2.929294297	-2.452852633	0.014172839	0.063928424
100622728	108.9915261	-6.777270675	1.167898664	-5.802961237	6.52E-09	3.67E-07
100623564	91.42278245	-4.9661075	1.91809315	-2.589085677	0.009623115	0.047766847
100515997	739.8222064	-2.452318812	0.999501383	-2.453542189	0.014145694	0.063832594
100515818	32.19441609	-8.446946584	2.743200705	-3.079230247	0.002075362	0.014630289
100620983	893.7154027	-2.090879023	0.776552873	-2.69251341	0.007091568	0.037780575
100515648	55.50735204	-8.266703228	1.928040486	-4.287619107	1.81E-05	0.00033123
100515299	45.98296952	-8.961094351	1.835116384	-4.883120455	1.04E-06	2.87E-05
100738665	186.9976639	-5.60934425	1.794147879	-3.126467064	0.001769203	0.012900639
100516539	300.4134066	-5.209884322	1.156451522	-4.505060717	6.64E-06	0.000140788
110259373	128.9797033	-2.947284317	1.440005238	-2.046717774	0.040685803	0.13723849
100525276	101.7231113	-4.497844897	1.622484984	-2.772195085	0.005567966	0.031250496
100738966	209.8917883	-5.463098963	1.955338218	-2.793940666	0.005207003	0.029655253
100524070	580.7183363	-3.618936412	1.219404559	-2.9677898	0.002999494	0.01940079
100523889	83.12047437	-8.850910117	2.691179869	-3.288858622	0.001005945	0.008306049
100523423	21.17458938	-6.867896917	2.195207962	-3.128586009	0.001756496	0.012825265
100623333	33.86209305	2.402027553	0.978906456	2.453786609	0.014136084	0.063815838
100623892	108.0584756	-8.213041099	2.729269361	-3.009245337	0.002618975	0.017472215
100521655	31.50664793	-8.415605286	3.586764168	-2.346294568	0.018961115	0.079820495
100520777	38.17849369	-6.402976415	1.926359982	-3.32387325	0.000887765	0.007493377
100520231	229.3269554	3.143185625	1.495190836	2.102196957	0.035536026	0.125460144
100519354	148.6032435	-3.560167708	1.619205403	-2.198712838	0.027898347	0.106037239
100521775	47.43537262	-8.037633864	1.951862153	-4.1179311	3.82E-05	0.000601565
100521952	24.42467221	-8.047428147	2.268297642	-3.547783147	0.000388488	0.003849659
100524609	9.238551403	-6.644431957	3.014418402	-2.204216891	0.027509094	0.105037027
110259389	109.3110495	-10.20994907	1.634376053	-6.247001144	4.18E-10	3.30E-08
100037949	214.1030292	-2.889447549	1.349413937	-2.141261084	0.03225299	0.11719597
100523050	24.82889427	-6.119562897	1.959221613	-3.12346641	0.001787343	0.013006614
100523721	180.0909933	-2.016516672	0.920633013	-2.190358855	0.028498222	0.107816726
100514450	22.44657253	-7.926521531	3.855718654	-2.055783174	0.039803421	0.135316624
100515652	12.90232	-4.17939407	1.784972215	-2.341433684	0.019209838	0.080476059
102165717	534.3632771	3.84064969	1.345475503	2.854492469	0.004310565	0.025784758
100523593	10.86774395	-5.898807015	2.717940402	-2.170322429	0.029982429	0.111705613
102158016	29.08617179	-8.300110011	2.507346758	-3.310315969	0.000931907	0.007799046
100514154	102.4430241	-6.850500936	1.385571328	-4.944170537	7.65E-07	2.23E-05
110259417	14.4928919	-7.295649857	3.179929187	-2.294280604	0.021774386	0.088181374
733590	57.89790039	-4.441492187	1.31748611	-3.371187105	0.00074845	0.00648437
106509500	1301.99076	-2.019403041	0.551988503	-3.658415037	0.00025378	0.002764416
100737299	36.38077982	8.841285101	3.480260662	2.540408883	0.011072294	0.053321448
110259429	1456.472053	-2.258536136	0.83301149	-2.711290496	0.006702188	0.036063837
100512459	14.85835697	7.550609212	2.938274092	2.569742977	0.010177399	0.049942402
110259433	131.690918	-4.083891195	0.985413714	-4.14434175	3.41E-05	0.000548809
100513341	368.0509725	2.12908425	0.565740961	3.763355309	0.000167649	0.001966353
100517270	586.002447	-3.803822732	1.007796691	-3.77439494	0.000160396	0.001896886
100517932	2166.573922	2.048529852	0.865491473	2.366897786	0.017937886	0.076684936
100519705	147.9601254	-3.664076359	1.79562458	-2.040558143	0.041294766	0.138816609
102165655	20.27533924	-5.822012177	2.412042882	-2.413726646	0.015790304	0.069713128
106509541	82.61562365	-6.132413593	1.615163755	-3.79677514	0.000146591	0.001762683
102158243	156.4635201	-3.438598882	1.079855199	-3.184314791	0.001450971	0.011033704
100513342	66.68984203	3.192458187	1.229817505	2.595879612	0.009434912	0.047157127
106509548	63.00905307	-9.415049901	2.597663759	-3.624429785	0.0002896	0.003069303
100516960	447.7202371	2.190010716	0.499539941	4.384055283	1.16E-05	0.000226836
100518720	33.80130182	-6.696459978	2.629502705	-2.546664039	0.010875808	0.052602215
110259475	198.1073899	6.439032146	1.431233888	4.498937735	6.83E-06	0.000144222
110259703	37.25137448	-8.657148761	3.466100574	-2.497662309	0.012501522	0.058430296
396611	68.52579773	-5.385906048	1.485800747	-3.624918118	0.000289053	0.003066512
106509563	371.0597681	-4.77647476	1.343678582	-3.554774797	0.000378303	0.003783379
100524308	138.8229567	-7.044112569	1.25086088	-5.631411682	1.79E-08	8.91E-07
100524853	9095.881025	-2.377848192	0.257243031	-9.243586445	2.38E-20	2.86E-17
100525565	363.992694	2.150533768	0.467262246	4.602412852	4.18E-06	9.34E-05
100513527	419.4109182	-3.370108273	0.773084934	-4.359298862	1.30E-05	0.000249898
100513343	27.34042982	-5.011386605	1.460050701	-3.432337385	0.000598403	0.005427758
494017	66.92018324	-7.667888917	1.516130806	-5.057537838	4.25E-07	1.34E-05
100513916	91.61570581	-5.009809647	1.226176151	-4.085717734	4.39E-05	0.000665011
100512769	281.173967	-6.091826437	0.872484106	-6.982163222	2.91E-12	4.25E-10
100515533	263.2693908	-3.935927019	0.78650897	-5.004300231	5.61E-07	1.70E-05
100626868	30.82744957	-8.384540506	2.152965428	-3.894414838	9.84E-05	0.001297414
100522309	3096.849606	-4.699057755	1.039865371	-4.518909744	6.22E-06	0.000132929
100522482	12.13524235	-7.038376568	2.871139619	-2.451422606	0.014229278	0.064156258
100518652	81.13526237	-9.780372599	1.704116402	-5.739263226	9.51E-09	5.02E-07
100521256	147.6311792	-10.64374323	1.474208902	-7.219969452	5.20E-13	9.08E-11
100621701	21.5179297	-5.380945607	2.288344099	-2.351458249	0.018699988	0.079105775
110259524	14.74986589	-7.320728938	2.657902037	-2.754326095	0.005881314	0.032703851
100512891	47.82496098	-8.049953625	2.847523379	-2.827001767	0.004698607	0.027542592
397497	62.85293358	6.484728255	2.803579345	2.31301756	0.020721674	0.0850642
397089	297.202985	-2.174808817	0.798789481	-2.722630766	0.00647644	0.035075853
110259532	27.56997637	-3.736329607	1.8119466	-2.062052826	0.039202707	0.13394774
100621799	117.9570449	2.176026283	0.991663455	2.194319325	0.028212461	0.10696813
110259546	71.52156085	-3.809137625	1.812742302	-2.101312261	0.035613564	0.125538357
100737767	95.11153801	-10.00957708	2.192573843	-4.565217774	4.99E-06	0.000109522
100624815	23.71690867	-5.064061496	1.765937439	-2.867633577	0.004135542	0.024986431
100515017	16.77871226	-6.52836792	3.259946395	-2.002599776	0.045220264	0.147833377
100738112	9.348013596	-6.661461167	3.088524037	-2.156842908	0.031017907	0.114476387
110259845	20.12413275	-7.768060547	3.908691463	-1.987381358	0.046880152	0.151628033
100514342	790.5010667	-3.987059351	0.930656799	-4.284134985	1.83E-05	0.000333635
100521439	2184.84584	-2.500791063	0.496094244	-5.040959641	4.63E-07	1.44E-05
102160349	92.03243795	-6.6862569	1.903060874	-3.513422503	0.000442373	0.004281597
100174963	209.0038206	-5.367854232	1.839002791	-2.918894011	0.003512756	0.022120745
100519301	217.0099511	-4.469125486	0.648513191	-6.891340908	5.53E-12	7.12E-10
102161487	80.65823052	-9.771013213	1.958693423	-4.988536286	6.08E-07	1.83E-05
110259853	64.60376743	-9.450990845	3.363559323	-2.809818391	0.004956946	0.02862624
397107	13.21534472	-7.160740313	3.026937155	-2.365671947	0.017997384	0.076824335
100525393	192.4218976	-7.056496322	1.219729952	-5.78529396	7.24E-09	4.02E-07
100125954	123.3270046	-4.312311751	2.044449422	-2.109277786	0.034920611	0.124097186
100526100	15.70407705	-7.411559343	3.038065198	-2.439565598	0.014704933	0.065747865
100514569	46.27259571	-8.970419379	2.255558486	-3.977028055	6.98E-05	0.000980663
100516002	23.16406344	-6.021830938	1.823436607	-3.302462457	0.000958399	0.007989859
100516546	27.87674729	5.245748604	1.911332582	2.744550402	0.006059385	0.033421934
100620890	79.87776955	-3.309974944	1.613939895	-2.050866302	0.040279969	0.13633871
100286744	25.11643293	-8.088647129	2.42895768	-3.330089773	0.00086818	0.007362519
106509650	38.66851146	-8.710924462	3.538743652	-2.461586743	0.013832394	0.062893919
100739198	197.8619825	-3.275391554	0.677846558	-4.832054564	1.35E-06	3.54E-05
396927	3115.719452	-5.646342319	1.377150267	-4.100019042	4.13E-05	0.000636903
100622078	2092.284382	-2.431230022	0.49786067	-4.883354254	1.04E-06	2.87E-05
100523781	23.78170761	-8.00998566	2.877626601	-2.783538926	0.005376941	0.030414991
102167472	26.65512151	-8.173213652	2.369149959	-3.449850703	0.000560897	0.005152345
102168016	57.8724207	9.511092458	3.228609794	2.945878587	0.003220388	0.02062001
100737793	1264.441701	-2.352813694	1.030212489	-2.283813988	0.022382465	0.090104411
100523240	152.916432	-4.63789824	0.830442988	-5.584848456	2.34E-08	1.12E-06
100310801	24.95843457	-7.108072567	2.210914115	-3.214992621	0.001304479	0.010199252
100621901	364.891462	2.594624354	0.698937624	3.712240213	0.000205433	0.002318028
100514343	70.16378121	-9.57097691	1.991723123	-4.805375205	1.54E-06	3.97E-05
100621208	274.4371949	-5.229507778	1.077027006	-4.855502926	1.20E-06	3.21E-05
100623339	10.59488154	-6.842060415	3.130094733	-2.185895636	0.028823242	0.108598989
100622738	131.3909807	-3.820463928	1.529004603	-2.498660842	0.012466356	0.058372321
100312963	329.3620672	-7.150392799	0.946905872	-7.551323746	4.31E-14	9.14E-12
100623749	191.4619255	2.092656921	0.78924557	2.651464893	0.008014344	0.041395332
100623961	26.51040241	-8.165999371	2.493807345	-3.274510916	0.00105845	0.008598718
445013	46.30721483	-5.702957892	1.812579468	-3.146321578	0.001653381	0.012229143
100516488	141.6552718	-8.7039345	1.235310185	-7.045950567	1.84E-12	2.81E-10
100518364	1007.907155	3.093163	0.509484541	6.071161637	1.27E-09	8.81E-08
100519247	303.8613766	4.891215175	2.2519121	2.172027574	0.029853583	0.111395043
100522792	17.29119619	-6.575597591	3.245396478	-2.026130747	0.042751388	0.141905757
100523812	79.28605407	-9.746737802	3.126106312	-3.117852315	0.001821741	0.013168374
100524076	86.71111537	-3.592165518	1.609531469	-2.231808192	0.025627643	0.099823945
100526162	958.565635	2.180895871	0.765392243	2.849383296	0.004380407	0.026130313
102162148	311.9602588	-4.845499873	1.584231347	-3.058580985	0.00222388	0.015386574
100625874	1327.322694	-4.061982473	0.653078172	-6.219749251	4.98E-10	3.74E-08
733619	90.76706422	3.465964501	1.157492777	2.994372465	0.0027501	0.018123527
100517644	694.6001657	3.074742204	0.701334304	4.384132056	1.16E-05	0.000226836
100620244	95.15994297	-10.01004979	1.626710665	-6.153552691	7.58E-10	5.50E-08
100512773	33.01126319	-8.483115895	2.3746915	-3.572302294	0.000353857	0.003598762
100511443	45.4594897	-8.943977189	2.309668436	-3.872407419	0.000107766	0.001380216
396622	63.58005592	-5.305316851	2.037228152	-2.604183948	0.009209331	0.046239816
110259939	156.5635936	-5.474583107	1.152425672	-4.750486944	2.03E-06	5.02E-05
100515536	536.9619323	-3.198095289	0.897900473	-3.561748084	0.000368394	0.003708269
100511011	2083.573282	2.279488503	0.803324797	2.837567706	0.00454587	0.02689495
100519651	47.24436188	-6.691769357	1.664128853	-4.021184625	5.79E-05	0.000846761
100518959	218.7074303	-3.986797916	1.745225658	-2.284402534	0.022347885	0.09003219
100518243	154.8847164	-10.71293638	2.173711841	-4.928406873	8.29E-07	2.37E-05
100524247	23.5876674	-7.028144513	2.471471865	-2.84370808	0.004459188	0.026483466
100505408	47.92126343	-8.054077515	1.90118341	-4.236349566	2.27E-05	0.000398552
474165	50.00680167	-6.549847096	2.037061675	-3.215340594	0.001302898	0.010198186
100520185	17.83252873	-7.594352627	2.814119871	-2.698659963	0.006961927	0.037256547
100624746	343.6547014	3.026925767	1.414979881	2.139200569	0.032419428	0.117642734
100739651	549.4583028	-5.320771973	1.289593298	-4.125930229	3.69E-05	0.00058346
100514222	14.50418776	-6.316006199	2.465095036	-2.562175538	0.010401873	0.050816554
100516489	5223.691211	-3.034466648	0.99970351	-3.035366602	0.002402435	0.016360444
396632	84.12351179	-8.867967336	1.688309372	-5.252572474	1.50E-07	5.64E-06
100738991	941.0179099	2.790642643	0.647769958	4.308076667	1.65E-05	0.000306728
100522794	201.9080806	-7.259311257	1.468458363	-4.943491379	7.67E-07	2.23E-05
100739686	367.4714854	-5.343091711	1.490500389	-3.584763714	0.000337384	0.003476228
100625214	107.1018394	-3.937938458	1.847988327	-2.130932539	0.0330947	0.119452219
100519950	87.51234743	-4.38206087	1.076018706	-4.072476477	4.65E-05	0.000698126
100737826	45.99990032	-7.994360591	1.748443262	-4.572273384	4.82E-06	0.000106545
100521893	60.84158996	-9.36442618	3.367500066	-2.78082435	0.005422107	0.030638289
102164468	25.14451865	-5.53521115	2.36834837	-2.337160875	0.019430821	0.081025399
110259978	125.36951	-2.709865787	0.991757645	-2.73238709	0.006287722	0.034294072
100524249	251.1751367	-2.950293571	0.90090348	-3.274816487	0.001057306	0.008595877
100517886	2059.482798	-2.039550074	0.753389117	-2.707166891	0.006786013	0.036460502
100625751	46.79113072	-8.01775087	1.911387455	-4.194728206	2.73E-05	0.000460494
100621970	454.4260616	-5.59774355	1.009989112	-5.542380095	2.98E-08	1.40E-06
100620337	598.4448082	-3.16173812	0.847513034	-3.730607074	0.000191019	0.002185506
100519304	133.8292588	-10.50216467	1.560389429	-6.730476686	1.69E-11	1.97E-09
100037998	11.65786892	-5.99793747	2.247221014	-2.669046539	0.007606691	0.039879846
399539	181.3736326	-9.007175773	1.70432812	-5.284883624	1.26E-07	4.91E-06
100625069	322.8625318	-8.273599411	1.272688226	-6.500884697	7.98E-11	7.81E-09
100518187	36.94461392	-6.345976212	1.797593085	-3.53026292	0.000415147	0.004083913
100737769	10.42285648	-5.839877875	2.512456484	-2.324369761	0.020105685	0.08329388
100515889	30.32774878	-7.392501085	1.93316656	-3.824037327	0.000131284	0.001616183
100240744	21.79418894	-5.94132605	1.991028873	-2.984048162	0.00284462	0.018599174
100517466	45.45035269	-7.01878838	1.883281383	-3.726893093	0.000193855	0.002212765
100521005	644.2949069	-3.49223487	1.06432452	-3.281174873	0.001033756	0.008449304
100622743	54.50877398	-6.938677838	2.21135135	-3.137754585	0.001702474	0.012498281
100739314	781.4482329	2.08933237	0.975597279	2.141593068	0.032226242	0.117182953
100523729	417.6665428	-3.880357863	1.391999071	-2.787615269	0.005309756	0.030113664
100313961	12.40678253	-7.071188391	3.262310444	-2.167540004	0.030193703	0.112267959
100624596	470.5755334	-2.189805943	0.475142077	-4.608739258	4.05E-06	9.13E-05
100518067	25648.85199	-3.026943218	0.512106471	-5.910769326	3.41E-09	2.15E-07
100270690	169.4964796	-10.84282745	1.850565794	-5.859195864	4.65E-09	2.83E-07
100522433	13.68948738	-6.234995268	2.169488296	-2.873947409	0.004053765	0.024602236
100525104	788.2162416	-2.233223421	0.331492126	-6.736882263	1.62E-11	1.90E-09
110260099	16.67588513	-7.497470005	2.944046896	-2.546654408	0.010876108	0.052602215
100513146	268.0704058	-2.466454145	1.178470168	-2.092928792	0.036355512	0.127246195
100624450	3399.590244	2.351976784	0.548834905	4.285399421	1.82E-05	0.000332862
110260017	62.43948927	-9.402114371	3.225242657	-2.915164957	0.003555006	0.022313642
110260018	223.4441194	-8.285325747	1.436792156	-5.76654439	8.09E-09	4.42E-07
100522546	18.830717	-6.697154799	2.338411037	-2.863976732	0.004183587	0.025178309
100522733	13.95389102	-6.260943488	2.708595377	-2.311509331	0.020804738	0.085275785
100524556	380.9134808	-2.313426472	0.564542866	-4.097875666	4.17E-05	0.000640564
100737360	51.80421421	-7.459560757	2.859731484	-2.608482929	0.009094455	0.045857919
100512894	24.47926068	-8.051198265	3.86779818	-2.081597304	0.037379268	0.129392533
100518833	700.6600423	-5.116623683	1.099117706	-4.65520995	3.24E-06	7.52E-05
100518189	197.0876973	3.464277183	1.570368005	2.206028887	0.027381977	0.104673887
100515433	61.56546662	-6.42665825	2.06628376	-3.110249606	0.001869293	0.013422442
102160087	122.6150293	-4.761016433	1.081645362	-4.401642718	1.07E-05	0.000212144
574061	59.86837561	-6.630791904	1.563732127	-4.240363032	2.23E-05	0.00039265
106509865	356.7530468	-2.792622599	0.856193858	-3.26167091	0.001107576	0.008917474
100520301	201.2730465	-2.347004195	1.184392338	-1.981610417	0.04752286	0.15308482
100739632	933.4519044	-4.809288719	1.323249381	-3.634453782	0.00027857	0.00298752
100739661	53.56288606	-6.293630176	1.164960493	-5.402440869	6.57E-08	2.86E-06
100736566	76.11291237	-9.687889332	3.157334923	-3.068375566	0.002152259	0.01501586
100512162	127.6057841	4.121513336	1.661071644	2.48123755	0.013092709	0.060457928
100738909	437.2482731	-4.152495576	1.172850168	-3.540516674	0.000399344	0.003946398
102159977	1601.892504	-3.045185121	0.701830009	-4.33892122	1.43E-05	0.000271823
110260049	20.35480594	-5.79165285	2.433629764	-2.379841394	0.017320091	0.074729149
100523371	75.63433133	-9.67888086	3.159500119	-3.063421584	0.002188215	0.01521766
100144503	11.38896357	-5.22717046	2.426813761	-2.153923199	0.031246195	0.114887897
106509005	23.28809205	-4.472685082	2.153355179	-2.077077263	0.037794429	0.130495697
100622648	8.919981113	-6.594624182	2.955716183	-2.231142564	0.025671687	0.099889725
100513350	279.7658296	2.599414117	1.103109836	2.356441791	0.018450959	0.078405418
100737301	381.5232531	-2.232387336	0.442418232	-5.045875543	4.51E-07	1.41E-05
100624565	179.3535537	-6.854638894	1.115161828	-6.146766075	7.91E-10	5.67E-08
100620054	61.74294129	-8.421256407	1.854618862	-4.54069382	5.61E-06	0.000121103
110260192	33.63370724	-7.542721169	2.163849876	-3.485787647	0.00049069	0.004633299
100154055	15.23109577	-4.576809008	2.097837793	-2.181679166	0.02913322	0.109462003
102167153	67.00142701	3.807865534	1.857103197	2.050432922	0.040322203	0.136394674
110260221	1074.769295	-6.73185601	0.869157801	-7.745263294	9.54E-15	2.29E-12
100113409	1030.595041	-2.931168134	0.91376433	-3.207794436	0.001337571	0.010390418
100154130	53.69486511	-5.380552713	1.424910641	-3.776063254	0.000159327	0.00188836
100157797	96.80011686	-5.237468017	1.945988016	-2.691418434	0.007114889	0.03787025
100517937	3050.989047	-3.056459688	1.203695936	-2.53922905	0.011109706	0.05343028
100622782	16.18696742	-7.453523464	2.774848362	-2.686101181	0.007229119	0.038196436
100522252	30.42226608	2.598053848	1.161563215	2.236687436	0.025306776	0.098756257
110260235	204.5687987	-4.331495978	0.841848898	-5.14521785	2.67E-07	9.15E-06
100155464	77.12667204	-9.706437615	2.231437847	-4.34985793	1.36E-05	0.000259068
100525460	44.56425437	-8.915946198	1.968406781	-4.529524225	5.91E-06	0.000126674
102162375	60.85519122	-4.284242149	2.039990798	-2.100128174	0.035717568	0.125850645
110260241	11.84612049	-7.004642875	3.077855249	-2.275819461	0.022856817	0.09157113
100155180	223.6001835	-2.754756385	1.270841817	-2.167662685	0.030184361	0.112267959
100739449	65.17230091	-9.464210273	2.198608553	-4.30463634	1.67E-05	0.000310264
110260252	257.4387108	-2.312053701	1.105516113	-2.091379469	0.036494061	0.127552402
100157621	20.9868723	-3.542196111	1.288807711	-2.748428708	0.005988166	0.033167314
102164357	77.54728734	9.933354942	3.126051334	3.17760455	0.001484971	0.011221282
110260455	100.7166809	-10.09152554	2.35418555	-4.286631335	1.81E-05	0.000332142
100157134	27.99312831	-8.24485544	3.708029727	-2.223513846	0.026181171	0.101178453
414418	336.5990749	-3.861199867	0.937963115	-4.116579645	3.85E-05	0.000603054
100125955	21.99265144	-6.923607818	2.008738842	-3.446743634	0.000567387	0.005198723
100521788	289.3238268	-2.593813414	1.12663898	-2.302257831	0.021320636	0.086700716
100154232	216.3928525	-5.259228678	1.60469267	-3.27740556	0.001047658	0.008530251
100513278	90.59482015	-9.939398285	2.098092282	-4.737350388	2.17E-06	5.31E-05
397302	67.00144798	-6.005459008	1.227569675	-4.892153276	9.97E-07	2.76E-05
110260462	65.68740749	-7.213116846	2.283526661	-3.158761827	0.001584409	0.011824063
110260463	425.3872095	-3.194583649	0.8282823	-3.856877842	0.000114845	0.001441685
100154639	47.14353412	-4.981796863	1.306233051	-3.813865268	0.00013681	0.001672793
654317	70.39463831	-9.575056103	2.029124877	-4.718810662	2.37E-06	5.74E-05
100156075	15.61961404	-7.401834826	3.122271213	-2.37065723	0.01775649	0.076247213
100517340	87.81377949	-9.8941676	3.106493595	-3.184995332	0.001447563	0.011027601
100738127	146.1864618	6.101981382	1.459039792	4.182189831	2.89E-05	0.000480643
100153512	69.30098266	-6.087722886	2.168781303	-2.806978683	0.005000855	0.028814831
397056	75.97356373	-9.684854746	2.625993896	-3.688072071	0.00022596	0.00251716
100152332	27.62398418	-4.183403685	1.599024763	-2.616221952	0.008890874	0.044999135
100155920	1632.721807	2.507301212	0.663190428	3.780665561	0.00015641	0.001861946
100526049	10.37106071	-5.831446609	2.828553019	-2.061635956	0.039242408	0.134041066
100153896	78.29145679	-9.728625958	1.602157581	-6.07220293	1.26E-09	8.81E-08
100157928	173.5552739	-7.465021989	1.042982757	-7.157378143	8.22E-13	1.35E-10
100153064	2185.461164	-2.752286862	0.54813673	-5.02116846	5.14E-07	1.57E-05
445534	7.139055408	-5.27309359	2.485261141	-2.121746283	0.03385905	0.121320787
100622748	337.9360524	-3.44538184	1.424761978	-2.41821574	0.015596826	0.069084429
100157963	1052.743561	-2.951045801	0.734985499	-4.015107514	5.94E-05	0.000864207
100153923	50.08820624	-4.242253861	1.334852263	-3.178069947	0.00148259	0.011211114
100157107	39.66844119	-4.894033807	1.916571251	-2.553536064	0.010663523	0.051814094
100154705	71.39832498	-9.595628744	2.402487215	-3.994039463	6.50E-05	0.000926087
100155103	80.81744978	-9.774672695	1.691342809	-5.779238036	7.50E-09	4.14E-07
100155100	29.75669045	-8.332978649	2.087137108	-3.992540125	6.54E-05	0.000930738
100153890	39.52068076	-6.275967836	1.911601666	-3.283093934	0.001026744	0.008423352
100152685	23.78958275	-8.010360126	3.898973937	-2.054479013	0.039929353	0.135489346
100153347	966.7759041	2.199548878	0.73998473	2.972424686	0.002954577	0.019156067
100152184	715.9726101	-5.117011121	1.390360895	-3.680347413	0.000232916	0.002582365
100514766	2309.584231	-3.32794522	1.2767753	-2.60652381	0.009146646	0.046035284
100152569	116.7826647	3.556328329	1.688011868	2.106814767	0.035133639	0.124690426
110260327	33.40983169	-8.500144729	2.154187359	-3.945870676	7.95E-05	0.001093244
100156173	26.02211757	3.527453973	1.581919207	2.229857226	0.025756923	0.100149358
100516367	392.1574017	-12.05314502	2.096410118	-5.749421316	8.95E-09	4.80E-07
100519022	52.67688804	-9.156998477	3.273025329	-2.797716961	0.005146519	0.029372617
100154558	15.72877572	-7.413647635	2.872637165	-2.580781077	0.009857707	0.048663435
100737714	58.71084167	8.566840779	2.441994286	3.508133016	0.000451263	0.004352158
100157373	38.50876934	-8.705064407	1.95943963	-4.442629552	8.89E-06	0.000180417
397023	67.37633309	-9.511766776	1.758739154	-5.408287382	6.36E-08	2.80E-06
102165975	158.4939098	-3.787604419	1.413534579	-2.679527248	0.00737262	0.038858293
397436	85.62873459	-7.15218802	1.572006898	-4.549717961	5.37E-06	0.000116256
100154006	461.568078	-2.875040508	0.435838878	-6.596567333	4.21E-11	4.42E-09
110260341	170.9724432	-3.148888451	0.83001775	-3.793760375	0.000148383	0.001776163
100516672	47.0834554	-8.027342889	2.847939616	-2.818649259	0.004822618	0.028035752
100516855	93.14376492	-9.978718887	2.077830355	-4.802470454	1.57E-06	4.02E-05
100521086	82.87909017	-7.886665145	1.552266712	-5.08074101	3.76E-07	1.21E-05
448965	85.02825158	2.466209115	0.888432735	2.775909777	0.005504748	0.030943834
100155227	205.9351897	-6.868079209	1.058497868	-6.488514922	8.67E-11	8.38E-09
100512899	21.36088117	-4.99757657	2.285042753	-2.187082304	0.028736516	0.108385445
100514048	54.64272127	-8.244677026	2.471052105	-3.336504726	0.00084839	0.007234379
110260350	25.39452086	-5.100222281	2.437713906	-2.092215279	0.036419262	0.127354872
100517342	144.5937681	-7.660388929	2.606268157	-2.939217482	0.003290421	0.02100628
100519308	46.19521848	-8.967439381	3.38148234	-2.65192554	0.008003419	0.041375107
106510205	34.68542153	-8.554172159	3.519353439	-2.430609004	0.015073471	0.067151104
110260473	25.73315185	-8.123086934	3.758449098	-2.161286936	0.030673181	0.113475042
100514836	17.00543178	-5.81569248	2.37947437	-2.444108058	0.014521077	0.065092199
106507459	82.0832266	-9.79657156	3.137278546	-3.122633651	0.001792407	0.01301316
110260490	20.9905025	-7.829368617	3.89895505	-2.008068448	0.044636019	0.146498743
110260381	620.581261	4.800784637	1.382523449	3.472479718	0.000515674	0.004818746
102161927	52.19447382	-9.143433732	3.311616862	-2.76101799	0.00576215	0.032173492
100152774	6639.850261	2.24667912	0.595066911	3.77550672	0.000159683	0.001890511
100156403	974.8805643	-2.021999633	0.739730562	-2.73342719	0.006267898	0.03421798
102161056	117.0252241	-10.30843412	3.162888487	-3.259183549	0.001117334	0.008969337
110260393	64.7189318	-8.488390004	2.805870069	-3.025225615	0.002484477	0.016810935
102167089	106.9947281	-4.601872024	2.097466413	-2.194014644	0.028234357	0.107013651
100157444	67.60070743	-6.031165276	1.672024365	-3.6071037	0.000309634	0.003240376
100516804	35.36133826	-8.581739068	3.562491626	-2.408914875	0.016000029	0.070341987
100520193	32.37245081	-8.454394596	3.582933595	-2.359629162	0.018293211	0.077883733
100626494	36.88831683	-8.642595298	2.23249958	-3.87126402	0.000108272	0.001380216
100524621	28.22074794	-8.256706259	3.903102734	-2.115421197	0.034394065	0.122831081
100620827	87.89910347	-3.38486371	1.029662891	-3.287351364	0.001011346	0.008322259
106508710	14.25032719	-7.26941886	3.343282207	-2.174336	0.029679911	0.110976611
100157034	262.6166739	-3.929325143	1.294912349	-3.034433293	0.00240988	0.016400828
100151790	29.46873023	-7.347960929	2.999889777	-2.449410303	0.014309034	0.06438173
396999	876.7763624	-4.962628304	1.420699833	-3.49308713	0.000477471	0.004532124
110260633	29.52016921	-8.321573546	3.717289184	-2.238613445	0.025181079	0.098476492
100170844	27.76631317	-8.232902677	2.216731695	-3.713982479	0.000204023	0.00230693
100519254	46.22027977	-8.968020144	2.074618302	-4.32273259	1.54E-05	0.000289013
110260645	299.6949844	-4.715319021	1.616592708	-2.916825616	0.003536134	0.022246807
100521449	147.8962193	-10.64597037	1.495877711	-7.116872112	1.10E-12	1.71E-10
100514711	129.9992554	-3.96191386	1.729186376	-2.291201177	0.021951781	0.08873374
100155721	39.09787172	-8.726342239	3.614543089	-2.414231073	0.015768459	0.069645098
733658	1002.049273	-6.142791598	1.189974038	-5.162122369	2.44E-07	8.52E-06
100520194	168.4996567	-2.630959162	0.671611325	-3.917383562	8.95E-05	0.001203285
100620963	33.58882743	-8.507896457	3.529416441	-2.410567469	0.015927725	0.07020526
100523493	132.2839407	-2.955941991	0.709670025	-4.165234388	3.11E-05	0.000509952
102160723	16.86697048	-7.514487608	2.484062637	-3.025079761	0.002485676	0.016810935
100522613	13.21188802	-7.16259334	2.852629966	-2.510873623	0.01204328	0.056735018
100737526	637.3790886	-5.822356599	1.420895368	-4.09766738	4.17E-05	0.000640564
100737739	138.506907	-6.25236762	1.959705133	-3.19046346	0.001420448	0.010894961
100135051	7.721152567	5.608539168	2.589536479	2.165846751	0.0303229	0.112564012
100623474	32.5593659	-7.494513771	1.78277416	-4.203849226	2.62E-05	0.000446475
100514837	46.41444026	-4.36574735	1.842421527	-2.369570311	0.017808769	0.076411057
100516550	117.3113305	-4.656467907	1.988126368	-2.342138801	0.019173583	0.080377185
100145893	366.716747	-11.95610106	1.484189458	-8.055643433	7.91E-16	2.59E-13
100154333	272.2128411	-4.86917357	1.905393932	-2.555468183	0.010604506	0.051620042
100517160	85.50667981	-3.715312153	1.520493795	-2.443490506	0.014545952	0.065149731
100517714	835.1583441	-3.435152817	1.522549468	-2.256184702	0.024059066	0.095189453
100518071	55.36675288	-7.383141025	1.447791591	-5.099588277	3.40E-07	1.12E-05
100037988	422.0684492	-4.119120125	1.00174413	-4.111948352	3.92E-05	0.000611493
100621706	27141.70397	2.155940017	0.457280351	4.714700759	2.42E-06	5.85E-05
100625381	401.3452697	2.171947777	0.770061326	2.820486762	0.004795085	0.027925968
100037997	12.10113779	-7.035436587	2.795383831	-2.516805209	0.011842428	0.056106355
100151912	159.8261014	-9.794726922	1.373889347	-7.129196352	1.01E-12	1.59E-10
100516610	266.6026913	-5.784779869	1.494302116	-3.871225108	0.00010829	0.001380216
100518908	13.40605314	-3.623019048	1.616016192	-2.24194477	0.024964942	0.097843404
100620343	24.84114188	-6.236809119	2.0067121	-3.107974044	0.001883746	0.013490415
100622365	87.55149412	-4.153653824	1.674291124	-2.480843244	0.0131072	0.060457928
100622469	126.1024715	-10.41652471	1.596402066	-6.52500077	6.80E-11	6.75E-09
100625070	64.41649475	-8.481419732	1.593573007	-5.322266188	1.02E-07	4.12E-06
100624986	106.3756059	-8.243954795	1.599707485	-5.153413905	2.56E-07	8.85E-06
110260852	23.60382853	-7.024754105	1.920515977	-3.657743122	0.000254446	0.002764416
100623817	633.6791661	-2.217678188	0.532547515	-4.164282291	3.12E-05	0.00051131
100152578	770.4394341	-2.317513996	0.928212929	-2.49674824	0.012533791	0.058536102
100519775	157.1132396	-5.092323162	2.017983091	-2.523471671	0.011620242	0.055242309
100153996	42.99019935	-8.863807913	3.46053623	-2.56139723	0.010425208	0.050884608
100737698	26.38416389	-8.159625511	3.886774752	-2.099330687	0.03578776	0.125938001
100511327	14691.57	2.079896956	0.367817177	5.654703163	1.56E-08	7.93E-07
100517279	125.2035745	6.807635109	1.877402188	3.626093094	0.000287742	0.003055596
100517943	203.3983303	-4.058281018	0.802907226	-5.054483116	4.32E-07	1.36E-05
397534	91.49787206	-7.38006974	2.391733179	-3.085657633	0.002031025	0.014373921
110260733	6.382620801	-5.10836339	2.563864866	-1.992446427	0.046322098	0.150525952
397584	11.2521116	-6.930508053	3.263470251	-2.12366209	0.03369841	0.12086526
100625907	279.1444789	-8.389215761	0.903921728	-9.280909508	1.68E-20	2.27E-17
102168055	437.2002032	-2.914906681	1.010594674	-2.884347956	0.003922251	0.024101465
106507269	53.12430022	3.920219488	1.404509545	2.791166142	0.005251851	0.029863519
100518306	35.30749202	-8.579146758	2.674714892	-3.20749953	0.001338943	0.010393615
100155344	100.6649027	-7.636522783	1.259623868	-6.062542143	1.34E-09	9.18E-08
100626468	197.9633339	-6.187395001	2.748453062	-2.251228186	0.024371089	0.096037709
100627372	466.562739	-3.682611493	0.945997079	-3.892836008	9.91E-05	0.001302334
100627558	53.45912668	-9.178449414	1.80665745	-5.080348471	3.77E-07	1.21E-05
100157582	25.98275685	-5.750636643	1.73162346	-3.32095099	0.000897113	0.007566375
100153312	623.5227322	3.105875576	1.224046966	2.537382685	0.011168479	0.053657959
100157341	87.49664774	-6.943782569	1.817264109	-3.821009028	0.000132907	0.001632445
100519150	51.03845964	-9.11186778	2.261350091	-4.029392803	5.59E-05	0.000823296
100516080	496.4308991	-2.695383597	0.749070628	-3.59830368	0.000320299	0.003323069
100515778	28.56950854	-8.274701744	2.427461699	-3.408787767	0.000652522	0.005806697
100524622	120.0098635	-9.380356007	1.548224145	-6.058784212	1.37E-09	9.28E-08
100511196	1583.997618	-5.869278868	1.477199915	-3.973246146	7.09E-05	0.000992951
100511381	855.6225944	2.695300989	0.646629688	4.168229576	3.07E-05	0.000504829
100337672	98.49222707	-3.273663794	1.392581845	-2.350787357	0.018733736	0.079155705
102158589	1034.020204	-2.115653457	0.447373316	-4.729055983	2.26E-06	5.51E-05
100154364	113.9270665	-6.263569473	1.703595868	-3.676675667	0.000236293	0.00260911
100621096	10.20352197	-5.807715215	2.763768238	-2.101375627	0.035608006	0.125538357
100621000	442.2150945	-2.570039037	0.990575677	-2.594490354	0.009473127	0.047242029
397647	49.0279458	-9.053422927	1.786496428	-5.067697189	4.03E-07	1.28E-05
100514961	935.8009038	-2.647872478	1.044940299	-2.533994028	0.011277065	0.053971307
100523378	538.3945192	-2.404152525	1.217610234	-1.974484492	0.048326679	0.154432833
102162163	57.12061831	-6.572157927	1.689133031	-3.890846846	9.99E-05	0.001308673
110260823	23.31849792	8.199856099	3.790474595	2.16327953	0.030519687	0.113061804
110260801	3881.204408	2.062824281	0.889540715	2.318976801	0.020396294	0.084111395
110260861	27.69842033	-8.229155973	2.125718968	-3.871234201	0.000108286	0.001380216
100511567	249.757636	-3.376822909	1.562281968	-2.161468274	0.030659185	0.113475042
397005	22.54474361	-6.959834296	3.148924414	-2.2102259	0.027089488	0.103875037
100154851	479.0198427	3.13873825	1.487077704	2.110675347	0.034800226	0.123832045
397196	22.52576569	-7.931522808	2.238443581	-3.543320402	0.000395122	0.003908244
397000	43.94874999	-8.895700645	3.369859834	-2.639783576	0.008295899	0.042504696
110260882	31.60346157	-6.688725997	1.921276453	-3.481396957	0.000498806	0.004689467
110260884	26.97100432	-7.220169969	2.024434422	-3.566512153	0.000361764	0.003661973
106510452	73.81697108	-5.440564043	2.375844175	-2.289949863	0.022024223	0.088960104
100514962	20.89641695	8.040992968	3.908907135	2.057094909	0.039677097	0.134929563
100514770	730.1919765	-2.701459593	0.74794245	-3.611854886	0.000304015	0.003200139
100516015	122.0332001	-10.3688299	2.968767834	-3.492637512	0.000478275	0.004532124
110260902	149.8376058	-9.701503825	1.502801088	-6.455614055	1.08E-10	1.01E-08
110260903	60.44923656	-9.355438661	3.392730382	-2.757495471	0.005824602	0.03245521
497060	61.50391466	-9.380867672	2.192254661	-4.279095781	1.88E-05	0.000338898
102166616	24.43417201	-8.048673713	3.888951279	-2.069625751	0.038487405	0.132423595
110261257	391.6218587	-6.017886218	1.079246376	-5.576007807	2.46E-08	1.17E-06
106508513	36.1598937	-8.614339283	3.550293484	-2.426373854	0.015250551	0.067800416
110261260	59.60646582	-4.561186755	1.655805966	-2.754662592	0.005875269	0.032703851
110261267	90.88969866	5.142559959	1.214151083	4.235518984	2.28E-05	0.000399264
100622002	379.5976813	-2.036639536	0.84586481	-2.407760095	0.016050725	0.070431829
100521092	143.797846	-6.630802076	1.328726778	-4.990342776	6.03E-07	1.82E-05
102164581	10.66833832	-5.865089656	2.341432572	-2.504915036	0.012248081	0.05749956
100511756	114.5813904	-10.2780677	2.958822492	-3.473702031	0.000513331	0.004800996
100515083	100.526911	-9.124815631	1.616803725	-5.643737389	1.66E-08	8.41E-07
102158108	8.598238946	-6.540582201	3.135967421	-2.085666502	0.037008843	0.128603946
100626361	72.7543331	-6.168390638	1.73041206	-3.564694665	0.00036428	0.003683994
100627841	81.35380524	-5.480351352	1.556340749	-3.521305573	0.000429427	0.004182569
106508675	15823.39576	-3.745233351	0.262337963	-14.27636822	3.07E-46	3.32E-42
100515548	1493.932564	-3.611065557	0.673562742	-5.361142073	8.27E-08	3.44E-06
100516016	127.6344478	-2.978831787	1.511180241	-1.971195564	0.048701511	0.155273734
100620929	88.62516515	-7.255961928	2.646246123	-2.741983017	0.00610695	0.033595986
100620830	34.274601	-5.462469203	1.807457924	-3.022183328	0.002509585	0.016951448
100620637	11.45020434	-6.954258265	2.838715401	-2.449790585	0.014293932	0.064340532
100515029	179.3494709	-2.972655827	0.837002012	-3.55155159	0.000382967	0.003809841
100627935	18.99226613	-7.684838441	2.860543954	-2.686495493	0.007220592	0.038170019
100513409	57.58024558	5.711399388	2.462861812	2.319009276	0.020394533	0.084111395
100626287	48.37234306	-3.05683951	1.501457231	-2.035915141	0.041758877	0.139768887
100625758	92.83372712	-3.433947213	0.665610797	-5.159091812	2.48E-07	8.63E-06
110260941	117.026165	-5.96573127	2.084019585	-2.862608064	0.0042017	0.025273258
100524316	156.6624075	-10.72906974	1.459164833	-7.352883986	1.94E-13	3.75E-11
100520613	751.4469024	-3.215479356	0.826798172	-3.889074098	0.000100627	0.001313497
100520959	469.3304394	-2.914645981	0.955012638	-3.051944933	0.002273638	0.015650787
100621490	66.05970361	-5.494731414	1.860293792	-2.953690131	0.003139991	0.020200859
100517946	32.51509642	-5.92261771	1.924952594	-3.076760295	0.002092635	0.01467557
100517894	125.2993456	6.332149393	2.278588829	2.778978512	0.005453013	0.030748857
110260954	501.0307398	2.661528281	1.261364593	2.11003884	0.034855011	0.123945471
100520614	4668.548024	-2.076610629	0.374060553	-5.551536009	2.83E-08	1.33E-06
100626752	1687.503197	-3.829910551	0.561819366	-6.816978527	9.30E-12	1.13E-09
100523791	101.2272934	-3.01690214	1.078240725	-2.79798571	0.005142239	0.029363676
100621643	293.6940142	-2.486715156	0.756685245	-3.286327008	0.001015031	0.008339902
100525580	97.84079907	-3.085872594	1.088083376	-2.836062622	0.004567349	0.026992508
110260977	39.39161498	-8.737691655	3.466140584	-2.520870531	0.011706492	0.055584004
100512169	210.3071637	-6.23005128	1.711671422	-3.639747209	0.000272906	0.002933883
102159288	10.54744131	-6.83680643	2.87765582	-2.375824928	0.017509768	0.075457269
100520247	185.626961	-4.114145397	1.686509379	-2.439444125	0.014709877	0.065747865
397335	50.03478873	-9.083231614	1.987961721	-4.569117964	4.90E-06	0.000107722
106504209	263.0233887	3.136379297	1.597974701	1.962721496	0.049678544	0.157414795
100622946	15.85124391	5.923081454	2.459393236	2.408350714	0.016024779	0.070349767
100144885	256.1632885	-11.43898206	1.421511133	-8.047057666	8.48E-16	2.70E-13
414403	17.16319373	-7.539649361	2.492631304	-3.024775204	0.00248818	0.016817361
106510528	148.0363729	-10.64775148	2.154515648	-4.942062729	7.73E-07	2.24E-05
106510534	19.056292	-7.690256777	3.908798193	-1.967422312	0.049134544	0.15628598
100620402	7.347062536	-6.314412405	3.159716158	-1.998411278	0.04567209	0.148975741
100516914	28.6199798	-8.276357684	3.695127223	-2.239803174	0.025103704	0.098209392
100519028	113.3935998	-5.627712597	1.135782429	-4.954921342	7.24E-07	2.13E-05
100621910	64.78893157	-9.455805084	1.757465891	-5.38036336	7.43E-08	3.20E-06
100628195	4426.885831	-2.273217174	0.468980084	-4.847150767	1.25E-06	3.32E-05
100624888	431.8465376	-6.25819388	1.416612078	-4.41771885	9.97E-06	0.000200255
100625125	230.0799649	3.032118147	1.011287904	2.998273917	0.002715135	0.017980709
100626725	18.70828896	-7.663799145	3.908835817	-1.960634701	0.049921651	0.157864297
100524024	257.8366377	-3.63289859	1.151785438	-3.15414527	0.001609689	0.011966742
100512107	170.0116228	-3.551349296	0.889618492	-3.991991319	6.55E-05	0.000931669
100142666	70.31522147	-5.376286792	1.83278497	-2.933397468	0.003352744	0.021328654
100516271	62.31099912	-6.511803586	1.996878457	-3.260991455	0.001110234	0.008927232
100737141	143.1785355	-8.206337208	1.247788801	-6.576703688	4.81E-11	4.95E-09
595125	10.68985577	-6.855816387	2.875653987	-2.384089469	0.017121439	0.074108438
100518254	32.83602436	-6.01237743	1.312688384	-4.580201595	4.65E-06	0.000103005
102158679	11.40707273	-6.950031858	2.952012324	-2.354337007	0.01855578	0.078569724
106504117	18.66233283	-7.66008204	2.436075596	-3.144435277	0.001664077	0.012283069
100524627	2095.72871	-3.224562478	0.784952401	-4.107971991	3.99E-05	0.000617909
100624209	31.80429653	-6.601150919	2.035969169	-3.242264676	0.001185838	0.009414495
100512609	7.995306046	-5.442146614	2.510774224	-2.167517318	0.030195431	0.112267959
100048955	655.9956457	-4.2028911	1.522178534	-2.761102594	0.005760658	0.032173492
100515953	90.52045347	-6.172012715	1.219967649	-5.05916097	4.21E-07	1.33E-05
100520434	68.02513427	-9.525907579	3.166828794	-3.008027336	0.002629495	0.017531586
100240721	224.9516333	-11.25144294	1.414956149	-7.951796208	1.84E-15	5.21E-13
100738912	17.91099571	-7.60091161	2.402918939	-3.163199344	0.001560454	0.011677508
100523847	27.08517373	-8.197019934	3.702980012	-2.213627918	0.026854385	0.103166105
100522679	222.8643755	2.981277942	1.236973007	2.410139853	0.015946407	0.070258984
100512538	133.0451423	-7.952989524	1.848361955	-4.302723014	1.69E-05	0.000312073
397035	7246.000906	-2.116545801	0.492711301	-4.295711904	1.74E-05	0.000321005
102167071	281.2093697	-11.57309169	1.371001897	-8.441338935	3.14E-17	1.79E-14
780432	12.88764141	-5.271965278	1.845677533	-2.856384814	0.004284954	0.025674138
100523004	27.25280668	-8.206317164	3.79974903	-2.159699785	0.030795918	0.113851256
100524202	127.1006912	6.203639988	1.575438101	3.937723726	8.23E-05	0.001125305
100525290	233.9020367	-6.582258591	0.893458193	-7.367170216	1.74E-13	3.43E-11
110261025	31.87916173	-8.431892253	3.660250724	-2.30363789	0.021242979	0.08651497
100521320	54.49976702	-8.240191946	1.732521855	-4.75618355	1.97E-06	4.90E-05
106508676	217.3642726	11.42020157	2.78734015	4.097168252	4.18E-05	0.000641037
110261289	543.2508119	-2.534074843	1.289051343	-1.965844772	0.049316544	0.156680659
102163603	69.0300702	-9.546840852	3.177501699	-3.004511643	0.002660076	0.017702755
110261297	49.80007613	9.294026709	2.668741568	3.482550285	0.000496662	0.004673373
397088	13.20577075	6.405542384	2.222263597	2.882440406	0.003946078	0.024206637
100625971	47.02917639	-6.747311975	2.822471876	-2.390568364	0.016822317	0.073106141
396614	39.86778271	-8.754610784	2.433166048	-3.598032609	0.000320633	0.003323347
100525582	17.12201909	-7.536257402	3.155817598	-2.388052277	0.016937932	0.073490523
100517829	28.87314958	-8.289794661	2.094948813	-3.957039242	7.59E-05	0.001056816
110261049	85.56891107	-3.620893236	1.800234015	-2.011345861	0.044288938	0.145536165
110261064	10.7365383	-6.862045768	3.286098449	-2.08820456	0.036779386	0.128135781
100738636	8.513096471	-6.526010348	3.20008271	-2.039325524	0.04141755	0.139142908
100521019	20535.2067	-2.037977116	0.490557628	-4.154409185	3.26E-05	0.000528577
100522552	19.95455321	4.307818821	1.942576732	2.217579749	0.0265835	0.102333708
110261380	64.22445458	-5.89076549	1.902716996	-3.095975651	0.001961665	0.013919458
110261307	303.7227116	-2.760475646	0.968255323	-2.850979056	0.004358484	0.026013875
110261319	187.8655067	-6.30403448	1.574582804	-4.003622079	6.24E-05	0.00089882
110261325	51.36418759	-8.154394723	2.040552968	-3.996169102	6.44E-05	0.000920225
110261320	61.46319151	9.597729604	3.398073369	2.824462147	0.004736004	0.027701785
106504178	155.6132487	-3.316807713	1.553410485	-2.135177885	0.032746483	0.118511601
100517165	70.71539351	-3.624416616	1.38519028	-2.616547827	0.008882392	0.044994934
100622139	20.21838051	-7.77530622	3.908681813	-1.989240002	0.046674718	0.151223392
100621774	34.39743021	-7.572679313	2.164341181	-3.498838067	0.00046729	0.004474821
100523908	47.39556572	-6.033429476	2.936599713	-2.054563123	0.039921221	0.135489346
100511569	203.4652616	-2.539976816	0.617366254	-4.114213888	3.89E-05	0.00060751
100512473	74.44986925	-7.358998093	1.721001656	-4.275997102	1.90E-05	0.000341041
100624753	73.04713098	-5.049481501	1.919131161	-2.631128921	0.008510175	0.043417539
106510608	333.9025528	-3.287809229	1.107044009	-2.969899301	0.002978974	0.01930268
100518669	54.52718644	-9.206779436	3.266501253	-2.81854459	0.004824191	0.028035752
780404	470.8380659	-6.076316326	1.191485176	-5.099783401	3.40E-07	1.12E-05
100738870	46.92270185	-8.02276915	1.690079289	-4.746977968	2.06E-06	5.09E-05
100737278	1872.402537	3.12173394	0.838654761	3.722311118	0.000197408	0.002246212
100512354	25.2446378	-5.542582139	2.342183385	-2.366416813	0.01796121	0.07673046
100520199	387.5452529	-2.461024872	0.704126842	-3.495144233	0.000473806	0.004516796
100627409	25.68691641	-5.848280355	2.399472847	-2.437318831	0.014796627	0.066069343
100520743	44.03938481	-8.898663886	3.541880628	-2.512412139	0.011990896	0.056622916
100620266	1689.297445	2.351803034	0.474714701	4.954139889	7.27E-07	2.14E-05
100523067	38.04849931	-6.863446241	2.139052049	-3.208639193	0.001333647	0.010374837
100523442	423.6570585	-2.947305584	1.417798616	-2.07879	0.037636656	0.1301586
100523612	25.5137977	-7.138686048	3.053392998	-2.337951929	0.019389742	0.08101984
100523794	14.3959185	-5.307071449	2.111602314	-2.513291169	0.011961057	0.056569317
100524749	9.723457058	-5.730622349	2.545766868	-2.251039724	0.024383021	0.096049754
100623381	16.23093512	-7.457814902	2.50836984	-2.973171971	0.002947393	0.019120945
100515954	47.79935426	-9.016153376	2.416950195	-3.730384431	0.000191188	0.002185506
100515613	339.4879092	-3.070308865	1.108337127	-2.770194006	0.005602291	0.031406192
397385	55.53559319	-6.465261948	1.819851643	-3.552631321	0.000381399	0.003803792
100625904	1165.105471	2.183615919	0.672634143	3.246364967	0.001168889	0.009300402
110261111	32.11748014	-8.443051787	3.797982378	-2.223036061	0.026213368	0.101232998
110261113	379.3993534	-11.04270733	1.357023781	-8.137445695	4.04E-16	1.46E-13
100621493	153.6106655	-5.526703973	1.349710498	-4.094732894	4.23E-05	0.000645982
100621218	54.02630113	-8.226365801	2.853197293	-2.883209592	0.003936454	0.0241613
100521975	43.05067438	-8.866184255	2.671733156	-3.31851414	0.000904977	0.007608983
100521095	121.5092283	-10.3629388	1.549873514	-6.686312597	2.29E-11	2.58E-09
100626692	245.521996	-4.168066033	1.491774989	-2.794031315	0.005205544	0.029655253
100626780	96.15603927	-8.126359317	1.504246274	-5.402279838	6.58E-08	2.86E-06
100626872	290.1823291	-3.73271357	0.838027943	-4.454163613	8.42E-06	0.00017163
100125967	2420.521329	-3.485199303	1.342331055	-2.596378359	0.009421226	0.047110482
100037963	177.1797529	-3.909731099	1.552736729	-2.517961369	0.011803627	0.055971536
396558	87.7990604	-4.17449272	1.722436673	-2.423597212	0.01536764	0.068152962
494463	203.3448746	-4.920858853	0.866991762	-5.675785019	1.38E-08	7.08E-07
110261119	39.95308867	-5.864682393	1.669023408	-3.513840708	0.000441678	0.004278776
100524683	19.10063872	-7.694154442	3.077197543	-2.500377156	0.012406115	0.058115399
100513544	102.2022429	6.709730542	1.498372314	4.478012895	7.53E-06	0.000155585
733625	73.58386279	-4.97073946	1.905830693	-2.608174734	0.009102648	0.045877852
100525877	10.64554057	-6.850881276	2.91143593	-2.353093608	0.018617947	0.078789519
397458	61.00969659	-7.014133048	2.367654519	-2.962481642	0.0030517	0.019691381
100190994	25.18451956	-5.507688958	2.004315583	-2.747915051	0.005997555	0.033190051
102165025	18.20360557	-7.622942815	2.966609902	-2.569580453	0.010182175	0.049942402
100627843	28.82139254	-3.265195575	1.416563707	-2.305011458	0.021165932	0.086363706
100038002	357.803528	-7.136216407	1.218166762	-5.858160497	4.68E-09	2.83E-07
100620966	79.40387896	-9.749286582	1.844152581	-5.286594331	1.25E-07	4.89E-06
100516496	283.8425308	-3.956048062	1.773258807	-2.230947928	0.025684578	0.099903962
100520792	142.5290165	3.436974837	1.127643452	3.047926924	0.00230426	0.015811283
100518737	13.63090892	-7.207246235	2.935326943	-2.455347011	0.014074865	0.063571031
100622587	102.9686312	-3.805333335	1.370530842	-2.776539731	0.005494092	0.030916053
100622975	62.14701507	-6.564764404	1.358894615	-4.830959174	1.36E-06	3.55E-05
100623345	51.60062928	-4.540040887	2.176298775	-2.086129414	0.036966902	0.12854076
110261140	46.96495702	-8.991088111	1.846082999	-4.870359629	1.11E-06	3.01E-05
110261144	266.4202865	-3.069784716	1.293597475	-2.373060226	0.017641387	0.07587339
100525755	912.6254144	2.215203324	0.735401466	3.012236751	0.002593303	0.017322301
100511265	31.29389515	-8.405592691	2.60315971	-3.228996154	0.001242256	0.009804849
110261147	137.9180787	-7.212795917	1.309204231	-5.509297745	3.60E-08	1.67E-06
110261150	19.4092988	-7.716020214	3.908762212	-1.974031623	0.048378147	0.154432833
100515668	34.46282136	-8.544259283	2.164161543	-3.948069085	7.88E-05	0.001084634
100518075	30.73487988	-4.823481077	1.893796435	-2.546990261	0.010865647	0.052602215
100516562	961.4873444	-2.477335583	0.703639607	-3.520744938	0.000430336	0.004187652
100517533	559.8717038	-4.71158666	1.185860036	-3.973138919	7.09E-05	0.000992951
100622189	26.83146008	8.40212626	2.457869043	3.418459695	0.000629766	0.00564131
100622916	90.10165695	-9.931718893	1.88512492	-5.268467243	1.38E-07	5.26E-06
110261159	1069.24239	-2.178471855	0.323826731	-6.727276181	1.73E-11	1.99E-09
102159707	29.24032807	-8.307486795	3.649584952	-2.27628262	0.0228291	0.091527858
100520570	39.6006996	-4.404992535	2.187593608	-2.013624706	0.044048951	0.144923592
110261168	239.3694736	3.511898802	1.513547189	2.320310082	0.020324109	0.083973725
733637	76.37213494	-2.111886552	0.901567241	-2.342461499	0.01915701	0.080377185
100522496	27.18168404	-4.703810243	2.149127455	-2.188706972	0.028618145	0.108127425
102163958	22.64193483	-7.939487279	2.393298911	-3.317382231	0.000908652	0.007628025
100621932	200.4892129	-3.025372652	1.436695124	-2.105786121	0.035222935	0.12482904
110261178	21.51384104	-7.864043879	2.431375565	-3.234401131	0.001218981	0.009642248
100524684	179.606368	3.18584661	1.338093355	2.38088516	0.017271095	0.074606995
110261184	42.39147121	-8.843763183	2.288605367	-3.864258692	0.000111427	0.001410237
100625833	21.8724963	-7.888674585	3.90853697	-2.01831904	0.043558045	0.14409009
100516141	2077.442763	-2.090519696	0.517035251	-4.04328272	5.27E-05	0.000782019
100518133	88.02490088	-7.965531736	1.639905201	-4.857312319	1.19E-06	3.20E-05
102163786	41.1622318	-8.801334182	2.057221853	-4.27826205	1.88E-05	0.000339139
100621913	3273.234923	-2.579928707	0.660915985	-3.903565301	9.48E-05	0.001255421
100620426	592.378041	-2.12188603	0.377765229	-5.616943722	1.94E-08	9.47E-07
397510	281.4986385	-4.652700539	1.14181867	-4.074815611	4.61E-05	0.000693068
100524685	117.6167243	-3.648541978	1.826794342	-1.997237398	0.0457994	0.149230747
100627191	69.48994974	-9.556520779	2.570013768	-3.718470655	0.000200433	0.002278236
110261402	259.8264048	2.776474727	1.262765716	2.198725142	0.027897472	0.106037239
733654	216.7652849	-5.401093758	1.969344208	-2.742584935	0.006095768	0.03355153
110261211	16.14932347	-6.473782424	2.562822675	-2.526036033	0.011535765	0.054942127
733668	70.89243375	-7.655089822	1.604883246	-4.769873348	1.84E-06	4.63E-05
110261213	31.66297517	-4.859003029	1.694969999	-2.866719194	0.004147508	0.025016827
397202	2109.56486	2.426297438	0.510083784	4.756664524	1.97E-06	4.90E-05
110261219	431.9993907	2.045155757	0.756897191	2.702025825	0.006891841	0.036919114
100524940	38.22312016	-8.694180804	1.938190352	-4.485720815	7.27E-06	0.00015064
100524750	179.0642989	-10.92247343	1.658615876	-6.58529415	4.54E-11	4.72E-09
100513360	426.1911945	-3.386674648	0.746232739	-4.53836246	5.67E-06	0.000122206
100621283	1295.616993	-3.320753854	0.575622056	-5.768983003	7.98E-09	4.38E-07
100622589	71.36634985	-9.595052718	3.294390739	-2.912542402	0.003584995	0.022456656
100621219	24.92302754	-8.07781483	2.357539841	-3.426374685	0.000611696	0.005515968
100515900	60.08769537	-5.824196635	1.932258635	-3.014191024	0.002576655	0.017252204
100516273	41.66204006	-8.818560119	1.962572773	-4.493367197	7.01E-06	0.000146734
100622214	12.69123272	-7.104290075	2.728084229	-2.6041315	0.009210741	0.046239816
100519847	22.1823987	-6.935335743	3.120425629	-2.22256082	0.026245429	0.101320651
100516979	507.7617699	2.157833317	1.051325953	2.052487443	0.040122314	0.135973555
100520746	1316.739772	-2.237379969	0.988425635	-2.263579464	0.023599992	0.093853552
100521020	88.21643954	2.91969875	1.393761208	2.094834275	0.036185727	0.12692569
100517534	190.987219	-5.562073769	1.857061047	-2.995094738	0.002743596	0.018102867
110261422	46.08037369	-8.964030711	3.347015684	-2.678215926	0.007401549	0.038939162
102157940	44.00667014	-8.897300463	1.92165549	-4.630018497	3.66E-06	8.38E-05
100525052	32.0049808	-7.468788907	2.153187739	-3.468712352	0.000522959	0.00487
100511571	44.78122156	-8.922943314	1.864720104	-4.785138152	1.71E-06	4.31E-05
110261239	53.12359157	-9.168762023	1.78767083	-5.128887193	2.91E-07	9.83E-06
396924	36.83148641	-8.640779511	2.515136755	-3.43551081	0.000591438	0.005369085
100513546	49.35634785	-9.063075318	1.820550464	-4.978206041	6.42E-07	1.92E-05
100514239	9.556379607	-6.694658509	3.020661567	-2.216288836	0.026671727	0.102600341
100622917	191.5108449	-4.08643582	1.438707828	-2.840351418	0.004506386	0.026710375
100517766	119.8490576	-6.797632064	1.296998543	-5.241048343	1.60E-07	5.92E-06
110261247	16.41696977	-7.475640193	2.888400455	-2.588159194	0.009649038	0.047836488
102164419	77.90432125	-4.784650226	1.978882223	-2.417854975	0.015612298	0.069124662
106504280	82.59769264	-9.806085211	2.554902271	-3.838144936	0.000123967	0.001541897
100620503	27.43270395	-8.215064531	3.811802442	-2.155165346	0.031148898	0.114728371
100523448	62.57261109	4.327390789	1.850535121	2.338453747	0.019363722	0.080984539
110261250	33.4473404	-7.534436886	2.24116498	-3.361839469	0.000774251	0.006675835
102166304	167.9162355	2.940302738	1.486479361	1.978031324	0.047925173	0.153657185
100525647	295.7322028	-4.801981691	1.364425681	-3.519416087	0.000432498	0.00420113
100520314	253.213333	-4.546122298	1.97891051	-2.297285438	0.021602492	0.087715034
100155921	152.1232623	-2.964329849	1.401155194	-2.115632774	0.034376052	0.122807283
100155145	95.07789349	-2.753548739	1.034093479	-2.662765791	0.007750134	0.040397011
106504299	39.75909412	-8.750447371	1.981518034	-4.416032165	1.01E-05	0.000201449
100524751	368.2025521	-2.89189516	0.97954504	-2.95228401	0.003154327	0.020256954
100153892	26.30414343	-7.183433388	2.22965816	-3.221764446	0.001274038	0.010004622
100156744	105.5178969	4.288317506	1.422322135	3.015011438	0.002569696	0.017228424
100270682	98.95918827	-3.76803967	1.260088302	-2.990298112	0.002787053	0.018355874
100517535	581.418954	2.123760205	0.979672588	2.167826509	0.030171889	0.112267959
100519608	30.0981692	4.374505153	1.941780364	2.252832109	0.024269737	0.095742917
110261778	187.5939287	-2.207077562	1.009363075	-2.186604223	0.028771429	0.108479314
106504325	68.93756471	9.763575129	3.169383806	3.080590969	0.002065902	0.014573096
110261782	130.4110067	-5.906259541	1.778989566	-3.320007972	0.000900149	0.007586067
110261652	20.43810953	-7.79098775	3.908661094	-1.993262543	0.046232706	0.150280597
106504335	12.53251196	-6.10917806	2.481775267	-2.461616143	0.013831261	0.062893919
100154407	2319.787074	2.387154011	0.68067194	3.507055118	0.000453095	0.00436205
100157497	1330.112599	2.638733656	1.043672498	2.528315788	0.011461121	0.05465879
100514587	78.31093028	-9.729018132	3.353163613	-2.901444503	0.003714466	0.023085887
110261666	50.42519684	-9.093946279	3.312655353	-2.745213525	0.006047154	0.033385842
100144456	215.0210521	-3.070536994	1.014499864	-3.026650966	0.002472793	0.016765723
100144454	14.42193009	-6.307896436	2.676107467	-2.357116265	0.018417479	0.078308662
448813	796.0931858	-3.067543384	0.533289177	-5.752120079	8.81E-09	4.74E-07
100270818	319.4149455	2.418512065	1.127738159	2.144568795	0.03198734	0.116594124
100144534	40.62372493	-5.997143415	1.407410487	-4.261118891	2.03E-05	0.000360829
100624113	99.59416838	-4.184143086	2.107392919	-1.985459402	0.047093383	0.152118655
100141307	338.8319761	3.558316825	1.539270937	2.311689735	0.020794787	0.085267296
100154780	950.850123	2.215138866	0.954860231	2.319856661	0.020348633	0.084010895
100524813	298.5542566	-2.346536356	1.191883923	-1.968762487	0.048980372	0.156024906
100155444	14.38260924	-7.283776798	2.560908269	-2.844216205	0.004452083	0.026455786
100154606	630.5071902	2.273804869	0.869495736	2.615084555	0.008920537	0.04510707
100154604	1400.35927	-5.040302912	0.810187224	-6.221158226	4.93E-10	3.73E-08
100154998	19.08170138	-7.691535499	3.908796392	-1.967750358	0.049096769	0.156211741
397297	174.9285037	2.643846941	1.054781966	2.506534076	0.012192131	0.057311488
100037993	330.5819861	-3.893447157	1.051131126	-3.704054672	0.00021218	0.002386266
397407	11.58360737	-6.971216135	2.753369992	-2.531884983	0.01134512	0.054273007
100155841	53.65183539	-6.676177295	1.310355925	-5.094934259	3.49E-07	1.14E-05
100154621	88.75184976	6.468158884	2.445810518	2.644587075	0.008179066	0.04204545
102161912	90.16973479	-5.466489564	1.874645519	-2.916012392	0.003545364	0.02228432
100153408	1887.397314	-2.481418591	1.166073105	-2.128012884	0.033336015	0.120003001
100152857	21.35070469	-7.854504779	2.478533189	-3.169013356	0.001529574	0.011478167
100520848	251.7646256	2.003248908	0.63209828	3.169204805	0.001528566	0.011478167
100157502	865.3594549	2.129025646	0.617997236	3.445040725	0.000570973	0.005214952
100155549	470.3111355	-3.162242918	0.683935414	-4.62359874	3.77E-06	8.62E-05
100153071	116.5535217	-9.338241426	2.002144208	-4.664120291	3.10E-06	7.23E-05
100522688	3010.529941	2.004117594	0.546420115	3.667722948	0.00024472	0.00268028
100141406	300.4913113	-6.314776523	0.775716785	-8.140569657	3.93E-16	1.46E-13
100125975	116.4571794	-10.30119947	1.614922277	-6.378758665	1.79E-10	1.56E-08
100141398	195.7432323	-10.08711548	1.579494594	-6.386293132	1.70E-10	1.50E-08
100151914	8.983565553	-6.606094737	3.237371235	-2.040573742	0.041293214	0.138816609
100156290	111.4779379	-6.258053519	1.724593821	-3.628711552	0.000284839	0.003036695
100514413	443.3793278	-2.640384445	0.71435327	-3.696188647	0.00021886	0.002444054
100155954	3497.726606	-2.887066255	0.351882784	-8.204624915	2.31E-16	9.63E-14
100157118	26.59358812	-8.170725606	2.266389728	-3.605172361	0.000311946	0.003258268
110261539	108.129801	-10.19445909	1.844283467	-5.527598806	3.25E-08	1.51E-06
396559	9.178549037	-6.636553823	2.954287321	-2.246414483	0.024677472	0.096857062
100171403	568.6108766	-3.210736938	1.067747577	-3.007018705	0.002638235	0.01757903
100155220	100.8654774	5.973875626	2.794952991	2.137379643	0.032567126	0.118020385
100153204	622.3105846	-4.757405889	0.759866456	-6.260844717	3.83E-10	3.07E-08
100156043	119.4062335	-5.762611213	1.21081912	-4.759266779	1.94E-06	4.86E-05
100154823	2936.40631	2.124420725	0.456994574	4.648678225	3.34E-06	7.74E-05
100152002	14.52214097	3.248020169	1.525061519	2.129763376	0.033191154	0.119720492
100154013	125.6133036	-3.113886342	1.55484594	-2.002697671	0.045209749	0.147833377
414392	9.519450755	-6.687006291	3.260790052	-2.050731934	0.040293059	0.13633871
100622907	234.7256879	-2.546260541	1.29490193	-1.966373268	0.049255509	0.15657869
100622996	25.51815712	-8.111024395	3.771347167	-2.15069683	0.031500137	0.115537873
100157656	3133.581042	2.203290591	0.518146926	4.252250627	2.12E-05	0.000374196
100155673	30.43235353	-8.365677464	2.314531455	-3.61441511	0.000301026	0.003174861
100154393	59.90841778	-7.508005089	1.476887768	-5.083666646	3.70E-07	1.20E-05
100155072	13.34522836	-7.175270875	2.787854866	-2.573760551	0.010059987	0.049436475
100153862	24.43925424	-8.048988437	3.805522749	-2.115080888	0.034423054	0.12289405
100152649	162.7074955	-7.291451572	1.385974999	-5.260882466	1.43E-07	5.44E-06
100157484	87.09411957	-3.449673279	1.672068969	-2.06311662	0.039101549	0.133813367
100154669	1359.703524	2.08145219	0.821159818	2.534771118	0.011252082	0.053899415
100151831	12.93562903	-7.130603187	2.808071051	-2.539324346	0.01110668	0.05343028
100157075	74.23149359	-9.651946705	1.654936311	-5.832216405	5.47E-09	3.20E-07
100513481	691.5031295	-5.517888539	0.939092105	-5.87576928	4.21E-09	2.60E-07
100152086	15.85507722	-7.424437018	2.871829229	-2.585264104	0.009730443	0.048120432
106504438	70.56507154	-7.846897412	1.837257604	-4.270983772	1.95E-05	0.000347509
100154113	76.84305793	-9.701170671	2.170268442	-4.470032594	7.82E-06	0.000160891
100155770	188.088946	-4.448788603	1.446485986	-3.075583617	0.00210091	0.01471453
100154517	767.3776996	-3.526429758	0.546809266	-6.449103874	1.13E-10	1.05E-08
100154110	133.1700674	-4.281172101	2.058607609	-2.079644553	0.037558147	0.129928616
100156966	1686.922955	-3.192141995	1.553348177	-2.055007397	0.03987829	0.135470154
100525054	7.641723303	-6.371767406	3.118151532	-2.043443797	0.041008526	0.138111813
100157747	376.5753002	-4.858777841	1.951841961	-2.489329535	0.012798428	0.059374802
100155307	72.75971637	-3.200187495	0.968055907	-3.305787889	0.000947098	0.007907826
100156534	441.4033065	-5.045332271	1.284062868	-3.929194119	8.52E-05	0.001154299
100158154	48.58188394	5.725789087	1.945143437	2.943633347	0.00324384	0.020733371
100158151	1140.729022	-2.071859575	0.660120689	-3.138607244	0.001697528	0.012478145
110261570	15.44472018	-7.387316023	3.130784223	-2.359573671	0.018295948	0.077883733
100156790	235.0999885	-4.879241496	1.056047181	-4.620287411	3.83E-06	8.73E-05
100158068	571.8037046	-6.840639189	0.816544185	-8.377549328	5.40E-17	2.66E-14
110261583	117.4061414	10.5316908	3.007008587	3.502381352	0.000461119	0.004419637
110261585	271.379931	-2.737539826	1.31722025	-2.078270378	0.037684463	0.130282293
100154047	21.55278949	-7.867778116	3.852624712	-2.042186484	0.041133037	0.138358903
100739080	24.40395004	-8.046829628	3.908352999	-2.05887995	0.03950574	0.134558267
100154880	822.5078283	-13.12174849	1.292603365	-10.15141136	3.27E-24	7.07E-21
100049679	51.92837899	-5.183492161	2.410211685	-2.15063772	0.031504806	0.115537873
100155296	400.2533621	-2.967596206	1.144872307	-2.592076155	0.009539865	0.047506158
100520622	118.4995554	-10.32665241	1.780764872	-5.79899827	6.67E-09	3.74E-07
397572	12.08298163	-5.326067846	2.713511909	-1.962795088	0.049669989	0.157414795
397082	27.36698732	-8.212706045	2.802734319	-2.930247791	0.003386918	0.021495508
100155260	111.44928	2.561459506	0.737988888	3.4708646	0.000518786	0.004839464
100156353	344.1285184	5.500529372	1.068575392	5.147535132	2.64E-07	9.07E-06
100155139	100.771056	-9.128853606	1.698170742	-5.37569832	7.63E-08	3.24E-06
100626166	44.06745042	-5.058694852	1.952854712	-2.590410244	0.009586162	0.047648992
100622208	113.5112534	-2.608597743	0.7254299	-3.595933589	0.00032323	0.003347057
396984	18.99717542	-5.73915695	2.025961395	-2.832806669	0.004614128	0.027120849
100513294	369.1591658	2.304747178	1.121595531	2.054882634	0.039890342	0.135470154
100152681	264.8750258	-2.077804451	0.978284815	-2.123925894	0.033676341	0.120863667
100625593	113.8325571	-5.586501737	1.384889103	-4.033898255	5.49E-05	0.00080876
100155939	51.58729366	-7.410384691	2.042459956	-3.628166452	0.000285441	0.003040118
100515615	86.65521269	-9.874453859	1.910278831	-5.169116517	2.35E-07	8.26E-06
110261717	29.14464299	-8.303171155	2.165311934	-3.834630486	0.000125753	0.001556951
110261611	77.30617189	-9.709962337	1.785772195	-5.437402577	5.41E-08	2.42E-06
100156164	58.51921486	-2.949422042	1.377144072	-2.141694615	0.032218064	0.117182953
396888	277.2287913	-2.27443982	0.541771964	-4.198149724	2.69E-05	0.000455709
100518318	74.60996387	-4.455560233	2.017798423	-2.208129505	0.027235247	0.104286131
110261612	31.34453835	-8.40825426	2.045846217	-4.1099151	3.96E-05	0.000613611
110261616	192.499968	-2.936166105	1.446477832	-2.029872867	0.042369464	0.14102857
110261686	30.75766251	-8.3808804	3.820717842	-2.193535547	0.028268816	0.107106745
100517170	1235.234127	-2.080446486	0.57316682	-3.629739921	0.000283707	0.003030595
110261688	23.72506012	-6.290307242	2.203122351	-2.855178351	0.004301267	0.025747373
100155893	51.7316558	-4.006785459	1.791399995	-2.23667828	0.025307375	0.098756257
100624279	801.0819438	-2.703657048	0.642151567	-4.210309821	2.55E-05	0.000436642
100156934	73.94674238	-9.646184474	3.349375891	-2.879994598	0.00397682	0.024356694
106507739	63.6446894	-8.46354105	1.553739355	-5.447207747	5.12E-08	2.32E-06
110261629	14.0577422	-7.250683929	2.585678774	-2.804170418	0.005044623	0.028943727
100154908	10931.32969	-3.13178761	0.629540392	-4.974720682	6.53E-07	1.95E-05
100523451	11.10216986	-6.909028811	3.0963866	-2.231319827	0.025659951	0.099879976
100512059	66.11283244	-9.484331024	2.611476238	-3.631789133	0.000281463	0.003009597
100155731	105.7725673	-3.168174197	1.388698811	-2.281397646	0.022524927	0.090543179
100153301	98.40288976	-5.780931964	1.232435136	-4.690658189	2.72E-06	6.51E-05
397410	53.91548799	-3.914905257	1.155634914	-3.387666131	0.0007049	0.006191335
100152357	8.051887014	-5.459989697	2.455246537	-2.22380507	0.026161562	0.101141216
100515216	58.27501072	-7.463341642	1.820335511	-4.099981348	4.13E-05	0.000636903
100153971	39.26548906	-8.732698945	3.479531502	-2.509734123	0.012082209	0.056893641
100155173	90.78123681	-4.625708893	1.970745121	-2.347187795	0.018915718	0.079706771
100518382	34.71288174	-8.555294095	3.53338221	-2.421276156	0.015466123	0.068561621
100153247	1095.392295	-2.443614473	0.961246669	-2.542130497	0.011017903	0.053083138
100623751	1508.899617	2.153428152	0.678147404	3.175457341	0.001496005	0.011281026
106504538	24.75378512	-8.066809475	3.857866455	-2.091002778	0.036527815	0.127605157
100155248	79.3142504	-3.478285162	0.980398297	-3.547828647	0.000388421	0.003849659
100525932	555.2386647	-6.171390585	1.44858149	-4.260299216	2.04E-05	0.000361562
100628185	32.39703959	-8.454643201	2.564958175	-3.296210942	0.000979984	0.008119761
100739329	362.5418677	-5.201080955	0.624417371	-8.329494335	8.12E-17	3.66E-14
110262026	648.0181852	-3.868373145	1.855977354	-2.084278203	0.037134869	0.12885645
100622604	38.21374559	-8.694205367	2.098041584	-4.143962367	3.41E-05	0.000548809
100513802	27.19927494	2.656203032	1.134646274	2.340996567	0.019232344	0.080539162
100514855	24.06357397	3.384760738	1.299050724	2.605564722	0.009172294	0.046121467
106504051	38.77405991	-8.715333174	2.257770051	-3.860150935	0.000113317	0.001424162
100519668	19.81892944	-7.745990233	2.438824209	-3.176116674	0.001492609	0.011263265
100621070	124.2092552	-4.119954393	0.776092543	-5.308586498	1.10E-07	4.41E-06
102160065	233.9223319	-9.577266092	1.813696488	-5.280523038	1.29E-07	5.01E-06
100739583	89.88423498	-4.96613564	1.420925376	-3.495001021	0.00047406	0.004516796
100516499	1903.446195	-2.09169475	0.499264282	-4.189554159	2.80E-05	0.000468189
110262072	639.4190604	-4.706564827	2.126195207	-2.213608991	0.026855688	0.103166105
110262075	195.5921367	-4.874705826	1.961139078	-2.485650244	0.012931499	0.059876658
100522449	36.87744196	-8.642706914	2.564946569	-3.36954657	0.00075292	0.006517875
100513215	86.96797436	-9.879952874	2.442632591	-4.044796957	5.24E-05	0.000778406
106504629	150.9597482	-9.712927804	1.568202087	-6.193671011	5.88E-10	4.33E-08
110262082	23.04560542	3.359926516	1.538769753	2.183514792	0.028997921	0.109105181
100517042	37.38480917	-8.662391939	3.634611852	-2.383305919	0.017157929	0.074236686
100623822	46.24378638	-7.022021033	1.775335868	-3.955319757	7.64E-05	0.001060482
444993	44.93969124	-6.447669478	2.423920319	-2.660017092	0.007813669	0.04066041
100520624	16.63539761	-5.774655196	2.260029599	-2.555123702	0.010615007	0.051647926
574050	135.1393798	-10.51644515	1.520959229	-6.914350458	4.70E-12	6.20E-10
100513415	451.6703478	-2.655306924	1.296653509	-2.047815323	0.040578098	0.137003308
100301559	30.00258656	-8.344377484	3.685182803	-2.264304902	0.023555368	0.09371053
100515617	46.8318861	-8.986789886	2.161377288	-4.157899658	3.21E-05	0.000524218
100621006	33.67577006	-8.511142481	3.571911865	-2.38279745	0.017181645	0.074279897
100517174	2625.573321	-2.057382517	0.511249417	-4.02422467	5.72E-05	0.000839435
100524634	109.0642674	-3.435590943	1.358624137	-2.528728034	0.011447669	0.054618709
100520317	31.02069828	-8.392010413	2.582765569	-3.249234276	0.001157161	0.009227445
100522937	213.1454126	-4.085016598	1.408782243	-2.899679221	0.003735447	0.023167692
100523501	120219.4458	-2.213949745	0.413409681	-5.355340825	8.54E-08	3.53E-06
100524265	199.4004371	2.938372581	1.312777833	2.238286255	0.025202394	0.098524243
100513028	100.1439003	4.746581323	2.354521576	2.015943014	0.043805935	0.144519519
100513804	67.8797227	-9.522523513	1.963680068	-4.84932534	1.24E-06	3.29E-05
100518383	195.1941104	-6.379525762	1.670733217	-3.81839883	0.000134321	0.001646074
100519500	126.1635299	-10.41700549	2.956490523	-3.523436117	0.00042599	0.00416562
110262142	263.2367497	-7.677987271	1.744070951	-4.402336537	1.07E-05	0.000211853
110262143	49.1638264	-5.25887144	2.089744396	-2.516514196	0.011852213	0.056128136
100192449	40355.95894	-2.046690755	0.49707316	-4.117483943	3.83E-05	0.000601565
106504714	71.6260147	-5.29295217	1.884505632	-2.808668799	0.00497468	0.028679279
102162631	20.64595595	-7.804479298	2.639877802	-2.956379001	0.003112743	0.020061344
100626233	116.5942406	-4.501004257	1.594931788	-2.822066931	0.004771522	0.027834306
110262152	43.7319194	-4.297988365	1.078807194	-3.984019005	6.78E-05	0.000959719
100037985	17.9668281	-6.630732732	2.091064371	-3.170984511	0.001519232	0.011432277
100620123	31.61580063	-6.597506437	2.544035163	-2.593323604	0.009505329	0.04737778
102167943	51.37181269	9.338883312	3.478142153	2.685020595	0.007252534	0.038301448
100521982	553.7373999	-2.130347486	0.862916713	-2.468775322	0.013557631	0.062085115
106504743	107.6817183	-3.553067001	1.37072656	-2.592104877	0.009539069	0.047506158
100517106	21.55121139	-7.868098439	2.545722675	-3.090713107	0.001996765	0.0141407
100517665	13.89085853	-5.235289689	2.199408662	-2.380316936	0.017297753	0.074692334
100135670	770.2504018	-2.202738158	0.551483821	-3.994202687	6.49E-05	0.000926087
100738766	293.772006	-2.304685657	0.964478598	-2.389566406	0.016868274	0.073247028
100524326	9225.211149	-2.71492493	0.533829865	-5.085749423	3.66E-07	1.19E-05
397241	71.94603856	7.277507774	2.03657205	3.573410415	0.000352362	0.003591015
100513366	217.778752	-10.24179266	1.640692518	-6.242359583	4.31E-10	3.36E-08
110261993	2606.774218	-2.152586791	1.001841724	-2.148629608	0.031663773	0.11591126
110261994	22.75819533	-6.975480016	1.951386608	-3.57462739	0.000350727	0.003586122
100522450	656.9298947	-3.921430029	1.954672086	-2.006183061	0.04483672	0.146979143
110262193	38.21697316	-7.725475181	2.569734953	-3.006331517	0.002644205	0.017607967
100524450	29.80532982	-8.335139616	2.056206595	-4.053648906	5.04E-05	0.000753657
100525175	19.37554168	-7.713367051	3.908765888	-1.973350994	0.048455587	0.154626336
100337671	1814.969704	-2.993595853	1.040552629	-2.876928827	0.004015662	0.02448083
100517228	27.88716975	-8.239462321	2.096601054	-3.929914232	8.50E-05	0.001153735
110255358	31.42112671	-8.411711059	3.666086714	-2.294465929	0.02176375	0.088171298
100523560	303.0632636	-5.155476906	0.811607717	-6.352178271	2.12E-10	1.79E-08
100623550	16.42006327	-7.474945804	2.664201404	-2.80569847	0.005020765	0.028868065
100516453	233.2038549	2.411983348	0.66141173	3.646719949	0.000265609	0.00286556
100302538	43.12749365	-7.900203235	2.038500341	-3.875497628	0.000106407	0.001365872
100518798	74.04696531	-8.683101858	2.705568485	-3.209344693	0.001330379	0.01037178
100511767	52.74006236	-9.158741473	3.270890572	-2.800075781	0.005109061	0.029189625
100514530	61.8823148	-9.388964006	1.796813254	-5.225342136	1.74E-07	6.33E-06
100624455	1510.369309	-2.434482054	0.720893033	-3.377036457	0.000732713	0.006368427
100624543	58.54168208	-9.309267601	3.228540265	-2.883429302	0.003933709	0.024158155
106504800	36.74787503	-8.637258396	2.431012576	-3.552946818	0.000380941	0.003802738
100739223	22.69698966	-6.09407574	2.261671781	-2.694500498	0.007049422	0.037614298
100627912	76.78033804	-9.700752319	2.348630734	-4.130386347	3.62E-05	0.000574614
397373	34.12673223	-8.531080699	2.724026125	-3.131791073	0.001737435	0.012711819
106504825	109.8900271	-6.233557021	1.640584009	-3.799596355	0.000144932	0.001746446
100515678	228.5373196	-11.27429	1.795732593	-6.278379109	3.42E-10	2.78E-08
100627094	26.65221849	-6.228826641	2.221753825	-2.80356292	0.005054137	0.028982944
100520319	2952.254529	2.030974641	0.825646317	2.459860351	0.013899109	0.063088194
100621853	29.91231522	-8.339933701	3.778061831	-2.207463529	0.027281692	0.104390096
102161281	113.6547302	3.164716785	1.553435749	2.037237	0.041626298	0.139454541
100513419	32.43292555	-8.457150584	3.781412222	-2.236505857	0.025318654	0.098764656
100513807	59.78616686	-9.339678674	2.503745178	-3.73028324	0.000191265	0.002185506
100512799	233.6700442	-2.468880539	0.905167876	-2.727538842	0.006380874	0.03467978
102168176	43.46931675	-8.879877288	3.601415933	-2.465662799	0.013676001	0.062521339
100516748	42.31696638	-3.70065747	1.72665534	-2.143251977	0.032092871	0.116890115
100048954	298.3612985	-4.481743747	1.499600272	-2.988625589	0.002802353	0.018411817
100524387	42.8000469	-8.856919008	3.522125416	-2.514651798	0.011915	0.056376131
100522090	170.1643409	-5.470044276	1.83392367	-2.982700079	0.002857178	0.018634165
100522265	399.8204569	-2.342939252	0.926457922	-2.528921386	0.011441365	0.054612709
397021	53.74570885	-9.185171961	2.191354985	-4.191549075	2.77E-05	0.00046481
102158732	3074.861472	-3.148061595	0.426393657	-7.382993488	1.55E-13	3.10E-11
100513300	103.8830326	-8.196521448	2.663092216	-3.077821112	0.0020852	0.014657425
397455	95.74969337	-10.01874604	3.117027395	-3.214198904	0.00130809	0.010220104
100516385	14.24370025	-3.49633374	1.355855009	-2.57869294	0.00991749	0.048891644
100516870	354.1549218	-2.665837746	0.62263006	-4.281575716	1.86E-05	0.000336366
100517049	134.7165815	-9.547986336	2.22641716	-4.28849836	1.80E-05	0.000330482
100517773	185.3032694	-5.908181707	1.736295486	-3.40275129	0.00066711	0.005917045
100738035	103.9011133	-9.172761311	1.519040161	-6.038524554	1.56E-09	1.03E-07
100520041	10521.31748	-3.039189593	0.355208505	-8.55607213	1.17E-17	7.02E-15
110255448	22.82894508	-6.976259744	2.078507443	-3.356379486	0.000789701	0.00678203
100515913	186.5857987	-10.9816836	1.696601619	-6.472753223	9.62E-11	9.13E-09
100521985	23.77541078	-8.00947587	2.602741944	-3.077322318	0.002088693	0.014657425
100523010	46.4788374	-7.029192489	2.035331833	-3.453585491	0.000553187	0.005094499
110255454	84.27690032	-5.47683047	1.980732438	-2.765053152	0.005691352	0.031827453
100511891	1255.612333	-2.998008778	0.347400959	-8.629822967	6.14E-18	3.91E-15
100513370	305.3096427	-8.456386878	1.063823154	-7.949053229	1.88E-15	5.21E-13
100520043	2035.157654	-2.625390958	0.295945105	-8.871209262	7.24E-19	5.59E-16
100192441	11.06451454	-6.904329122	2.966061542	-2.327776759	0.019923961	0.08266763
100048932	492.895518	-12.38293983	1.30834844	-9.464558104	2.95E-21	4.56E-18
100511526	341.692117	-6.161832344	1.40724722	-4.3786424	1.19E-05	0.000231587
100038330	74.82483494	2.585276356	1.150040188	2.247987838	0.024576965	0.09660274
100622861	20.73580147	-7.811319446	3.908634563	-1.998477811	0.045664883	0.148975741
100524822	18.71411284	-7.663770027	3.908835859	-1.960627231	0.049922523	0.157864297
110255469	101.4259258	-10.10160665	1.683493208	-6.000384563	1.97E-09	1.28E-07
100521986	191.4499227	-9.12831675	1.416826642	-6.442790163	1.17E-10	1.08E-08
110262227	71.52874339	-9.598489325	2.334466745	-4.111641061	3.93E-05	0.000611493
100517844	2776.64049	2.106370954	0.399427943	5.273469196	1.34E-07	5.17E-06
100522390	109.1649161	-2.14120159	0.864596811	-2.476531908	0.013266577	0.061036405
102163402	235.9555036	-11.32001656	1.884797679	-6.005958457	1.90E-09	1.25E-07
654416	2116.8674	2.024552647	0.579318163	3.494716335	0.000474566	0.004516796
100524330	131.6211442	-4.358455013	2.012348881	-2.165854567	0.030322302	0.112564012
110255474	321.9746181	-5.636596964	0.91473168	-6.162022253	7.18E-10	5.25E-08
110262295	23.18061295	-7.973154607	2.315402828	-3.443528059	0.000574177	0.00523876
100312961	26609.78019	-3.290822038	0.427578225	-7.696421012	1.40E-14	3.09E-12
102161092	1591.009275	-2.330090187	0.603355308	-3.861887274	0.000112514	0.001416424
106504961	42.33933156	-4.793242191	2.18815348	-2.190542041	0.028484949	0.107812395
100525767	50.96018378	-9.108947747	3.319938933	-2.743709427	0.006074928	0.033487927
100624116	106.3904819	7.371142136	1.656120838	4.450848009	8.55E-06	0.000173974
100624728	497.9748879	-8.550896655	0.766860959	-11.15051765	7.12E-29	1.93E-25
100515567	173.7662328	4.586795666	2.015299891	2.275986659	0.022846808	0.09156493
100037982	180.3585609	2.847032979	0.669685966	4.251295569	2.13E-05	0.000375182
106508670	11.54883661	-5.986574992	2.614712412	-2.289573019	0.022046081	0.088981961
100144586	6942.902532	-2.953366051	0.382943922	-7.712267734	1.24E-14	2.85E-12
100521916	133.9757128	-10.50394894	1.588416661	-6.612842331	3.77E-11	4.00E-09
106508391	132.9420243	-6.658726733	1.594834225	-4.175184247	2.98E-05	0.000493399
100737186	178.9147886	-7.2543513	1.554080367	-4.66793832	3.04E-06	7.11E-05
110262247	278.9980906	-3.489748502	1.314632696	-2.654542606	0.007941601	0.04113737
100514358	897.2005466	-3.014083476	0.985674068	-3.057890609	0.002229009	0.015402369
100514533	2900.174269	-2.994047713	0.621647314	-4.816312472	1.46E-06	3.78E-05
100170644	321.1972511	-2.623863102	1.227850268	-2.1369569	0.032601497	0.118105391
100623759	595.0495774	-2.962061232	0.833859373	-3.552231144	0.000381979	0.003806074
100499552	363.9361881	-5.497149907	1.667486563	-3.296668188	0.00097839	0.008112766
100627158	125.7310909	-9.448464874	1.946463661	-4.854169674	1.21E-06	3.22E-05
100511828	117.3062023	10.53018812	2.60900194	4.036098233	5.43E-05	0.000803407
100739259	21.89253885	-7.890438318	2.645534523	-2.982549745	0.002858582	0.018634165
399538	30.6612852	-4.623943894	1.719906876	-2.688485033	0.007177705	0.038040512
110255516	34.40139766	-8.542427171	3.6279516	-2.354614425	0.018541934	0.078569724
100524515	21.64646277	-6.137317595	1.931929174	-3.176781881	0.00148919	0.011245306
100511769	106.3746843	-10.17064064	1.701578821	-5.977178676	2.27E-09	1.47E-07
100514066	296.2943554	-3.42323965	1.066807759	-3.208862722	0.001332611	0.010374837
100516994	25.32199004	-8.099913445	3.782489491	-2.141423912	0.032239868	0.117187644
110262257	248.8367571	-3.012171872	1.492657337	-2.017992876	0.043592003	0.144121316
100101925	1207.45354	2.387142806	0.689850792	3.460375538	0.000539423	0.004984706
100512917	11409.78805	2.323162561	0.516212398	4.500400555	6.78E-06	0.000143628
100511829	90.978627	-5.595171273	2.146044914	-2.607201386	0.009128565	0.045965661
396922	1129.503593	-5.255214667	1.302529668	-4.034621855	5.47E-05	0.000807372
100623097	63.60881813	-4.071661457	1.989052472	-2.047035719	0.040654578	0.137175923
110255630	50.15095781	-9.086582725	2.1636775	-4.199601246	2.67E-05	0.000454047
100517416	205.7436801	-7.958369436	1.200048499	-6.631706503	3.32E-11	3.56E-09
397639	257.9200209	-3.267313909	1.637456036	-1.995359776	0.046003655	0.149760995
100621034	365.2244663	-2.436511052	0.816507478	-2.98406459	0.002844467	0.018599174
100517728	18.70039835	-7.663191744	2.506389868	-3.057461986	0.0022322	0.01540832
100621580	310.4768418	-3.331981803	1.512902563	-2.202376997	0.027638689	0.105418776
100622691	54.20342482	-9.198479635	1.793447535	-5.128937121	2.91E-07	9.83E-06
102161799	28.32291507	-7.293226893	2.989913919	-2.439276544	0.014716701	0.065751207
100511582	272.5816717	-5.171492839	1.448382115	-3.570530721	0.000356259	0.003613004
102162336	109.4027153	-2.853603674	0.927727407	-3.075907483	0.00209863	0.014708076
100525248	12.33173334	-5.335251155	2.302564621	-2.317090737	0.02049879	0.084437534
110255664	28.5801296	-8.274970749	3.647152458	-2.268885341	0.023275299	0.092906744
100511655	899.6107631	-2.229889104	0.962790198	-2.316069595	0.020554469	0.084602476
100511830	1156.723885	3.27891496	0.959877015	3.415974033	0.000635543	0.005683646
733605	23.11766029	-5.101181278	1.70618192	-2.989822607	0.002791395	0.018362119
100628006	69.84912756	8.08930466	2.778971347	2.910898908	0.003603906	0.022516089
100627901	2286.393399	2.561423586	0.937972461	2.730808944	0.006317909	0.034441355
100620580	155.5742175	4.762240172	2.399405092	1.984758717	0.047171323	0.152324942
110255681	27.38347926	-8.213303483	3.730836724	-2.2014642	0.027703178	0.105517808
110255684	16.63912216	-6.517458099	3.210979939	-2.029741145	0.042382858	0.14102857
595132	4844.289839	2.019424436	0.502690304	4.017233709	5.89E-05	0.000857602
100521573	520.8014162	2.564719619	0.825610789	3.106451191	0.001893476	0.013542168
110255686	265.0410712	-9.600945667	1.387918829	-6.917512371	4.60E-12	6.14E-10
100627446	3997.947505	-2.188961466	0.858480963	-2.549807811	0.010778232	0.052277564
110255691	82.30436095	-6.860713899	1.625268134	-4.22128125	2.43E-05	0.000421252
397011	867.7175187	-3.128907306	0.926971864	-3.375406986	0.000737066	0.006395984
100515334	403.4417354	2.291535375	0.608666033	3.76484846	0.00016665	0.001958003
100520800	90.29301502	-8.119202366	2.322808304	-3.495425065	0.000473307	0.004516796
100511150	139.8105786	-2.714516181	1.230843887	-2.20541062	0.027425293	0.104791349
102166829	90.77602623	-5.19487499	1.961739613	-2.648096086	0.008094651	0.041710583
110255716	168.2830497	-4.104768225	0.89940968	-4.563847061	5.02E-06	0.000110016
106505203	121.5488241	-9.398817775	1.728954686	-5.436127304	5.45E-08	2.42E-06
106505208	18.55520644	-7.651314146	2.367770175	-3.231442911	0.001231669	0.009735495
102165195	55.50521744	-5.707994467	1.973784089	-2.891904185	0.003829147	0.023663735
100623355	4178.802073	-2.145949155	0.311670073	-6.885323113	5.77E-12	7.34E-10
100625330	47.25947559	-6.000545386	1.989611881	-3.015937652	0.002561859	0.017197196
100625049	272.9494749	-11.53025724	1.382036667	-8.342945964	7.25E-17	3.41E-14
100520511	138.1116722	2.700784609	1.344478111	2.008797754	0.044558587	0.146288976
100738747	11.01481033	-5.91407277	2.484739989	-2.380157601	0.017305235	0.074694834
102157477	30.30093879	-8.359176548	3.642174285	-2.295106135	0.021727043	0.08807529
100624861	185.1594289	-3.40659775	1.571518287	-2.167711173	0.030180669	0.112267959
106507930	82.34540112	-6.214752673	1.74990171	-3.551486713	0.000383061	0.003809841
100736809	155.9322056	-4.417783806	0.72456242	-6.097174905	1.08E-09	7.64E-08
100156178	24.81747902	-8.071287118	2.636555079	-3.0613004	0.002203779	0.015298577
100627477	46.27802505	-4.223327465	1.109058127	-3.808030763	0.000140078	0.001699308
100515792	263.9791403	-3.192423111	0.813523348	-3.924193592	8.70E-05	0.001174129
100624979	74781.11413	2.439357575	0.400767406	6.086716485	1.15E-09	8.10E-08
100156440	1140.935811	-4.861894665	0.819645649	-5.931703135	3.00E-09	1.91E-07
100157236	35.7832649	-6.676647301	1.739020911	-3.839313984	0.000123379	0.00153634
100525123	211.488291	-3.244413422	0.921007427	-3.522678892	0.000427209	0.004168599
100511895	270.2944892	-7.820127703	1.08480067	-7.208815334	5.64E-13	9.69E-11
100513679	210.1667802	-5.351305947	1.421993293	-3.763242748	0.000167724	0.001966353
100049684	220.5074222	-4.700358641	0.883335498	-5.321147684	1.03E-07	4.13E-06
102163801	27.64503085	-8.22628603	2.847667392	-2.8887805	0.003867389	0.023832016
100512431	880.4037382	-2.339742612	1.011063504	-2.314140115	0.020660038	0.084845424
110255754	32.40355641	-5.692018976	2.527708303	-2.251849618	0.024331777	0.095917726
100625239	85.1963948	-3.157577049	1.105386359	-2.856537013	0.004282901	0.025674138
399540	567.1223721	-3.549381575	0.93989111	-3.776375304	0.000159127	0.001888065
110255812	13.76107745	-7.218925604	3.213879827	-2.246171604	0.024693018	0.096882941
100151827	148.5843112	-8.756867345	1.317492272	-6.646617619	3.00E-11	3.31E-09
397664	179.4767997	-2.640129193	0.758607886	-3.480229037	0.000500985	0.004702222
100154106	868.6681736	-3.197646904	0.411609204	-7.768647727	7.93E-15	2.00E-12
110255831	158.6256147	-4.446411931	1.753870067	-2.535200306	0.011238304	0.053881122
100525833	23.76876417	-7.037618737	3.213155918	-2.190251241	0.028506021	0.107816726
100157266	23.1437624	-7.970934769	2.86417227	-2.782980218	0.005386209	0.030451498
100152470	99.92670512	-7.429430362	2.620023764	-2.835634723	0.004573472	0.026999204
106505333	17.47951566	-6.589865454	2.152051588	-3.06213173	0.002197667	0.015273575
106505337	149.2256697	-10.65944846	1.996341912	-5.339490393	9.32E-08	3.82E-06
110255781	75.34781361	-9.673268065	3.314148826	-2.918779021	0.003514052	0.022120745
100739447	39.41961818	-3.637739121	1.801680326	-2.019081336	0.043478766	0.143878817
100153456	195.2172663	-3.761978868	1.780118637	-2.113330421	0.034572497	0.123224304
100516151	25.30081283	-3.713132013	1.890421728	-1.964181832	0.049509009	0.15710762
100518091	23.53324094	-7.994049123	3.824509441	-2.090215555	0.036598441	0.127752171
100620378	29.16644664	-6.599393647	2.335384708	-2.825827207	0.00471587	0.027628817
100522272	18.0321136	5.05421742	2.560149203	1.974188619	0.0483603	0.154432833
100620851	14.33259283	-6.303984218	2.616199735	-2.409595924	0.015970197	0.070306552
100620496	14.56310477	-7.302078517	3.100908494	-2.35481909	0.018531725	0.078569724
110255935	25.13958475	-8.089712589	3.775811423	-2.142509697	0.032152489	0.117027274
110255939	29.41765165	-8.315740971	2.190384709	-3.796475083	0.000146768	0.001762683
100514536	437.9137155	-4.547882643	1.136601186	-4.001300277	6.30E-05	0.00090648
100515275	1204.401313	-2.610524003	1.330725647	-1.961729684	0.049793964	0.157649437
100625999	12.18509661	-7.045189972	2.714376299	-2.595509684	0.009445074	0.047186125
397266	108.0702317	-2.545447373	0.985467523	-2.582984535	0.009794971	0.048375803
100515921	65.06466354	2.999885517	1.387924087	2.161419017	0.030662986	0.113475042
100621548	112.6135447	-3.476292787	1.658836912	-2.095620589	0.036115861	0.126785194
100621462	51.45954364	3.56739653	1.514505501	2.355486017	0.018498493	0.078525577
100623170	28.71163144	-6.433071044	1.730664355	-3.71711073	0.000201514	0.002285728
100739290	3142.203215	-3.086388547	0.44321177	-6.963688138	3.31E-12	4.60E-10
100521149	10.86654988	-4.899190571	2.42164417	-2.023084412	0.043064445	0.142857254
100525777	140.8801976	-3.394261657	1.395856874	-2.431668833	0.015029442	0.067010132
100512624	98.77501002	-4.80179184	1.550330929	-3.097268945	0.001953126	0.013886186
100512432	148.2843717	-3.285247207	0.83948706	-3.913398269	9.10E-05	0.001217279
100513429	30.56493623	-8.371735082	2.081887112	-4.021224318	5.79E-05	0.000846761
100517851	54.99632656	-8.252715267	2.016110299	-4.093384806	4.25E-05	0.000647921
100626953	377.8102167	-6.220376878	1.518929945	-4.095236188	4.22E-05	0.000645492
100739604	78.04038529	-7.787530793	2.4104483	-3.230739606	0.001234704	0.009752357
110255985	133.7516152	-10.50101474	2.203870703	-4.76480527	1.89E-06	4.74E-05
110255990	233.9470817	-7.641903349	1.525015906	-5.011031897	5.41E-07	1.65E-05
100511715	26.24711265	-4.115742027	1.66223872	-2.476023436	0.013285486	0.06107147
100513305	482.0682339	-2.845677184	1.313560472	-2.166384605	0.030281809	0.112488658
397426	231.6792212	-3.738306901	1.505551106	-2.483015612	0.013027538	0.060244011
100270721	18.38098759	-6.661897696	3.187084974	-2.090279284	0.036592719	0.127752171
100526134	3608.259133	-2.180066673	0.461852748	-4.720263515	2.36E-06	5.71E-05
100514980	532.2874402	-2.412171074	0.685196192	-3.52040934	0.000430881	0.004189188
100515338	62.59781097	-3.396787034	1.266137405	-2.682794948	0.007300974	0.038519668
100516931	309.0380857	2.855477759	1.323228974	2.157961936	0.030930791	0.114193822
100625457	39.86514676	-8.755172967	2.462344811	-3.555624268	0.000377083	0.003778159
110255998	137.6509203	-5.643128379	1.254392902	-4.498692848	6.84E-06	0.000144222
100518394	254.5092533	2.947589632	0.715077811	4.122054392	3.76E-05	0.000592329
733648	1114.903493	2.833133245	1.230270679	2.302853586	0.021287082	0.086596811
397550	175.2752369	-9.05297631	1.253508886	-7.222107808	5.12E-13	9.08E-11
100523862	182.7471475	-3.892637468	1.481438933	-2.627605756	0.008598811	0.043766572
100524215	166.3323523	3.405252417	1.519576707	2.2409217	0.025031147	0.097996399
100524520	694.3606253	-4.15772364	1.184990814	-3.508654742	0.000450379	0.004347505
100513041	845.8985042	-5.476577052	1.362336958	-4.01998714	5.82E-05	0.000849928
100513230	27.08711502	-8.197037952	3.710470821	-2.209163836	0.027163247	0.10412097
100516641	18.77843491	-6.693066168	3.17674412	-2.106894958	0.035126686	0.124690426
100623031	3125.252245	-3.183048775	0.685683842	-4.642152226	3.45E-06	7.94E-05
100628029	182.2383732	-5.4659126	1.434373569	-3.810661823	0.000138595	0.001688232
100518988	22.14523597	-7.906921411	3.82430237	-2.06754609	0.038682726	0.132878103
100519171	71.26941784	-9.593075706	3.137665922	-3.057392325	0.002232718	0.01540832
100521112	16.27341215	-6.484311748	3.304024703	-1.962549415	0.049698553	0.157432098
574054	27.18092114	-8.202076715	2.750899935	-2.981597626	0.002867486	0.018680955
100736794	49.65325547	-5.081694994	1.989130704	-2.554731564	0.010626972	0.051682904
100623099	113.2826151	-3.21006094	0.827885721	-3.877420347	0.00010557	0.001358349
100519048	58.15515195	-8.333409266	2.752029222	-3.028096213	0.002460997	0.016706682
100514538	13.98167392	-7.244293956	2.86359153	-2.529793052	0.011412982	0.054549417
100620226	67.9209293	-9.523514096	1.878819693	-5.068881346	4.00E-07	1.27E-05
100620457	593.0491599	-3.887366768	1.221121987	-3.183438517	0.00145537	0.011056487
100626208	19.78135257	-7.744193116	3.908723594	-1.981258825	0.047562255	0.15308482
100626849	22.13873665	-4.699078167	1.804763102	-2.603709131	0.009222099	0.046264408
100626381	2363.987947	-2.561553309	0.591267926	-4.332305537	1.48E-05	0.000278171
100627253	774.0571423	-3.852709504	1.364914051	-2.822675537	0.004762474	0.027811513
110256054	19.98707712	-2.916986624	1.077991464	-2.705945937	0.006811013	0.036576663
106507967	214.3435299	-3.763179849	1.806059254	-2.083641409	0.037192797	0.128994635
100524339	121.5891009	4.020525604	1.175333985	3.420751596	0.000624483	0.005603263
100526136	5074.497241	2.189723781	0.493887357	4.433650202	9.27E-06	0.000187397
106505478	55.34428078	-8.260972063	1.841488087	-4.486030684	7.26E-06	0.00015064
100624252	179.815242	-6.801158509	1.615889612	-4.208925199	2.57E-05	0.000438632
100512013	89.98012367	-9.929053458	1.745093042	-5.689698612	1.27E-08	6.59E-07
100286810	274.5030409	-5.378025353	1.903459301	-2.825395506	0.004722229	0.027651103
100625663	1059.396846	-2.512705084	0.910674615	-2.759168909	0.005794857	0.032322759
100514795	254.9933632	-2.923901503	1.266801929	-2.308096819	0.020993752	0.085855298
100514185	95.86209611	-6.043530205	1.913213788	-3.158836844	0.001584001	0.011824063
100518752	230.6351479	-9.447682661	1.381773314	-6.837360779	8.07E-12	9.92E-10
100520151	521.4747038	-2.834510964	0.871179756	-3.253646499	0.00113934	0.009112191
100522463	71.73741592	-6.651779039	1.914200673	-3.474964319	0.000510921	0.004782595
100621364	257.7700633	-11.44746964	1.481717819	-7.725809526	1.11E-14	2.61E-12
100523510	239.0867923	-6.214557399	1.381600372	-4.498086078	6.86E-06	0.000144353
100524042	92.53750653	-9.969672108	1.734674634	-5.747286501	9.07E-09	4.83E-07
100524216	115.8914961	3.600065213	0.727750284	4.946841371	7.54E-07	2.21E-05
110256071	32.09544944	-8.441872697	2.239720329	-3.76916376	0.000163795	0.001928651
100622921	13.60575326	-7.203415293	2.761074305	-2.60891758	0.009082912	0.045842438
100511041	43.62675729	-8.884594012	3.44831603	-2.57650225	0.009980556	0.049135392
100415924	1238.95122	-2.42968919	0.973564114	-2.495664286	0.012572152	0.058664623
100515235	264.7173056	-11.48637135	1.453236355	-7.903993945	2.70E-15	6.96E-13
100519563	423.4693585	-11.20151827	1.348345227	-8.307604048	9.77E-17	4.23E-14
100519733	1966.908408	-2.77275625	0.611660237	-4.53316414	5.81E-06	0.000125
503667	59.62331526	-9.335650326	2.697854996	-3.460397368	0.000539379	0.004984706
100523398	27.67455802	-8.228398905	3.737025767	-2.201857685	0.027675363	0.105486122
100523568	1042.362424	-4.145260616	1.255871291	-3.300704974	0.000964422	0.008033883
100523750	43.48086116	-3.41008298	1.137551267	-2.99774004	0.002719896	0.018001218
110256104	24.38482478	-4.344675756	2.185376985	-1.98806695	0.046804286	0.151546732
100511531	41.39861867	-6.971420089	2.600700584	-2.680593118	0.007349181	0.038755113
100512810	577.4291336	-3.391345265	0.790207261	-4.291716151	1.77E-05	0.000326282
100513494	22.56539361	-7.934059369	2.232109936	-3.554511021	0.000378683	0.003783679
100518514	196.0811545	-2.833664993	1.240134308	-2.284966212	0.022314809	0.089965927
100739676	14.41003822	-7.285778202	2.921786445	-2.493603943	0.012645355	0.058878121
733696	161.5629399	-10.77353984	1.971833466	-5.463716904	4.66E-08	2.13E-06
100522950	23.26707864	-4.887076126	2.132954801	-2.291223482	0.021950492	0.08873374
100626956	1303.73363	-2.29405322	0.5266425	-4.355997136	1.32E-05	0.000253247
100620648	29.97826936	-5.371385632	1.973913421	-2.721186033	0.006504814	0.035211133
100628074	56.47051689	-5.382986129	2.459858848	-2.188331307	0.028645478	0.108192921
100628169	26.44692779	-8.16357656	2.477245032	-3.295425545	0.000982727	0.008130041
110255887	22.21492926	-7.910349461	3.003624737	-2.633601117	0.008448468	0.04312305
100517855	124.7823167	-5.936366233	1.390628659	-4.268836397	1.96E-05	0.000349478
100522572	285.6453564	-3.72622027	1.244185947	-2.994906251	0.002745292	0.018102867
100628075	1235.002976	2.616269827	0.750316469	3.486888447	0.000488675	0.0046183
102158777	109.4583736	-7.488021966	1.380920514	-5.422485865	5.88E-08	2.60E-06
102157639	12.93097305	-7.131662356	3.010327205	-2.36906551	0.017833094	0.0764548
110256117	241.4922045	-11.35375714	1.462083335	-7.765465123	8.13E-15	2.00E-12
102164433	65.39628282	-4.189301212	2.108898286	-1.986488035	0.04697916	0.15184035
100622998	8619.033039	-3.123436163	0.61844896	-5.050434826	4.41E-07	1.38E-05
100512312	17.63859051	-4.575216628	2.284061792	-2.003105452	0.045165971	0.147754105
110256149	90.21777418	-2.841549058	1.409258472	-2.016343427	0.043764077	0.144425458
100628214	26.05499449	2.55219281	1.036558641	2.462178896	0.013809577	0.062892857
100157532	72.74909417	-8.658380929	2.089557989	-4.143642327	3.42E-05	0.000548809
110256531	70.48402628	-9.576492561	1.783796319	-5.368602042	7.93E-08	3.33E-06
100737057	27.69261229	-8.229361913	3.748445606	-2.195406517	0.02813445	0.106747154
100144499	90.30027822	4.496485084	1.351335787	3.327437286	0.000876487	0.007421336
102162360	36.36570023	-7.653325646	1.713462701	-4.466584329	7.95E-06	0.000162885
100623572	324.9219683	2.453839239	0.898865186	2.729930226	0.006334773	0.034515901
100622574	69.79859355	-9.562678009	2.581829875	-3.703837383	0.000212362	0.002386266
100518933	68.13642735	-9.528093789	3.313761676	-2.875310515	0.004036303	0.024535921
100519110	40.58034397	-8.780457155	3.449701352	-2.545280376	0.010919003	0.052747557
641352	115.2691149	-10.28632765	1.587491952	-6.479609325	9.20E-11	8.81E-09
100037994	254.1782159	-2.620027176	1.291542727	-2.028602787	0.042498764	0.141283911
100523512	142.6606678	-9.631445951	1.807870752	-5.327508031	9.96E-08	4.04E-06
100155776	1847.066141	-2.089202145	0.615275932	-3.395553175	0.000684901	0.006045114
100524525	42.9847386	-8.864123018	2.327051692	-3.809164639	0.000139437	0.001693433
100511155	351.0179339	-2.163862936	1.046641323	-2.06743503	0.03869318	0.132878103
106505585	152.5424245	-2.761751188	1.031849229	-2.676506518	0.007439412	0.03905962
110256512	54.95009552	-5.663683535	1.775385532	-3.190114728	0.001422163	0.010894961
100627345	2205.19008	-3.023079739	1.07060604	-2.823708839	0.004747149	0.02775197
100512313	145.7206225	-3.438782265	0.939776481	-3.6591491	0.000253054	0.002763167
106505587	214.1542825	5.787975929	1.438778747	4.022839468	5.75E-05	0.00084311
100512497	1127.612562	3.918245963	1.026011592	3.818910032	0.000134043	0.00164453
100738579	174.240199	-10.88276355	2.893264841	-3.76141285	0.000168956	0.001976515
100515578	35.69676397	-8.595335623	3.519996808	-2.441858925	0.014611855	0.065414813
100623101	471.3941704	5.110187644	2.401178761	2.128199586	0.033320539	0.119987206
100158195	251.3574273	-3.216932121	1.314259993	-2.447713647	0.014376586	0.064605083
100523399	128.267939	-6.793094378	1.185904513	-5.728196752	1.02E-08	5.33E-07
100523922	37.12196889	-4.082622293	1.313877331	-3.107308571	0.001887992	0.01351188
100626110	61.20251676	-6.3765054	2.042433389	-3.122013886	0.001796185	0.013018429
100626383	36.43526932	-8.625489655	2.269865255	-3.800000743	0.000144696	0.001745543
404697	116.2273918	-2.282991246	1.031351952	-2.213590852	0.026856937	0.103166105
100517557	17.71206695	-7.584557749	2.396651297	-3.164648006	0.001552707	0.01162757
100519215	918.5487255	-2.369602037	0.949841784	-2.494733416	0.012605179	0.05876805
102161929	63.7233802	-9.431608683	3.277170214	-2.877973394	0.004002389	0.02442744
100521113	72.3480586	-2.742041332	1.366069047	-2.007249441	0.04472311	0.146651142
100522516	57.88439049	-3.421429174	1.426099057	-2.39915254	0.016433067	0.071731433
100155235	211.8296674	-4.096150404	1.033583706	-3.963056286	7.40E-05	0.00103318
100153598	1709.464666	-3.35158693	1.535844212	-2.182244073	0.029091524	0.109343308
100622175	121.4351711	-8.659030169	2.175620205	-3.980028384	6.89E-05	0.000970889
100516042	109.1297783	-10.20799223	2.220438052	-4.597287557	4.28E-06	9.55E-05
100516225	55.49619591	-5.114671733	1.302834652	-3.925802654	8.64E-05	0.001167763
100516877	80.48804387	-5.952197715	1.737602926	-3.425522383	0.000613618	0.005528541
100516512	374.1108441	-2.992640768	0.884578185	-3.383127483	0.000716654	0.006269126
100621654	40.29776195	-5.640058767	1.665493705	-3.386418543	0.000708113	0.006209473
106505631	972.4713763	2.265614303	0.723234388	3.132614183	0.00173257	0.012693394
100519688	1225.124849	2.099624946	1.014630331	2.069349675	0.038513285	0.132470521
100520218	19.78210998	-7.744193399	2.826930317	-2.739435547	0.006154478	0.033805892
106505633	47.12580442	-8.99603327	2.432460265	-3.698326916	0.000217025	0.002431087
100153051	1091.810261	2.532339713	1.186700772	2.133932811	0.032848281	0.118721193
102167790	21.1743542	-5.285704848	2.130413063	-2.481070427	0.013098849	0.060457928
100525716	422.1246307	2.398252545	0.795053876	3.016465446	0.002557404	0.017177942
110256466	198.6734599	-3.056377964	1.243089961	-2.458694108	0.013944337	0.063240433
110256271	64.13054908	-9.440912742	1.773597699	-5.323029426	1.02E-07	4.12E-06
100511045	1401.338666	2.611463764	0.728590818	3.584266642	0.000338027	0.003476983
100621119	255.9576755	-4.407538658	1.537361438	-2.866950184	0.004144482	0.025012518
100517782	432.1080199	-3.721916875	1.454319399	-2.559215587	0.010490866	0.051135883
100157480	774.8411924	-5.904130642	1.356351397	-4.352950611	1.34E-05	0.00025634
100155875	426.11348	-2.187814165	0.969483754	-2.256679553	0.024028105	0.095101729
100154665	191.3429174	-7.740424849	1.330910671	-5.815886085	6.03E-09	3.45E-07
397671	608.1464719	-2.336426059	0.947855851	-2.464959264	0.013702883	0.062564935
100526186	21.32198251	-7.85165772	3.905806431	-2.010252648	0.044404456	0.145871468
100511535	77.5867874	-6.801977948	1.848651687	-3.679426468	0.000233759	0.002586408
100512559	126.3231571	-6.449178971	2.733140862	-2.359621877	0.018293571	0.077883733
100152254	58.53625489	2.276408756	1.110002483	2.050814111	0.040285053	0.13633871
100513111	528.7059689	2.093694427	0.511821736	4.090671184	4.30E-05	0.000652264
100513882	57.77659764	9.508477835	3.301808431	2.879778774	0.003979543	0.024356694
100515413	3699.316632	-2.114182712	0.713725697	-2.962178216	0.003054709	0.019699051
100153445	143.4930735	-5.323697125	1.467005126	-3.628956049	0.00028457	0.003036695
100515926	148.4451486	-3.701772847	1.514118814	-2.444836436	0.014491785	0.064987817
110256294	189.2288845	-3.782334301	0.719103979	-5.259787754	1.44E-07	5.44E-06
100157361	32.15044818	-8.444833559	2.573901442	-3.280946745	0.001034593	0.008449304
100519799	20.05240418	-7.76337656	2.360888166	-3.288328805	0.001007841	0.008306049
100627162	5233.721535	-2.203555658	1.112153543	-1.981341221	0.047553021	0.15308482
396996	116.6802264	-6.819076243	1.526911915	-4.465926406	7.97E-06	0.000163078
106505697	20.13156617	-7.768476595	3.908690908	-1.987488082	0.046868335	0.151628033
100157330	25.0253723	-8.082894908	3.786851324	-2.13446323	0.03280488	0.118683254
100620214	1543.91118	-4.262838498	0.588604135	-7.242284317	4.41E-13	8.09E-11
100625295	302.4898478	-2.549597711	0.899622862	-2.834073943	0.00459587	0.027072349
106508354	61.31691596	-4.64810944	1.722475469	-2.698505449	0.00696516	0.037256547
100522573	142.0149738	-4.63455586	2.03010624	-2.282912968	0.022435495	0.090217204
100302502	17.43135395	4.458007107	1.96314033	2.270855037	0.023155755	0.092563141
100533550	167.6908354	11.04578296	2.899001329	3.810202794	0.000138853	0.001688232
100512255	11917.74863	-2.236768877	0.24226597	-9.232699406	2.64E-20	2.86E-17
100628206	924.5881372	-2.304893693	0.702490392	-3.281032337	0.001034279	0.008449304
100620876	467.4168432	-2.445360824	0.90867753	-2.691120604	0.007121245	0.037885441
100517558	38.53933911	-8.705958033	3.474375255	-2.505762157	0.012218778	0.057386891
110256331	48.49603725	-9.038133064	2.212758271	-4.084555093	4.42E-05	0.000666485
100626327	654.4897184	-2.464826584	0.503769799	-4.892763693	9.94E-07	2.76E-05
100627256	39.824553	-7.784085652	1.764359771	-4.411847163	1.02E-05	0.000204249
100523924	173.8552538	-2.528832902	1.200696694	-2.106137974	0.035192369	0.12477609
100626614	21.65401377	-7.875141631	2.636686161	-2.986757296	0.002819535	0.018502234
100154090	108.1692789	-6.597158699	2.70184211	-2.441726211	0.014617227	0.065414813
100156951	17041.67721	-2.01023144	0.381507255	-5.269182729	1.37E-07	5.26E-06
110256394	86.71519272	-8.911311442	2.336418253	-3.814090833	0.000136685	0.001672793
100157318	56.53677326	-9.258524018	3.442256035	-2.689667452	0.007152325	0.03797611
100511473	66.97079042	-6.512585813	1.899958962	-3.427750779	0.000608604	0.005497248
106505771	190.5534284	4.15858243	0.910060805	4.569565471	4.89E-06	0.000107711
110256403	706.1174055	-2.834303709	0.686960173	-4.125863214	3.69E-05	0.00058346
100134977	152.0189907	-10.68625352	1.608228034	-6.644737746	3.04E-11	3.32E-09
100627352	59.76573242	-4.245150272	1.599299209	-2.654381525	0.007945394	0.04113737
100627794	89.6161571	-3.376556152	1.497665622	-2.254546076	0.024161835	0.095491315
100620515	1178.281865	3.163950091	1.18521237	2.669521659	0.007595937	0.039842772
100522832	72.04471163	-9.608927455	2.360509225	-4.070701082	4.69E-05	0.000702494
100126852	4590.860882	-2.164690011	0.600683504	-3.603711431	0.000313705	0.003270333
100154779	80.76230501	4.362417452	1.960434787	2.225229567	0.026065831	0.100934733
100156799	25.09973289	-4.981613653	1.587850197	-3.137332264	0.001704928	0.012507814
110256528	31.65862794	-8.421787666	3.809373465	-2.210806513	0.027049239	0.103757466
100515099	188.1082014	2.895917106	0.968916831	2.988819074	0.002800579	0.018411341
445531	64.60136445	2.451531922	1.208430985	2.028690055	0.042489869	0.141283911
100627225	161.6540991	10.99311105	2.259627449	4.865010403	1.14E-06	3.08E-05
100519335	469.3623016	-3.95502918	1.760311701	-2.246777759	0.024654234	0.096800967
102158095	32.04652548	-8.440459684	2.834029158	-2.978254356	0.002898953	0.018837755
110256438	44.92802316	-8.927448658	3.467813133	-2.574374199	0.01004216	0.049371291
110256270	65.53534879	-4.581064114	1.812420459	-2.527594572	0.011484689	0.054747056
100523641	24298.79225	-2.19173221	0.42676399	-5.13570091	2.81E-07	9.60E-06
100152199	39.3710683	-8.73645376	2.307835906	-3.785561069	0.000153362	0.001827678
100511474	52.12810511	-6.624309865	1.609932038	-4.114651867	3.88E-05	0.000607235
100154619	2615.333002	-2.018083928	0.762675554	-2.646058231	0.00814358	0.041918965
100517681	753.7185748	2.85023998	0.903822592	3.153539208	0.001613036	0.011979861
100622245	36.65981305	-4.622214257	1.425533472	-3.242445266	0.001185087	0.009414495
110256540	23.76228963	-6.305984359	2.437707123	-2.586850692	0.009685755	0.047923894
110256473	556.3399959	-3.353487483	1.206486793	-2.779547611	0.005443467	0.030711032
100627258	1517.998475	2.193054166	0.571805293	3.835316309	0.000125403	0.001554502
396657	28.51493547	-8.271530025	2.435015227	-3.396911007	0.000681511	0.006020109
100737549	811.6043579	3.060703904	0.837403384	3.654993475	0.000257189	0.002785823
100337666	12.59076635	-7.091828919	2.660043656	-2.666057342	0.00767466	0.040119138
100511159	33.01508738	2.973225239	1.498872557	1.983641121	0.047295862	0.152545013
100738307	520.5422889	-3.860547445	0.858483162	-4.496940206	6.89E-06	0.000144851
100625364	27.30807568	-5.439487122	2.520119004	-2.158424707	0.030894827	0.114099972
100625465	695.9496331	-3.845857071	1.212755717	-3.17117208	0.001518252	0.011432277
100624320	371.8171074	-4.076978609	2.058814106	-1.980255817	0.047674791	0.153264679
100158082	258.7806244	-2.634636865	0.898035266	-2.933778843	0.003348627	0.021325849
100737811	48.59758219	-5.201404862	2.118262204	-2.455505674	0.014068653	0.063571031
100152436	91.89165133	-4.093759131	1.119727062	-3.656033038	0.000256148	0.002778022
100624226	41.98807515	-8.82974591	2.402917911	-3.674593239	0.000238229	0.002625124
100155514	5627.688335	2.389345417	0.475991343	5.019724523	5.17E-07	1.58E-05
100623761	18.94629438	-7.680894328	3.908811428	-1.965020434	0.049411873	0.156845372
100037961	1703.851614	-3.354147587	0.435358055	-7.704342556	1.32E-14	2.96E-12
397130	349.7776354	3.631862948	1.047483721	3.467226148	0.000525859	0.004888594
100158037	1291.300125	2.357652049	0.733276305	3.215230103	0.0013034	0.010198186
102167963	26.20433171	-8.149000209	2.870044578	-2.839328793	0.004520855	0.026776229
100154415	113.349868	-10.26220178	3.055024026	-3.359123103	0.000781902	0.006736437
110256670	579.540465	2.295102682	0.699009087	3.283366017	0.001025754	0.008421611
106508765	83.05259255	-2.673048853	1.315904621	-2.031339362	0.042220581	0.140791651
110256846	29.72569063	-7.36083743	3.008992972	-2.44627937	0.014433911	0.064808859
100152269	124.168126	-6.860690333	1.564488377	-4.385261298	1.16E-05	0.000226836
100156024	44.93236265	-8.927627411	3.356543923	-2.65976779	0.007819454	0.04066041
100520983	56.44272768	-4.794047985	2.173198219	-2.205987444	0.027384879	0.104673887
100157315	104.7750155	-10.14866005	1.886614057	-5.379298436	7.48E-08	3.20E-06
100152121	24.20882392	-4.707994249	2.049012833	-2.297689001	0.021579496	0.087654552
100626152	71.12066656	-4.48522478	2.050525275	-2.187354057	0.028716687	0.108348422
100152517	107.084444	-5.728064129	2.371611296	-2.415262627	0.015723868	0.069504891
100152515	38.81277373	-8.716086136	3.469308846	-2.512340793	0.011993321	0.056622916
100156971	37.05118412	-8.649259075	2.621182448	-3.299754689	0.000967694	0.008048743
100049702	111.847539	-10.24313004	2.10303564	-4.870640253	1.11E-06	3.01E-05
100739692	29.170193	-8.304556518	2.713095368	-3.060915815	0.002206611	0.015306244
100736875	9712.552016	-4.124499848	0.464104317	-8.887010314	6.28E-19	5.23E-16
100525255	410.200195	2.460323159	0.81434456	3.02123116	0.002517491	0.016983646
100156137	2389.811923	-2.948810497	0.850186619	-3.468427319	0.000523514	0.004870977
100154923	14.24805408	-7.270864246	2.953834286	-2.46150039	0.013835725	0.062893919
100158156	307.9538224	-3.480892001	1.042627679	-3.338576245	0.000842089	0.007197667
100513180	130.4408118	-3.887061253	1.424238231	-2.729221256	0.006348409	0.034555401
100737886	2161.080913	-2.384330425	0.858172959	-2.778379814	0.005463072	0.030789532
100157748	65.3963598	-6.504865098	2.825713132	-2.302026	0.021333706	0.086721274
100156965	18.26802587	-7.629014906	3.088473885	-2.470156844	0.013505382	0.061898239
100520934	103.155512	-10.12614809	2.622149103	-3.861774329	0.000112567	0.001416424
110256790	39.51087791	-8.742589356	2.085180671	-4.19272511	2.76E-05	0.000463124
100152741	17.56393558	-6.599190627	2.349114991	-2.809224177	0.004966105	0.028645109
100156794	14.88091736	-7.333560543	2.875579812	-2.550289341	0.010763355	0.052233181
100155595	95.49552464	-10.01549559	1.612815953	-6.209943279	5.30E-10	3.96E-08
100523515	11.61504431	-6.976808747	3.311483063	-2.106853218	0.035130305	0.124690426
106504056	56.61477969	-9.261103094	1.914033102	-4.838528175	1.31E-06	3.44E-05
733592	343.266695	-7.653168871	0.911515998	-8.396088373	4.62E-17	2.38E-14
100153404	425.3615722	2.265977537	0.728720226	3.109530184	0.001873851	0.01343734
733685	60.44414752	-7.679236325	2.752927582	-2.789479961	0.005279276	0.029956502
100627974	48.57177799	-3.997102511	1.631075083	-2.450593815	0.014262079	0.064250607
100151786	181.481001	-9.978587294	1.535079568	-6.500371382	8.01E-11	7.81E-09
100523027	13.32327575	-7.173357243	2.678502271	-2.678122517	0.007403613	0.038939162
100520333	292.5709113	-2.464838042	1.167736805	-2.110782182	0.034791038	0.123832045
100157825	3327.629263	2.132135199	0.663486602	3.213531657	0.001311133	0.01023649
100621401	190.2938597	-11.01019883	1.465336693	-7.513767233	5.74E-14	1.17E-11
100621691	78.4787835	-4.132619324	1.679615638	-2.460455375	0.013876083	0.063033026
100152586	282.526938	-2.265537981	0.981500073	-2.308240258	0.020985777	0.085855234
100516229	46.83188386	-4.736715552	1.41142608	-3.355978482	0.000790847	0.006786485
100154052	623.7749056	-3.844754535	1.610322141	-2.387568571	0.016960238	0.073557812
106505965	74.53028643	-8.691741467	1.544709592	-5.626780279	1.84E-08	9.04E-07
100152826	2301.559559	-2.322569124	0.452712289	-5.130342565	2.89E-07	9.81E-06
100153506	38.26522501	-8.695967473	3.491586094	-2.490549349	0.012754578	0.059209477
503661	24.72357883	-8.064658547	2.791452346	-2.889054709	0.003864018	0.023832016
100155919	110.0042744	-9.254828237	1.454043043	-6.364892899	1.95E-10	1.67E-08
397095	202.5235163	-6.293008662	1.235832824	-5.092119694	3.54E-07	1.15E-05
100155535	8.515889533	-6.52920744	3.252581638	-2.007392332	0.044707905	0.146645722
100154735	363.5249519	-5.166384246	1.878214865	-2.750688616	0.005947014	0.033001355
100523752	18.11219764	-7.615523929	2.64889185	-2.874984847	0.004040469	0.024535921
100157972	975.7036476	-2.255462173	0.838806285	-2.688895174	0.007168893	0.038026759
100151900	112.9888389	4.886584748	1.243621832	3.929317276	8.52E-05	0.001154299
100157143	173.2019365	-4.410022271	1.777632678	-2.480840011	0.013107319	0.060457928
100626009	28.17597504	-8.254450945	2.652202597	-3.112300302	0.001856356	0.013356133
100152722	35.85672844	-8.601502241	3.634259463	-2.36678265	0.017943467	0.076684936
100155530	38.78130515	-6.763558987	2.893621714	-2.337402624	0.019418259	0.081025399
100154308	69.60218316	-5.475974968	1.300320164	-4.211251292	2.54E-05	0.000436207
100154701	69.46728784	-6.576266725	1.653966859	-3.976057131	7.01E-05	0.000983396
397111	14572.21783	-2.302348373	0.741787785	-3.103783075	0.001910634	0.013646842
100152399	4429.048732	2.492325488	0.397895168	6.263774199	3.76E-10	3.03E-08
100152410	865.3638349	2.759543993	1.279675184	2.156440969	0.031049249	0.114513946
100512926	15.1310226	-6.38339978	2.402279403	-2.657226204	0.007878656	0.040877395
100155035	43.29984554	-3.537741843	1.629197755	-2.171462508	0.029896228	0.111481349
100522522	21.18908353	-7.843222405	3.86828685	-2.027570009	0.042604152	0.141547293
100522707	25.44812945	-7.137510861	3.14198443	-2.27165698	0.023107236	0.092403328
100738050	197.3173109	2.056854798	0.67344175	3.054243069	0.002256292	0.01556108
110256651	16.09603245	-7.447144345	3.190227521	-2.334361514	0.0195768	0.08153986
100155871	28.84216962	-8.287871036	3.847735633	-2.153960622	0.03124326	0.114887897
106506012	49.61366164	-5.821838775	2.260813806	-2.575107582	0.010020891	0.04928912
100157740	57.69717145	-9.288122699	2.113080378	-4.395536864	1.10E-05	0.000217798
110256700	108.9024659	10.4231859	2.979947815	3.497774641	0.000469157	0.004488729
100157328	1258.880178	2.012043342	0.655995901	3.067158404	0.002161043	0.015067427
100737003	384.9875469	-12.02629819	1.336526877	-8.998171602	2.30E-19	2.26E-16
100155513	474.2228205	-2.109255695	0.711124846	-2.966083533	0.003016186	0.019497099
106508089	34.14474646	-3.443912548	1.644326102	-2.09442187	0.036222416	0.12701321
110256843	131.2732694	-4.654433674	2.206067345	-2.109832995	0.034872743	0.123967791
100155019	100.5211038	-4.69534631	1.12502699	-4.173541038	3.00E-05	0.000496213
100156234	61.98669535	-9.391532285	1.748205251	-5.372099346	7.78E-08	3.29E-06
100155980	158.1076157	-9.778948334	2.183484286	-4.478597989	7.51E-06	0.000155456
106504132	2532.556529	2.224078604	0.525420718	4.232948051	2.31E-05	0.000402555
396603	1247.260137	-2.144145682	0.60755714	-3.52912597	0.000416935	0.004097774
100736886	92.7945152	-8.071284308	1.542838432	-5.231451421	1.68E-07	6.17E-06
100151795	12.75194162	-6.12682679	2.668301451	-2.296152403	0.021667169	0.087911674
100155847	22.89499479	-7.954804962	3.908457586	-2.035279848	0.041822723	0.139939296
110256684	98.8752376	-6.78348641	1.553581766	-4.366353002	1.26E-05	0.000242825
100152612	140.3587905	-5.001597337	1.222724975	-4.090533391	4.30E-05	0.000652264
110256704	18.51041835	-7.646835985	2.725255627	-2.805915126	0.005017391	0.028864
100154486	347.5275967	-7.063919043	1.140027862	-6.196268774	5.78E-10	4.29E-08
110256712	107.0392582	-2.728866734	1.094911596	-2.492316954	0.012691273	0.059016873
106506064	10.00641163	-6.761545299	3.094256953	-2.185191922	0.028874778	0.108755297
102165904	669.4388322	-5.178608935	1.432999886	-3.613823689	0.000301714	0.003179017
102159729	1107.589755	-3.497776857	0.501829356	-6.970052293	3.17E-12	4.51E-10
100157391	63.67752763	-3.015400191	1.19507267	-2.523193999	0.011629422	0.055242309
100739398	1549.773444	-4.443464294	1.288180299	-3.449411777	0.000561809	0.005156351
110256793	15.19981961	-7.362732121	3.14953135	-2.337723077	0.019401618	0.08101984
100155074	38.98883631	-5.53783257	1.617962959	-3.422719006	0.000619981	0.005572108
106506084	204.2901326	8.735523484	1.401744389	6.231894739	4.61E-10	3.56E-08
102166360	184.5279389	-7.424475648	1.228095475	-6.04551991	1.49E-09	1.00E-07
110256667	53.80271263	-2.950656232	1.374307997	-2.147012342	0.031792299	0.116185231
100154520	1735.217065	3.09553829	0.528168068	5.860896321	4.60E-09	2.81E-07
100156116	858.0628408	2.066755186	0.72716513	2.842208877	0.004480213	0.026593737
110256854	24.89479364	-8.075679571	3.776021018	-2.138674423	0.032462045	0.11771843
100154549	1266.138573	-3.576135208	1.586079313	-2.254701375	0.024152079	0.095487632
100157335	35.10358413	-6.725436587	1.901143574	-3.537574268	0.000403821	0.003979729
100153334	357.16777	-4.026741778	1.569506643	-2.565609898	0.010299459	0.050384469
110255181	17.12204391	-6.558420115	3.227785984	-2.031863373	0.042167489	0.140701327
100152350	28.2399503	-3.800617541	1.788628292	-2.124878354	0.033596765	0.120660667
102162978	52.6167757	-9.155328607	2.349013442	-3.897520739	9.72E-05	0.001284019
100153550	501.3577964	-2.69018949	0.878785664	-3.061257823	0.002204092	0.015298577
100152371	128.9965291	-3.940461212	1.503758532	-2.620408216	0.008782457	0.044575499
100157585	2664.612556	2.032285236	0.561489183	3.619455718	0.000295223	0.003119738
100151953	180.8057948	-4.287731559	1.744519561	-2.457829454	0.013977954	0.063313284
100513277	45.23924083	-7.02378311	1.640703688	-4.280957715	1.86E-05	0.000336737
448979	26.6564304	-8.174873396	2.38473704	-3.427997829	0.00060805	0.005497248
100625296	49.01587173	-9.053005355	3.395855174	-2.665898541	0.007678286	0.040119138
100153781	13.42532021	-7.185374202	2.932511038	-2.450246259	0.014275854	0.0642859
100156620	141.2390923	-4.023052384	1.226597183	-3.279848054	0.00103863	0.008469492
100153829	90.57702882	-8.974054925	1.53331531	-5.852713311	4.84E-09	2.88E-07
100156619	48.34451576	-5.301776448	1.524904472	-3.476792511	0.00050745	0.004754217
100155006	1267.924203	-3.271519042	1.358878068	-2.407514787	0.016061512	0.070450595
100157838	158.0960213	-10.74234306	1.700693827	-6.316447372	2.68E-10	2.21E-08
100157025	1331.709354	-2.000535548	0.443913641	-4.506587231	6.59E-06	0.000140054
110256696	10.71256609	-6.857397388	3.258239406	-2.104632758	0.035323288	0.124872035
110256719	200.3565373	-2.266477558	1.083084139	-2.092614485	0.036383582	0.127289604
100152688	19.62989506	-7.732946545	3.90873892	-1.978373768	0.047886557	0.153580448
100157144	114.3545916	-10.27555198	1.869292834	-5.497026356	3.86E-08	1.78E-06
110256734	10.85152371	-6.878109474	3.334570848	-2.062667068	0.039144271	0.133832592
100157559	22.55373214	-3.474881225	1.525407806	-2.278001471	0.02272649	0.091217859
733691	25.05214692	-7.112478196	1.998053445	-3.559703678	0.000371273	0.003730316
100154343	271.9053376	-7.712120784	2.543110247	-3.032554642	0.002424932	0.01649289
100152565	105.9013596	-10.1641179	2.12076503	-4.792665737	1.65E-06	4.18E-05
100154143	1111.987587	-3.268786117	1.261458031	-2.591276155	0.009562073	0.047594842
100153999	1359.459296	2.063033997	0.54683746	3.772663995	0.000161514	0.001907065
100152804	21.1505139	-7.839891725	3.908597905	-2.005806664	0.044876879	0.147066236
100154423	151.373071	-4.17148588	1.297353226	-3.215381746	0.001302712	0.010198186
100156053	54329.85295	-2.236952192	0.463912972	-4.821922051	1.42E-06	3.69E-05
100156865	555.5806006	2.32388399	0.824327106	2.819128443	0.004815424	0.028014897
110256809	104.2605372	-5.194742582	1.975451612	-2.629648102	0.008547329	0.043566015
100155050	20.06971636	-7.765241262	2.937105951	-2.643841043	0.008197114	0.04211822
100511352	20.1533493	-5.162866522	2.442408109	-2.113842688	0.034528706	0.123149349
100624868	61.25139498	-6.420980234	1.946446314	-3.29882216	0.000970914	0.008056948
100156927	8.176897799	-6.470449506	3.18770617	-2.029813653	0.042375485	0.14102857
106508107	82.04189261	-7.873149949	1.958865938	-4.019238783	5.84E-05	0.000851483
396585	108.0091301	4.561422206	1.992098973	2.289756819	0.022035418	0.08897211
110256956	11.08223699	-6.909082533	3.309920824	-2.087386043	0.036853253	0.128310504
100152895	209.9180824	8.493821726	1.246284893	6.815313076	9.41E-12	1.13E-09
100624965	62.02642288	-3.095824235	1.204897918	-2.569366408	0.010188467	0.049942402
100513689	81.38796235	2.292249111	1.156069385	1.982795445	0.047390283	0.152713
100158236	1269.700695	-2.940405556	1.242859389	-2.365839274	0.017989252	0.076819928
100620912	504.2878917	-11.45391945	1.313147907	-8.722489977	2.72E-18	1.84E-15
100624144	449.5132494	-3.546902875	0.804776467	-4.407314353	1.05E-05	0.000207803
110257042	56.88690457	-3.400793439	1.224630906	-2.776994621	0.005486409	0.030888881
100621511	41.45097484	-8.811361292	1.880049681	-4.686770452	2.78E-06	6.60E-05
100523643	51.71982165	-9.130379534	3.316686063	-2.752862152	0.005907677	0.032816719
106509653	48.33405576	-7.121814081	1.607254913	-4.431042036	9.38E-06	0.000189325
396730	19.33602345	-7.711829147	2.511612728	-3.07046905	0.002137228	0.014920612
100621011	40.20499026	-8.767266554	3.657295553	-2.397199359	0.016520932	0.07208589
100516113	74.14036422	-8.683979662	1.648295577	-5.268460209	1.38E-07	5.26E-06
100515058	2485.411812	-2.4372197	0.621125544	-3.923876138	8.71E-05	0.001174214
100517196	18.87953439	-4.645343045	2.212058589	-2.100009045	0.035728045	0.125850645
100154862	30.11057368	-4.160584763	1.553685698	-2.677880582	0.007408963	0.038939162
100525542	29.20120413	-8.305927061	3.618954591	-2.29511779	0.021726375	0.08807529
397344	290.4013833	10.87558924	2.189515852	4.967120578	6.80E-07	2.01E-05
100152854	428.3653198	-4.711995534	1.120035187	-4.207006699	2.59E-05	0.000441673
396597	40.51019307	-8.778075445	3.462758183	-2.534995221	0.011244886	0.053888801
100627423	7412.085235	-2.043516223	0.618274357	-3.305193237	0.000949109	0.007918514
100524344	696.1284809	-5.521730036	1.26124136	-4.37801218	1.20E-05	0.000231842
100154322	50.27166045	-3.151356431	1.002167443	-3.144540818	0.001663477	0.012283069
100737579	130.1145429	-4.995255261	1.952268892	-2.558692238	0.010506671	0.051189864
100517785	1368.249988	2.067691192	0.804770557	2.569292793	0.010190631	0.049942402
100517009	193.7845736	-4.82171535	2.03570417	-2.368573696	0.017856822	0.076526208
396586	33.24645604	-7.522645544	2.965201995	-2.536975746	0.01118147	0.053679986
100627882	33.13054145	-8.487957042	3.59897906	-2.358434684	0.018352189	0.078092425
102166560	10.8449382	3.952982544	1.773973833	2.228320661	0.02585914	0.10047691
110256935	56.97116208	-4.894506411	1.891733894	-2.58731232	0.009672787	0.047896341
100154282	106.6590821	-8.500378147	2.738973464	-3.103490507	0.001912524	0.013651332
397595	129.2548353	-4.148672785	2.046396765	-2.027306168	0.042631111	0.141593386
110257168	402.964472	3.209404119	0.966922586	3.31919449	0.000902775	0.00759637
100516881	45.38372189	9.160063082	3.502556469	2.61525065	0.0089162	0.045106217
100520221	10.17002093	-6.785050331	3.036805701	-2.234272127	0.025465173	0.09930041
100155783	559.3144784	-3.614982818	0.874106243	-4.13563322	3.54E-05	0.000565788
106508120	143.9822477	-5.432900825	1.868348834	-2.907862133	0.003639087	0.022696579
110256990	149.5311724	-6.689492869	1.368960855	-4.886547956	1.03E-06	2.83E-05
100511786	104.214293	-2.034860975	0.68157993	-2.985506005	0.002831096	0.018544363
100511231	201.8687037	5.15018494	2.429743732	2.119641209	0.034036314	0.121837142
100513051	121.8750087	2.960467195	0.802749593	3.687908684	0.000226105	0.00251716
733591	153.3444167	-2.344950762	0.99971044	-2.345629963	0.018994955	0.079916178
110257070	13.03058758	-7.141352906	2.767959252	-2.580006516	0.009879845	0.048728261
100154010	65.82811308	-6.78296773	1.734573303	-3.910453204	9.21E-05	0.001225313
100519519	1440.603435	2.6082911	0.53218278	4.901118934	9.53E-07	2.67E-05
100152819	50.872752	-9.106582872	1.997346855	-4.559339731	5.13E-06	0.000112177
100523472	185.8050488	-7.2011449	1.213332871	-5.935011796	2.94E-09	1.88E-07
100155630	31.57612828	-7.448786374	3.005783597	-2.478151249	0.013206515	0.060812762
397261	2211.197235	-2.065869018	0.959846099	-2.152291934	0.031374369	0.115280733
100157866	3662.609302	2.399218772	0.674500592	3.557029896	0.000375071	0.003763581
100415809	110.2704484	-5.963720813	1.375172706	-4.336706791	1.45E-05	0.000273615
100525083	13.06238764	-7.145584978	2.737664576	-2.610102435	0.009051511	0.045705275
100626864	2580.145432	2.073222511	0.665308777	3.116180912	0.001832098	0.01321462
100513500	44.9192807	-8.927039691	1.937316778	-4.607940112	4.07E-06	9.15E-05
102166121	80.46021805	-6.218902376	2.041810681	-3.045778159	0.00232079	0.01588442
100127483	3686.899117	2.878739815	0.825971935	3.485275578	0.00049163	0.004638128
110257148	25.7446087	-8.124028106	3.885332739	-2.090947842	0.03653274	0.127605157
100520986	1298.2847	-2.148604974	0.709775271	-3.027162344	0.002468613	0.016747878
102160916	12.80655115	-4.298808361	2.109264151	-2.038060695	0.041543863	0.139307761
100157716	126.3065605	-6.062016402	1.646651075	-3.681421336	0.000231937	0.002574148
100312978	114.6002663	-4.472309853	1.31117016	-3.410930168	0.000647417	0.005770755
100513571	97.93055215	-10.05163756	2.585222404	-3.88811328	0.000101026	0.001315532
100514133	1687.170035	-3.159404453	0.947892793	-3.333082051	0.000858896	0.007295223
100155158	5305.216068	2.020792379	0.761247238	2.654580902	0.0079407	0.04113737
397119	28.70204417	-8.280556972	2.20813336	-3.750025755	0.000176816	0.002052105
100151951	21.57761105	-6.89795664	2.241309856	-3.077645254	0.002086431	0.014657425
100153171	23.12491271	-6.995569152	2.299346473	-3.042416284	0.002346871	0.016032506
100157180	65.5050286	3.405859761	1.603039375	2.124626391	0.0336178	0.120696156
100153145	1167.10125	3.134443258	0.983967931	3.185513633	0.001444973	0.011026835
100620202	126.0346777	6.300396168	2.753032099	2.288529861	0.022106683	0.089160052
100621403	38.39457272	-8.700512855	2.262262513	-3.845934238	0.000120094	0.00150062
100518938	23.24063094	-7.976643145	2.339688713	-3.409275388	0.000651357	0.005801097
100736954	89.88759506	-9.927732878	1.557772196	-6.373032528	1.85E-10	1.60E-08
106506400	222.8246624	-4.500957858	1.067482314	-4.216423822	2.48E-05	0.000428365
100154630	263.3002033	2.24018199	0.931326681	2.405366491	0.016156254	0.070780092
100624870	15.99985879	-7.437574321	2.477427566	-3.002135935	0.002680924	0.017783484
100511842	51.13801901	-5.449494522	1.473861446	-3.697426604	0.000217796	0.0024372
100511480	78.47022427	-8.767442182	1.764965525	-4.967486367	6.78E-07	2.01E-05
100518874	47.42255363	-4.48284053	2.141943004	-2.092885069	0.036359415	0.127246195
100522108	90.79126308	-2.614785161	1.04884877	-2.493004937	0.012666708	0.058927968
100625674	254.7424576	2.483100136	0.77043797	3.222972171	0.001268679	0.009977015
100523754	34.16553208	-6.839688878	2.489784546	-2.747100703	0.006012467	0.033245225
100626823	45.60050092	9.167309373	2.453751038	3.736038918	0.000186942	0.002150698
100627510	33.01940746	-8.482690046	2.045840555	-4.146310438	3.38E-05	0.000545694
100518875	256.8043007	2.034161951	0.777113294	2.61758738	0.008855381	0.044882473
100625161	40.78055894	-7.819633752	2.171376364	-3.601233707	0.000316711	0.003295536
100627238	63.03401811	-9.415909368	3.274268668	-2.875729002	0.004030956	0.024535921
100516161	151.9147166	-3.085801536	1.20423238	-2.562463513	0.010393251	0.050797365
110257229	1350.349017	-2.065544748	0.423097501	-4.881959224	1.05E-06	2.88E-05
110257230	40.55179957	-5.125194965	1.31801096	-3.888582964	0.000100831	0.001314572
100515451	42.498943	-3.137219323	1.597964622	-1.963259562	0.049616022	0.15730881
100524405	47.88626519	-4.755189171	1.985426956	-2.395046142	0.016618274	0.072423013
100625553	486.1843636	2.020768397	0.671497436	3.009346406	0.002618104	0.017472215
100513958	178.4161077	2.830821994	1.332903662	2.123800898	0.033686796	0.120863667
102159645	328.5789845	-2.36212965	1.150417523	-2.053280312	0.040045399	0.135797952
100310797	383.334029	-2.603790362	0.582755309	-4.468068028	7.89E-06	0.000162067
100519229	93.71712842	-7.471594778	1.514996249	-4.931757938	8.15E-07	2.33E-05
102158760	52.05880295	-3.36264411	1.109710712	-3.030198839	0.002443928	0.01660122
414410	1673.80967	-2.066456831	0.784076792	-2.635528627	0.008400634	0.042959953
110257231	69.80435086	-3.54984239	1.367030967	-2.596753457	0.009410945	0.047102605
102157413	41.1573212	-5.003029346	1.981300146	-2.525124402	0.011565734	0.055042205
110257235	19.41161891	-7.715933493	3.908762332	-1.974009376	0.048380677	0.154432833
100626618	152.2466286	-10.68793692	1.476697203	-7.237730861	4.56E-13	8.23E-11
100519063	1711.972033	-2.500368369	0.532632262	-4.694361471	2.67E-06	6.40E-05
106508256	61.56142023	-8.416115747	1.599906503	-5.260379737	1.44E-07	5.44E-06
100523827	41.39561298	-8.809133302	2.167157339	-4.064833293	4.81E-05	0.000719407
100524914	593.6279907	-3.190590852	1.023580333	-3.117088859	0.001826465	0.013193711
100525263	28.36622439	-8.263995374	2.091825585	-3.950613968	7.80E-05	0.001076452
100525545	4568.198682	-2.015700318	0.399365744	-5.047253921	4.48E-07	1.40E-05
110257270	16.13450391	7.667862335	3.909540853	1.961320427	0.049841656	0.157746873
100515590	177.953998	-6.960968611	1.535704521	-4.532752568	5.82E-06	0.000125
110257273	217.9234696	-2.583406271	1.207783211	-2.138965212	0.032438486	0.117672429
100518405	72.73031971	-9.62220664	3.157677238	-3.04724198	0.002309517	0.015827286
100515105	594.518164	-3.760886602	1.112881754	-3.379412583	0.000726409	0.006328883
100154043	5007.324169	2.014715862	0.645219539	3.122527666	0.001793053	0.01301316
397651	226.5577074	-5.379049617	1.42982592	-3.762031128	0.000168539	0.001973768
100154307	371.3395685	-4.226904216	2.05095645	-2.06094294	0.039308484	0.134139737
110257459	38.65154729	-8.710146054	3.472256495	-2.508497303	0.012124589	0.05706837
100620883	165.2320871	-3.624540184	1.182104611	-3.066175489	0.00216816	0.015107316
110257461	11.98892946	-7.021699436	3.165997156	-2.217847676	0.02656522	0.102309671
100520522	41.2655803	-7.078516577	1.965762149	-3.600901859	0.000317115	0.003296354
100154945	53.00830112	-8.199615525	1.799405101	-4.556847994	5.19E-06	0.000113287
100738618	177.6055184	-3.859740324	1.412125191	-2.733284802	0.006270609	0.03421798
100152392	90.90100108	-4.999674318	1.462202059	-3.419277307	0.000627877	0.005629045
100524915	13.41713836	-6.202809461	2.127209349	-2.915937476	0.003546216	0.02228432
100524407	253.9674161	-4.30252765	1.622413408	-2.65193053	0.008003301	0.041375107
100625676	1513.547982	-2.760183101	0.97606855	-2.82785784	0.004686061	0.027483939
100512506	8053.989321	-2.358206458	0.41586838	-5.670559656	1.42E-08	7.26E-07
102158293	89.87099401	-9.927432152	3.076523658	-3.226834329	0.001251679	0.009864836
100514928	30.82618112	-7.413001405	3.058181103	-2.423990325	0.015351014	0.068135081
100157249	331.6829684	-3.032240702	0.864068778	-3.509258497	0.000449358	0.00434152
100621536	2916.25761	-3.128052354	0.47052126	-6.648057426	2.97E-11	3.31E-09
110257359	121.0034919	4.191147248	1.860854129	2.252270709	0.02430517	0.095847757
100329127	5180.595461	-4.681234912	0.650328242	-7.198264829	6.10E-13	1.03E-10
100622502	56.94010458	-9.269405078	2.686344227	-3.450564893	0.000559415	0.005143098
102167168	191.4968923	-3.326685801	1.074238552	-3.096784969	0.001956317	0.013897549
733641	12.1678158	-7.04259359	2.962159127	-2.377520345	0.017429481	0.075141203
100513186	822.9120916	-3.147936882	0.877957172	-3.58552442	0.000336402	0.003470163
100520156	58.39845895	5.135694102	2.002355175	2.564826743	0.010322734	0.050475508
397536	11631.13758	-2.29695035	0.590079355	-3.892612633	9.92E-05	0.001302334
100624493	1329.063902	-2.39333441	0.913712212	-2.619352547	0.008809685	0.044692734
100153847	81.67319387	-6.25304003	1.83296207	-3.411439949	0.000646207	0.005764723
100514995	298.2012291	-4.889676538	1.066647383	-4.584154628	4.56E-06	0.000101283
100157085	45.56279124	-4.889472584	1.03762367	-4.712182966	2.45E-06	5.91E-05
414439	26.70309723	-8.177285511	2.200345594	-3.716364162	0.00020211	0.002290089
100156707	8.396370733	-5.521607713	2.485679176	-2.221367812	0.026326059	0.101523267
100627301	150.5816632	-5.387085224	1.952899011	-2.758506811	0.00580661	0.032371624
100157082	88.62281969	-3.685788027	1.739166932	-2.119283641	0.034066503	0.121902656
100233174	64.23977243	-3.282733828	1.593454533	-2.06013649	0.039385494	0.134275499
100157350	138.8810991	3.908004541	1.22712691	3.184678383	0.00144915	0.011027601
100157492	63.08467671	-9.417415942	2.242598509	-4.199332116	2.68E-05	0.000454047
102167523	22.02988736	-7.900054667	2.565921416	-3.07883734	0.002078101	0.01464006
100152525	545.7868368	-3.653461751	1.210856857	-3.01725322	0.002550766	0.017154657
106504144	532.2272042	-2.798401114	0.76543335	-3.655969672	0.000256212	0.002778022
100154129	19.03412319	-5.080402957	2.454059125	-2.070203976	0.038433247	0.132279315
100154432	164.6247086	-6.846622717	1.071143426	-6.391882314	1.64E-10	1.45E-08
100154931	153.1722431	-6.042959473	1.039044603	-5.815880718	6.03E-09	3.45E-07
100157347	67.76906123	-9.52018265	2.390026114	-3.983296498	6.80E-05	0.000961384
110257471	25.28580335	-8.097492255	3.844105966	-2.106469573	0.035163583	0.124755782
110257392	167.7157163	-4.592301187	1.458244892	-3.149197512	0.001637195	0.012142623
100156548	342.3693647	-7.051714462	1.376837925	-5.121673606	3.03E-07	1.02E-05
110257407	28.83085412	-8.287600856	3.803521819	-2.178928175	0.029337004	0.110036646
100625920	123.3886699	-6.347583752	1.050580498	-6.04197752	1.52E-09	1.02E-07
106506691	45.7757673	-5.664369185	1.871673416	-3.026366212	0.002475123	0.016771014
100157194	973.8533726	-5.587037844	0.567573876	-9.843719165	7.30E-23	1.32E-19
102162899	36.53314381	-7.662155297	2.239669044	-3.421110506	0.00062366	0.005600517
100154389	62.37206044	-3.317817266	1.227502155	-2.702901379	0.006873714	0.036840246
110257453	951.0934992	-3.934398568	1.907368273	-2.062736717	0.039137649	0.133832592
397527	88.86719149	-7.469515264	1.40182232	-5.328432253	9.91E-08	4.03E-06
110257463	120.3068721	-9.384581209	1.957670679	-4.793748667	1.64E-06	4.17E-05
100153556	15.64327005	-7.406273684	2.933255617	-2.524932925	0.011572037	0.055042205
102159612	70.59285902	-6.909661084	2.192621158	-3.151324641	0.001625317	0.012062797
100519282	48.90452939	-3.339204928	1.027520949	-3.249768221	0.001154991	0.009216931
100135659	19275.16284	2.587054633	0.601027027	4.304389844	1.67E-05	0.000310264
100621481	16.03169675	-4.508430565	1.918136333	-2.35042238	0.018752118	0.079171546
102158489	35.46213688	-8.585781897	2.745819138	-3.12685631	0.001766863	0.012892259
396583	52.95469433	-9.164608712	3.468582813	-2.642176706	0.008237507	0.042295769
106506717	136.5333071	-8.217438481	1.522271262	-5.398143343	6.73E-08	2.91E-06
100136903	213.3362902	10.43034562	2.214082025	4.71091202	2.47E-06	5.93E-05
100126238	1363.660605	-2.049875611	0.455973969	-4.495597883	6.94E-06	0.000145485
574063	6966.253777	-2.038115	0.490350284	-4.156447064	3.23E-05	0.000525974
100126294	713.8323063	-3.526381695	1.312529412	-2.686706799	0.007216026	0.038170019
100626452	197.8940272	-3.014690388	1.204785198	-2.502263799	0.012340194	0.057881767
110257488	49.23476652	-4.589634679	2.036894507	-2.253251046	0.024243324	0.095673601
110257383	33.43961209	-8.501029086	2.136479007	-3.978990225	6.92E-05	0.00097387
100624623	42.8111969	-7.889422997	2.403442135	-3.282551672	0.001028721	0.008429661
110257426	14.53415803	-6.321408062	2.737042126	-2.309576459	0.020911614	0.085616563
100525669	329.5343363	-2.129114374	1.024599992	-2.077995697	0.037709755	0.130328095
100737654	209.9386517	-11.15176968	1.616108428	-6.900384579	5.19E-12	6.76E-10
100512078	8.062788832	-5.454844732	2.559554066	-2.131169958	0.033075143	0.119421462
100625342	63.88509492	-9.435333413	3.207588727	-2.941565835	0.003265574	0.020859964
733700	92.78724193	-4.259689919	1.14669857	-3.714742504	0.000203411	0.002302414
100517619	12.72536865	-7.108247952	2.810490592	-2.529184041	0.011432806	0.054595937
100736760	233.8294586	-11.30729814	1.579079303	-7.160690484	8.03E-13	1.34E-10
100521303	30.79300001	-6.442383873	2.119917888	-3.038978024	0.002373822	0.016185964
100511727	103.1098895	-4.08310431	1.392271274	-2.932693065	0.003360359	0.02136454
110257615	30.73960824	-8.3800258	3.777521725	-2.218392484	0.026528083	0.102265902
106508706	106.9980778	-5.343180684	1.425298	-3.748816517	0.000177671	0.002058435
100302368	142.9851848	-6.510068885	1.900581398	-3.425303906	0.000614112	0.005528541
102158691	80.47313458	-5.292648009	1.624897587	-3.25721944	0.001125094	0.009018255
100511166	38.8784244	-8.718955802	2.720754743	-3.204609245	0.00135246	0.010483499
100512994	120.0743647	-3.467903523	1.504243873	-2.305413095	0.021143449	0.086304511
100624933	83.00755121	-3.230398968	0.832084946	-3.882294692	0.000103475	0.001337024
100514083	86.32025496	-8.905653064	1.582299308	-5.628298654	1.82E-08	9.03E-07
100514261	9717.001903	-2.510817395	0.378362101	-6.636017163	3.22E-11	3.49E-09
100517620	127.2121586	-3.506344964	0.902535406	-3.884994361	0.000102332	0.001327743
100737678	60.77400351	-6.828476271	2.294061987	-2.976587516	0.002914759	0.018920579
100524964	68.79750742	-5.459355829	1.557731629	-3.504683174	0.000457151	0.004393278
106506765	34.32149642	-8.537949713	2.516720536	-3.392490183	0.000692604	0.006098185
100524227	175.3967517	-3.477962297	1.481091151	-2.348243248	0.018862198	0.07957421
100526023	226.6991223	8.024667325	2.548554447	3.148713316	0.00163991	0.012154428
414383	341.3826464	-2.125446622	1.035444136	-2.052690771	0.040102578	0.135949246
102167211	905.0216445	-3.804298922	1.104299753	-3.444987571	0.000571086	0.005214952
110257537	221.1647027	-2.556971274	1.065589519	-2.399583732	0.016413725	0.071675917
654328	35.78587579	-3.592862612	1.58841843	-2.261911939	0.023702845	0.094158767
100192442	37.87918601	-3.718801115	1.69568756	-2.193093352	0.028300654	0.107152336
110257539	63.11128544	-9.418095766	1.845969662	-5.101977545	3.36E-07	1.12E-05
100519283	30.94991555	-8.389911653	3.650926215	-2.298022792	0.021560492	0.087610245
100519118	24.64404307	-4.559477154	2.219924072	-2.053888784	0.039986457	0.135640581
100521593	794.2035675	2.912640047	1.352916162	2.152860709	0.031329627	0.115155535
100524658	551.1910615	2.215346259	0.704591007	3.144159145	0.001665648	0.012286285
100738822	59.85091202	-4.983921036	1.303883243	-3.82236758	0.000132176	0.00162532
100738935	613.814537	-2.147930935	0.691596653	-3.105756696	0.001897928	0.013565046
100739098	90.4486269	-4.035694538	1.150604678	-3.507455353	0.000452414	0.004359372
110257594	94.44545574	-9.999088555	2.023604214	-4.941227383	7.76E-07	2.24E-05
100512640	271.6925203	-3.211246209	0.887793621	-3.617108904	0.000297912	0.003145079
110257619	54.05420925	-4.421755491	2.086712878	-2.119005225	0.034090025	0.121946501
100514933	3254.544496	-2.441890889	0.515650938	-4.735550179	2.18E-06	5.35E-05
100620451	18.85070328	-7.674624187	3.90882034	-1.963411853	0.049598338	0.157298831
100622673	52.07423083	-9.140669354	2.311499837	-3.954432187	7.67E-05	0.001061574
100523342	174.2995667	-2.707199047	1.032562081	-2.621826908	0.008745984	0.044414896
110257583	44.41488917	-4.776432446	1.155676923	-4.133017068	3.58E-05	0.000570583
110257521	71.1666379	-2.939360028	1.411274996	-2.082769153	0.037272271	0.12914609
100625277	51.66717425	-9.12877793	2.53010512	-3.608062708	0.000308492	0.00323155
100620078	69.27484812	-6.02032362	1.749639121	-3.440894494	0.000579795	0.005281109
100524413	43.18330932	-5.305138727	1.976385983	-2.684262473	0.007269001	0.03836969
110257529	161.0904004	7.851086845	2.565773007	3.059930409	0.002213884	0.015337031
100621897	2310.926397	-2.606914583	0.627477997	-4.15459123	3.26E-05	0.000528577
100737343	344.9462318	-2.755743992	1.332803559	-2.067629527	0.038674873	0.132878103
100517984	442.2702505	-4.947156667	0.720823076	-6.863205173	6.73E-12	8.37E-10
100622361	567.4596812	-2.288191793	1.012076474	-2.260888236	0.023766179	0.094375714
102159734	162.6534896	-4.328720548	1.342100073	-3.225333666	0.001258259	0.009909479
100520469	18.15197975	-6.645190895	2.428666636	-2.736147809	0.00621631	0.034029035
106504268	66.61655654	-6.539816392	2.120584368	-3.083968971	0.002042589	0.014436875
100154011	137.7784903	-5.150866208	1.33878536	-3.847417489	0.000119369	0.001493291
106506896	26.96790702	-6.483097081	2.268896565	-2.857378861	0.004271556	0.025631621
100154431	68.04258999	-9.526128446	1.787137702	-5.330383012	9.80E-08	4.00E-06
102167302	338.0548668	2.189587382	0.777731546	2.815351125	0.004872397	0.028240066
110257748	57.15470409	-9.274904324	2.167646242	-4.278790582	1.88E-05	0.000338898
100521306	2417.729598	2.555336559	0.377891327	6.762093702	1.36E-11	1.62E-09
100157214	160.7289629	-6.787137114	1.628534414	-4.167635056	3.08E-05	0.000505379
106506923	734.1347225	-2.349384922	0.917367839	-2.561006416	0.010436943	0.050918917
100525265	960.5185717	-5.073143749	1.742526293	-2.911372856	0.003598443	0.022501544
110257722	27.16171064	-7.230777138	2.070299533	-3.492623663	0.0004783	0.004532124
102161088	25.61811951	-8.11635057	3.840292931	-2.113471737	0.034560412	0.123221817
110257761	34.20858322	2.085182376	1.053326412	1.97961653	0.047746634	0.153371118
100521878	20.79216922	-6.844817175	2.082069372	-3.28750678	0.001010788	0.008322259
110257647	16.12377748	-7.447571766	2.964263067	-2.512453044	0.011989506	0.056622916
106506941	28.97647403	-4.606239913	2.249317009	-2.047839364	0.040575742	0.137003308
110257739	28.89273509	-8.29032796	3.658767772	-2.265879793	0.023458744	0.093429176
100515115	9.708184478	-6.71602127	3.176894013	-2.114021192	0.034513457	0.123135549
102157656	9.741957069	-6.722184653	3.167870613	-2.121988387	0.033838713	0.121320787
100521649	9.184009787	-6.635792994	3.177201201	-2.088565556	0.036746848	0.128135781
100622983	1767.323922	-2.189084346	0.299306502	-7.31385496	2.60E-13	4.84E-11
100522775	34.39066677	-8.541475081	2.135264761	-4.000194841	6.33E-05	0.000909515
100520654	48.51556066	-5.318279954	2.042310758	-2.604050306	0.009212923	0.046239816
397601	33.1296522	-5.938536293	2.568153871	-2.312375578	0.020756995	0.085176884
100522472	57.08098774	-9.273297922	2.140885129	-4.331525216	1.48E-05	0.000278674
100523106	147.9149331	-3.214978076	1.175929262	-2.733989348	0.006257207	0.03421798
100628142	33.39424766	-7.530442434	1.788452508	-4.210591224	2.55E-05	0.000436642
100627807	133.3830069	-5.20819061	1.899894179	-2.74130563	0.006119556	0.033648227
100621014	25.55838601	-6.175781	1.978787075	-3.120993198	0.001802422	0.013046159
397263	99.45125554	10.29199702	2.199954958	4.678276243	2.89E-06	6.84E-05
110257751	501.6195969	-3.693086713	1.210625132	-3.050561742	0.002284137	0.01570308
100518103	202.0443141	-4.774536918	1.663409799	-2.870331124	0.004100422	0.024843596
494458	153.942418	-5.867563613	1.917116951	-3.060618503	0.002208803	0.015311634
414386	121.3622868	-10.36089908	2.13819962	-4.845618243	1.26E-06	3.33E-05
100739555	62.57023873	9.623542742	3.211283379	2.996790257	0.002728384	0.018046356
[truncated: 65 more rows]
