# Supplementary material for: Comparative Transcriptomics Uncover the Uniqueness of Oocyte Development in the Donkey
Source: Front Genet. 2022 Jan 28;13:839207. doi: 10.3389/fgene.2022.839207 (PMC8832878; doi:10.3389/fgene.2022.839207)
Supplement: Supplementary file 6 [file DataSheet1.CSV]

Data information
Specis	number of oocyte	Group	clean data （M reads)	Q20 (%)	GC content (%)
Donkey	6	GV1	46.1	98.34	44.62
		GV2	40.1	98.19	44.66
		GV3	43.4	98.28	44.88
		MII1	45.9	97.72	47.28
		MII2	47.7	97.86	46.53
		MII3	38.8	96.91	46.49
Cattle	6	GV1	100.7	97.78	45.62
		GV2	143.5	97.25	45.17
		GV3	167.8	97.10	46.01
		MII1	183.0	96.31	44.39
		MII2	176.7	97.29	44.89
		MII3	161.5	97.12	44.38
Pig	6	GV1	88.4	95.37	40.62
		GV2	82.0	95.41	40.82
		GV3	66.5	95.39	39.94
		MII1	98.6	98.36	40.21
		MII2	81.0	98.49	40.58
		MII3	76.7	98.60	39.67
Sheep	6	GV1	76.0	98.01	44.24
		GV2	76.8	98.28	44.32
		GV3	77.6	98.10	44.85
		MII1	77.7	97.70	43.29
		MII2	78.8	98.17	44.86
		MII3	84.7	98.03	43.19
Mouse	12	GV1	13.0	96.95	49.39
		GV2	12.3	96.71	49.06
		GV3	20.0	96.84	49.10
		GV4	14.6	96.94	49.18
		GV5	14.1	97.00	49.20
		GV6	12.6	96.73	49.15
		MII1	17.1	96.14	47.49
		MII2	21.9	96.50	48.23
		MII3	14.4	96.00	47.32
		MII4	12.1	96.12	47.48
		MII5	14.7	94.97	45.71
		MII6	16.1	95.68	48.10
