# Supplementary material for: Comparative Transcriptomics Uncover the Uniqueness of Oocyte Development in the Donkey
Source: Front Genet. 2022 Jan 28;13:839207. doi: 10.3389/fgene.2022.839207 (PMC8832878; doi:10.3389/fgene.2022.839207)
Supplement: Supplementary file 7 [file DataSheet2.CSV]

Donkey's DEGs between GV to MII
	baseMean	log2FoldChange	lfcSE	stat	pvalue	padj
LOC106831160	2.581565253	-4.686555825	2.25014904	-2.082775737	0.03727167	0.073174711
LOC123287875	395.7523505	-4.373595671	0.373713331	-11.70307641	1.23E-31	1.02E-29
LOC106824296	1043.515033	-2.141891601	0.232975585	-9.193631185	3.80E-20	1.20E-18
LRRC61	23.61919869	-5.003682781	1.057496402	-4.731631022	2.23E-06	1.03E-05
ZNF467	1078.324235	-2.716532421	0.375529198	-7.233878049	4.69E-13	5.90E-12
LOC123282450	98.5893878	-2.188861929	0.429238525	-5.099406981	3.41E-07	1.79E-06
ZNF783	262.3991712	-2.80470431	0.324872396	-8.633249073	5.96E-18	1.45E-16
ZNF786	1175.475716	-2.193069653	0.24457725	-8.96677698	3.05E-19	8.75E-18
LOC106842173	20.63617299	-5.818707534	1.245798277	-4.670665902	3.00E-06	1.35E-05
LOC123283857	14.88322889	-3.270178542	1.151331501	-2.840344887	0.004506478	0.011286374
NOBOX	5686.049226	-2.587189181	0.221898895	-11.65931532	2.06E-31	1.69E-29
EPHB6	10.74977068	-3.107925294	1.16722943	-2.662651587	0.007752764	0.018372493
LOC106842588	52.18038408	-3.594262212	0.548060453	-6.558149183	5.45E-11	5.09E-10
LOC106842593	3.661607157	5.485473491	2.281287168	2.404551942	0.016192305	0.035392679
SSBP1	979.1658146	-3.129259935	0.291441152	-10.73719314	6.81E-27	3.96E-25
MRPS33	380.0586816	-2.270731238	0.276524633	-8.211677978	2.18E-16	4.35E-15
RAB19	11.99355648	2.708720609	1.207605917	2.24305013	0.024893582	0.05152074
ZC3HAV1	12.61177302	4.287390199	1.264897612	3.389515609	0.000700162	0.002079703
ZC3HAV1L	178.2814051	2.475575345	0.339178358	7.298742055	2.90E-13	3.78E-12
LOC123289446	870.8552859	-4.866501599	0.714644127	-6.809685288	9.78E-12	1.02E-10
LOC106829998	36.48559343	-2.554503211	0.656183665	-3.892969832	9.90E-05	0.000347922
LOC123287537	3536.388099	-3.097558688	0.262930296	-11.78091204	4.90E-32	4.19E-30
CALD1	166.4095632	3.119384786	0.351689936	8.869701584	7.33E-19	2.02E-17
AKR1B1	6747.150835	-2.661753698	0.275702772	-9.654432107	4.71E-22	1.81E-20
CHCHD3	4013.131057	-2.418969349	0.26905464	-8.990624919	2.46E-19	7.11E-18
LOC123277115	28.73035136	-2.270024947	0.774390797	-2.931368705	0.00337472	0.008719192
LOC123277124	29.15248126	-2.013391272	0.657177606	-3.063694278	0.002186222	0.005889866
SSMEM1	12.911415	-3.497233401	1.142147661	-3.061980093	0.002198781	0.005917124
SMKR1	5.267344497	-5.716290097	1.809095781	-3.159749836	0.001579047	0.004377901
TSPAN33	50.01881842	-2.92292333	0.553924836	-5.276750819	1.31E-07	7.35E-07
LOC123287855	18.33877298	-2.534661411	0.802536341	-3.158313563	0.001586848	0.004397294
LOC106839563	32.19425683	-4.03311177	0.771973905	-5.224414636	1.75E-07	9.59E-07
ATP6V1F	199.7637989	-2.295974831	0.361397357	-6.353048205	2.11E-10	1.81E-09
FLNC	1249.62717	-2.757711867	0.385798481	-7.148063056	8.80E-13	1.07E-11
LOC123279080	2.445918461	-4.596578104	2.337766314	-1.966226512	0.049272451	0.093066868
FAM71F2	38.73350804	-4.296412032	0.784211864	-5.478636871	4.29E-08	2.59E-07
LOC123280285	131.5425653	2.613220092	0.480904373	5.433970321	5.51E-08	3.26E-07
RNF133	18.30563904	-2.453661071	0.896152222	-2.737995857	0.006181485	0.015019261
LOC106829859	23.12776077	-2.07670958	0.748338731	-2.775093007	0.005518592	0.013560067
PTPRZ1	2.712865276	5.048173339	2.520824669	2.002588043	0.045221524	0.086433219
LSM8	1569.800024	-4.270060743	0.334101667	-12.78072264	2.10E-37	2.43E-35
CAV1	7.96060553	3.122779487	1.416993432	2.203806607	0.027537948	0.056309786
SMIM30	262.9612461	-3.580795443	0.455327082	-7.8642268	3.71E-15	6.28E-14
LSMEM1	88.21581006	-3.286806143	0.46187074	-7.116290037	1.11E-12	1.32E-11
LOC123282891	1230.55854	-3.11629228	0.25486989	-12.22699267	2.23E-34	2.26E-32
LOC123282976	35.6500237	-2.956069633	0.63882223	-4.627374404	3.70E-06	1.64E-05
MINDY4	216.7568208	-2.231183895	0.369296401	-6.041715781	1.52E-09	1.15E-08
GARS1	3240.229001	-2.166683221	0.232176652	-9.332046117	1.04E-20	3.49E-19
SCRN1	23.9198113	2.260603547	0.749489706	3.016190255	0.002559726	0.00677644
WIPF3	15.08225	2.086303706	0.932300136	2.237802639	0.025233928	0.052101553
LOC123283233	57.02078073	-2.77966971	0.544024529	-5.109456582	3.23E-07	1.71E-06
LOC123287968	5.545465496	-5.782676857	1.780851934	-3.247140734	0.001165707	0.003323584
GPNMB	280.3290903	2.603781817	0.947818262	2.747131937	0.006011894	0.014643085
TOMM7	818.9006734	-2.959353157	0.336505723	-8.794362052	1.44E-18	3.84E-17
IL6	95.44965656	2.607691726	0.443721765	5.876862325	4.18E-09	2.95E-08
AGMO	37.86263705	2.325132031	0.754309741	3.082463216	0.002052951	0.005561733
LOC106838016	2341.622434	2.071983005	0.305935721	6.772608954	1.26E-11	1.29E-10
ARL4A	2428.540159	-3.559168745	0.261043098	-13.63441046	2.50E-42	4.26E-40
LOC123288023	158.0746246	-2.710530418	0.399087282	-6.791823585	1.11E-11	1.14E-10
LOC123288253	8.192734832	3.028259769	1.342606505	2.255508041	0.024101458	0.050052286
PDK4	12.44929902	3.805811242	1.179186482	3.227488867	0.001248819	0.003539267
PON2	20.79262457	3.600283051	0.954853604	3.770507895	0.000162916	0.000548856
TFPI2	577.3070472	7.805252548	0.517704821	15.07664643	2.31E-51	7.62E-49
HEPACAM2	11.6739254	2.415506515	0.93561849	2.581721653	0.009830884	0.022729295
SAMD9L	4.690538604	5.843618553	2.103938678	2.777466194	0.005478454	0.013474686
LOC123284650	40.45689469	-3.070192475	0.674952123	-4.548755934	5.40E-06	2.33E-05
LOC123284715	88.39850161	-2.204024011	0.3961757	-5.563248855	2.65E-08	1.65E-07
ZNF804B	14.39803506	2.124666261	0.923528324	2.300596751	0.021414435	0.045181786
SEMA3D	8.6293992	4.621874944	1.722790684	2.682783804	0.007301217	0.017396915
PCLO	134.4861699	2.240627181	0.359660053	6.229847228	4.67E-10	3.78E-09
CACNA2D1	6.351646144	6.277744353	1.743891175	3.599848684	0.000318402	0.001013221
HGF	5.148919674	3.798981484	1.907928694	1.991154856	0.046463865	0.088513034
PPP1R14C	6.362334709	4.173610027	1.65404828	2.523269773	0.011626917	0.026389508
LOC106837207	11.41224591	-2.806081015	1.149056789	-2.442073396	0.014603177	0.032291304
LOC106837313	61.97381989	-5.067633786	0.665338015	-7.616630453	2.60E-14	3.91E-13
LOC123285106	765.1116163	-2.063663011	0.245809187	-8.395386017	4.64E-17	1.01E-15
LOC123285114	333.3047689	-2.514347902	0.328502147	-7.653977075	1.95E-14	2.98E-13
LOC106837338	6.236822069	3.189828127	1.478264355	2.157819822	0.030941843	0.062312164
SF3B5	941.279794	-4.623144697	0.312571633	-14.79067261	1.68E-49	4.77E-47
FUCA2	3.768989795	5.52469658	2.247811244	2.457811613	0.013978648	0.031067777
LOC106841162	193.1833509	2.159050553	0.316027755	6.831838413	8.38E-12	8.81E-11
LOC123285310	22.93015211	-4.625679304	0.947935935	-4.879738315	1.06E-06	5.20E-06
LOC123285365	2425.046152	-2.758677525	0.234652305	-11.75644757	6.54E-32	5.53E-30
SEMA3C	49.80138857	4.251612263	0.654398884	6.496973588	8.20E-11	7.44E-10
GNAI1	7592.809048	2.034299809	0.225165566	9.034684323	1.64E-19	4.87E-18
PSMC2	5685.977815	-3.573377819	0.272411086	-13.11759323	2.61E-39	3.56E-37
LOC123285667	16.06523959	-2.340430956	1.001418131	-2.337116618	0.019433121	0.041505856
DUS4L	9968.256986	2.214334621	0.21572648	10.26454715	1.02E-24	4.95E-23
LOC123285762	85.40609125	-2.320843882	0.454403928	-5.107446783	3.27E-07	1.72E-06
LOC123288122	21.20080146	-2.171617793	0.738144824	-2.941994201	0.00326106	0.008455228
LOC123285839	2.555545283	-4.656741587	2.360444047	-1.97282439	0.048515573	0.09187592
LOC123285849	81.04633254	2.395261798	0.644185809	3.718277807	0.000200586	0.000664274
YAE1	3788.804381	-3.776273259	0.269788241	-13.99717513	1.62E-44	3.31E-42
LOC123285875	29.38314032	-2.349773934	0.701607918	-3.349126874	0.000810667	0.002378144
LOC123288144	53.25308045	-3.503176694	0.601195949	-5.827013134	5.64E-09	3.90E-08
INHBA	115.3076369	4.94520235	1.119820312	4.416067738	1.01E-05	4.15E-05
MRPL32	2951.378851	-2.378365733	0.268734937	-8.850229009	8.73E-19	2.39E-17
LOC106822888	55.21664969	-2.765273067	0.481674817	-5.740954207	9.41E-09	6.28E-08
DBNL	942.8674686	-4.653718679	0.252543081	-18.42742496	7.92E-76	1.73E-72
POLM	57.87415148	-2.917181151	1.252243071	-2.329564617	0.019829174	0.042220947
POLD2	2067.369656	-2.177950402	0.221833438	-9.817953597	9.42E-23	3.81E-21
YKT6	864.5433829	-3.144768279	0.28353136	-11.09143018	1.38E-28	9.18E-27
CCM2	136.6634898	-3.939070395	0.409570859	-9.617555327	6.74E-22	2.55E-20
TBRG4	1656.382988	-2.330153359	0.295214106	-7.893096264	2.95E-15	5.04E-14
LOC123286061	269.8262069	-2.564240018	0.300248776	-8.540384591	1.34E-17	3.10E-16
LOC123286063	825.3501454	-2.763166764	0.281389577	-9.819719661	9.26E-23	3.76E-21
GPX8	30.82703945	3.616238607	0.699550533	5.169374387	2.35E-07	1.27E-06
CCNO	9400.8973	-2.741317671	0.208155117	-13.16959061	1.31E-39	1.82E-37
SLC38A9	3464.833734	2.036130633	0.245453883	8.295369416	1.08E-16	2.24E-15
ANKRD55	215.9580243	-2.193421259	0.429014467	-5.11269766	3.18E-07	1.68E-06
MAP3K1	191.4602402	2.098434805	0.306684228	6.842330357	7.79E-12	8.22E-11
LOC123288189	41.33758148	-2.884026898	0.609019341	-4.73552596	2.18E-06	1.01E-05
RNF180	1579.62793	2.079650271	0.226416656	9.185058682	4.11E-20	1.29E-18
LOC106835912	21.82811829	2.934449875	0.759884766	3.861703781	0.000112599	0.000391557
MRPS36	118.6529398	-2.090749233	0.379713922	-5.506116869	3.67E-08	2.24E-07
CDK7	3246.746455	-2.622913853	0.233156947	-11.24956336	2.33E-29	1.63E-27
ZNF692	209.6291213	-3.132274188	0.354976632	-8.823888397	1.11E-18	2.98E-17
ATP13A1	289.747131	-2.487644221	0.329622806	-7.546942059	4.46E-14	6.48E-13
LOC106825462	3.169397402	-4.982132343	2.093749773	-2.379526154	0.017334913	0.037525433
LPAR2	1153.645273	-3.096996282	0.225544079	-13.73122402	6.60E-43	1.20E-40
YJEFN3	28.42899765	-5.256699376	0.982930753	-5.34798546	8.89E-08	5.10E-07
NDUFA13	116.5688791	-3.143640347	0.42637152	-7.373007344	1.67E-13	2.25E-12
LOC106825457	367.5074066	-5.199997653	0.392519719	-13.24773612	4.65E-40	6.76E-38
RFXANK	39.17791931	-4.701026235	0.738225222	-6.368010867	1.91E-10	1.65E-09
BORCS8	67.51734534	-2.809488173	0.565685563	-4.966519132	6.82E-07	3.43E-06
TMEM161A	56.64765382	-2.840908116	0.534561313	-5.314466365	1.07E-07	6.05E-07
ARMC6	654.5249623	-3.968958112	0.378691996	-10.4807024	1.06E-25	5.46E-24
HOMER3	4.753765863	-4.549624138	1.799056424	-2.528894634	0.011442237	0.026027212
DDX49	462.5134917	-3.13091023	0.30585171	-10.23669357	1.36E-24	6.57E-23
SSBP4	23.49165727	-4.979942691	1.070329235	-4.652720425	3.28E-06	1.46E-05
LSM4	180.3761195	-2.599852239	0.428851719	-6.06235704	1.34E-09	1.02E-08
JUND	18.05012745	-3.907439458	1.07552323	-3.633059101	0.000280081	0.000900429
MPV17L2	6.279031204	-4.070810487	1.610632763	-2.527460376	0.011489079	0.026122865
CCDC124	146.0843683	-2.606130817	0.41750019	-6.242226665	4.31E-10	3.52E-09
RPL18A	175.376993	-2.781868911	0.347873954	-7.996772629	1.28E-15	2.28E-14
JAK3	11.2516547	-6.814242119	1.538068644	-4.430388817	9.41E-06	3.91E-05
B3GNT3	233.9851892	-2.174714713	0.353752172	-6.147565676	7.87E-10	6.17E-09
MAP1S	481.3025304	-3.714935894	0.336209801	-11.04945745	2.21E-28	1.44E-26
NIBAN3	4190.738277	-2.925835263	0.20720574	-14.12043535	2.84E-45	6.39E-43
PGLS	283.6974653	-4.504503772	0.350526434	-12.85068209	8.53E-38	1.02E-35
MVB12A	35.66088388	-2.847033136	0.597990518	-4.761000468	1.93E-06	8.97E-06
ANKLE1	5.053503684	-5.657838972	1.82249981	-3.104438717	0.001906404	0.005193094
BABAM1	67.14587957	-2.98122896	0.51040046	-5.840960569	5.19E-09	3.61E-08
OCEL1	11.0163974	-2.252033519	1.145018368	-1.96680995	0.049205125	0.092973153
USE1	196.6852589	-4.128783657	0.387886248	-10.64431565	1.85E-26	1.03E-24
AP1M1	1419.720146	-2.146044932	0.281925491	-7.612099654	2.70E-14	4.04E-13
FAM32A	3787.844379	-3.527550649	0.201736858	-17.48590066	1.83E-68	1.91E-65
TPM4	175.3015778	2.419283267	0.43557785	5.554192585	2.79E-08	1.73E-07
CHKB	118.385351	-3.894998784	0.482991968	-8.064313781	7.36E-16	1.36E-14
LOC106846016	119.2831649	-3.702304319	0.427547801	-8.659392727	4.74E-18	1.17E-16
NCAPH2	166.0393573	-2.040481221	0.429860334	-4.746846963	2.07E-06	9.58E-06
DENND6B	36.50003272	-2.624646623	0.73566831	-3.567703795	0.000360123	0.001133583
PLXNB2	7.190406885	-4.231244676	1.551578715	-2.727057696	0.006390186	0.015478033
SELENOO	26.2231155	-2.909939529	0.707311049	-4.114087479	3.89E-05	0.000145945
PANX2	15.53769565	-2.601992549	0.90799476	-2.865647098	0.004161579	0.010500946
PHF21B	14.26835336	-2.279116303	0.989380397	-2.303579403	0.021246265	0.044887751
ARHGAP8	88.73060548	-2.195553441	0.496615576	-4.421032173	9.82E-06	4.07E-05
PRR5	79.55619683	-3.580410862	0.55184602	-6.488061399	8.69E-11	7.86E-10
LOC106845918	37.62894534	-2.504035576	0.569261381	-4.398744861	1.09E-05	4.47E-05
LOC123289217	147.7838142	-2.918325509	0.402213319	-7.25566602	4.00E-13	5.08E-12
TTLL12	171.735207	-2.430443243	0.432314715	-5.621930416	1.89E-08	1.21E-07
MCAT	80.16311515	-4.112956053	0.570613021	-7.207960386	5.68E-13	7.07E-12
BIK	600.0386412	2.934471655	0.309670589	9.476107075	2.64E-21	9.32E-20
A4GALT	16.86002894	-2.762069668	0.857623675	-3.220607998	0.00127919	0.003615945
LOC123283678	40.27487331	-3.806195114	0.648814416	-5.86638493	4.45E-09	3.13E-08
LOC106848517	19.43177931	-7.587698248	1.509036279	-5.028174838	4.95E-07	2.55E-06
LOC106848498	145.3335361	-3.394227498	0.415737201	-8.16435837	3.23E-16	6.25E-15
LOC106848499	17.69253122	-3.097528613	0.862600584	-3.590918752	0.000329514	0.001045531
SMDT1	70.02354091	-2.12719614	0.491135981	-4.331175521	1.48E-05	5.94E-05
CENPM	285.4919647	-2.890900486	0.305971771	-9.448258815	3.45E-21	1.21E-19
CCDC134	839.2671234	-2.328736575	0.247426159	-9.411844649	4.88E-21	1.69E-19
SNU13	2604.252458	-2.944918263	0.271313319	-10.85430777	1.90E-27	1.14E-25
XRCC6	2469.948388	-2.262411726	0.212813855	-10.63094191	2.14E-26	1.17E-24
PMM1	268.6686552	-2.867633206	0.322503803	-8.891781055	6.01E-19	1.67E-17
CSDC2	19.51398462	-3.017836604	0.972306389	-3.103791806	0.001910577	0.005203812
POLR3H	71.40803833	-3.984721476	0.532599994	-7.481640101	7.34E-14	1.04E-12
ACO2	3240.180571	-3.644223586	0.236003648	-15.44138667	8.62E-54	3.42E-51
PHF5A	2901.670362	-2.151855497	0.291867184	-7.372721627	1.67E-13	2.25E-12
RBX1	3367.542579	-3.037132763	0.271143544	-11.20119887	4.02E-29	2.78E-27
LOC123289404	5.748471759	-3.937725195	1.665428267	-2.364391955	0.018059694	0.038905212
SGSM3	367.3433821	-2.127398774	0.382008106	-5.568988573	2.56E-08	1.60E-07
ADSL	2354.356988	-2.152824331	0.211703176	-10.16906959	2.72E-24	1.29E-22
FAM83F	34.48163909	-3.08862828	0.660338488	-4.677340995	2.91E-06	1.31E-05
GRAP2	37.15714484	-2.540392082	0.57323132	-4.431704956	9.35E-06	3.88E-05
RPS19BP1	20.2347881	-2.111070933	0.7520847	-2.806959023	0.00500116	0.012407064
LOC106836910	9.15786538	-2.367322635	1.15325227	-2.052736158	0.040098173	0.077841199
LOC106836896	13.95662816	3.213320234	0.995718031	3.227138743	0.001250348	0.00354314
TOMM22	745.9692582	-2.867583279	0.285871773	-10.03101233	1.11E-23	4.95E-22
POLR2F	728.2620904	-2.732910076	0.334418581	-8.172123883	3.03E-16	5.90E-15
MICALL1	17.58824133	-3.098472398	0.923296171	-3.355881347	0.000791125	0.002326449
LOC123283212	24.88078404	-5.085181193	1.094593566	-4.645725455	3.39E-06	1.51E-05
GCAT	88.71593016	-3.726774548	0.548421787	-6.795453124	1.08E-11	1.11E-10
NOL12	379.1817769	-3.21746392	0.791211772	-4.06650158	4.77E-05	0.000176301
LGALS1	135.8738212	2.847218117	0.431314084	6.601263962	4.08E-11	3.86E-10
GGA1	28.02921088	-2.577055513	0.696443419	-3.700308517	0.000215338	0.000708716
LGALS2	5.014312197	-4.633573294	1.780334761	-2.60264159	0.009250861	0.021548134
LOC106837648	7.334049385	-5.185307303	1.657055608	-3.129229506	0.001752654	0.004813949
CYTH4	67.6449571	-2.79988728	1.388282148	-2.016799887	0.043716401	0.083916716
TST	10.08767228	-3.675352581	1.246626387	-2.948239039	0.003195898	0.00830142
LOC123290005	19.82941599	2.174388159	0.798692335	2.722435239	0.006480273	0.015662911
IFT27	257.9958016	-2.288980117	0.327135617	-6.997037317	2.61E-12	2.95E-11
EIF3D	479.4415861	-2.605366669	0.281435588	-9.257417255	2.09E-20	6.80E-19
APOL6	3.714106445	-5.208328379	2.107038362	-2.471871644	0.013440777	0.030000726
RASD2	70.32482836	-3.096221717	0.529988416	-5.84205546	5.16E-09	3.58E-08
MCM5	857.6408295	-4.179099944	0.326796704	-12.7880725	1.91E-37	2.22E-35
TOM1	399.1656886	-2.643486828	0.72745715	-3.633872907	0.000279198	0.000898029
LOC123283219	7.929495171	-2.948390215	1.2697272	-2.322065886	0.020229388	0.042984987
TIMP3	70.94441424	2.397835762	0.472880146	5.070705087	3.96E-07	2.07E-06
PWP1	6229.005244	-2.076703045	0.263811532	-7.871919135	3.49E-15	5.92E-14
TMTC3	5768.754377	2.252111342	0.237487158	9.483086821	2.47E-21	8.80E-20
SOCS2	60.41601578	2.023397216	0.45143658	4.48212951	7.39E-06	3.12E-05
LOC123276026	11.52761544	-2.620292822	0.992981467	-2.638813422	0.008319676	0.019598856
LOC106837250	180.2703145	-2.485331434	0.325905715	-7.625921619	2.42E-14	3.66E-13
ELK3	6063.991692	2.43142305	0.238167483	10.20887913	1.81E-24	8.64E-23
SLC25A3	450.6337586	-2.015448529	0.278998776	-7.223861543	5.05E-13	6.33E-12
LOC106827253	17.17627335	2.794970195	0.950387242	2.94087512	0.003272865	0.008481144
DRAM1	2.582656349	4.981145033	2.521140782	1.975750449	0.048183048	0.091333421
WASHC3	561.5604581	-3.34525188	0.30702789	-10.8955961	1.21E-27	7.50E-26
C2H12orf42	17.91228885	-2.084500588	0.810067957	-2.573241627	0.010075084	0.023222515
EID3	395.3395265	-2.888663256	0.312961255	-9.23009864	2.70E-20	8.67E-19
LOC123276810	36.95984113	-3.146489791	0.643423609	-4.890230557	1.01E-06	4.95E-06
RFX4	38.80914839	2.192023886	0.723062401	3.031583281	0.002432748	0.006476442
ALX1	7.657480762	2.912654706	1.282466117	2.271135796	0.023138759	0.048347594
SLC6A15	2.628401963	5.011309537	2.305992548	2.17316814	0.029767665	0.060231132
LOC123276953	5.064078488	-3.636195293	1.69329605	-2.147406706	0.031760917	0.063761517
LOC106831389	613.1957388	-2.164604794	0.302521437	-7.155211261	8.35E-13	1.01E-11
LOC123277107	8.708354724	-2.85770778	1.234933952	-2.314057182	0.020664586	0.043798802
GLIPR1	29.80012883	2.022488521	0.843990303	2.396340947	0.016559679	0.036083591
LOC123277128	6028.527179	-2.341645099	0.281032109	-8.332304471	7.93E-17	1.68E-15
LOC123283267	60.10430357	2.144132273	0.456214103	4.699837769	2.60E-06	1.18E-05
PAOX	12.1106779	-4.405980061	1.281547155	-3.438016342	0.000585992	0.001764123
LOC106841076	26.09305129	-4.018039396	0.947199666	-4.24201944	2.22E-05	8.64E-05
LOC123277234	7.318264646	-2.872522482	1.304573968	-2.201885484	0.027673399	0.056533763
DPYSL4	63.14089714	-3.313104878	0.572588309	-5.786190225	7.20E-09	4.88E-08
LOC123277305	2263.379077	-4.622607598	0.348728973	-13.25558803	4.19E-40	6.13E-38
FANK1	6365.157386	-2.350948489	0.22082947	-10.64599071	1.82E-26	1.01E-24
EEF1AKMT2	362.7924596	-2.092775393	0.267365611	-7.827391816	4.98E-15	8.24E-14
LOC106841591	4.430298228	-4.4485838	1.843894561	-2.412602051	0.015839103	0.034707603
BUB3	4486.088794	-3.828188664	0.265955504	-14.39409451	5.64E-47	1.41E-44
PSTK	500.3318598	-3.14320222	0.266294524	-11.80348047	3.74E-32	3.23E-30
LOC106826684	269.1599772	-2.152334066	0.288523085	-7.459833133	8.66E-14	1.21E-12
BTBD16	11.44707564	-2.590239627	1.002071197	-2.584885818	0.009741125	0.022556859
LOC123283300	101.0974407	-2.771685682	0.388441173	-7.135406532	9.65E-13	1.16E-11
LOC123277810	121.0205581	-3.615539188	0.416009505	-8.691001386	3.59E-18	9.04E-17
LOC123277817	66.91008973	-2.210861763	0.510407386	-4.331563031	1.48E-05	5.93E-05
LOC106846937	36.79122125	-2.071258569	0.634971224	-3.261972339	0.001106399	0.003170786
LOC123283302	8.497763968	2.990463718	1.232485245	2.426368778	0.015250764	0.033546453
RGS10	148.9113102	-2.253858388	0.353813883	-6.370180747	1.89E-10	1.62E-09
NANOS1	2087.20002	-2.114315583	0.304298308	-6.948167404	3.70E-12	4.08E-11
LOC123277933	90.22000067	-3.513110571	0.480357919	-7.313526919	2.60E-13	3.40E-12
LOC106836371	2.838293407	-4.829050496	2.230440151	-2.165066162	0.030382619	0.061310495
LOC123277953	270.2415565	-2.001775242	0.304325121	-6.577752223	4.78E-11	4.49E-10
LOC123277959	291.9946793	-2.133044819	0.287122076	-7.429051943	1.09E-13	1.51E-12
LOC123277963	127.4948567	-2.738019295	0.393498796	-6.95813894	3.45E-12	3.83E-11
HSPA12A	25.8704196	-2.062726643	0.678517445	-3.040049537	0.002365392	0.006313308
C2H10orf82	22.59541851	-2.484415801	0.799069351	-3.109136645	0.001876349	0.005116975
PNLIPRP1	7.329883259	-6.182425702	1.67883588	-3.682567055	0.000230897	0.000754349
LOC123283314	8.091348753	-2.663233068	1.280086889	-2.080509605	0.037478816	0.073515231
LOC123278235	115348.743	-2.020296642	0.251449733	-8.03459451	9.39E-16	1.71E-14
LOC106837562	75.93379241	-2.316360099	0.452698587	-5.116782257	3.11E-07	1.65E-06
LOC123283320	24.70582895	-6.069800605	1.20893641	-5.0207774	5.15E-07	2.64E-06
BBIP1	797.493988	-2.775628484	0.340338641	-8.155490301	3.48E-16	6.72E-15
LOC123278346	46.66379425	-2.461298805	0.594941883	-4.137040735	3.52E-05	0.000133006
LOC123278435	78.57784997	2.077834153	0.468102319	4.438846098	9.04E-06	3.76E-05
LOC123278441	78.01668314	-2.442123819	0.448979611	-5.439275545	5.35E-08	3.17E-07
GSTO1	779.4807613	-4.465854914	0.402142367	-11.10515897	1.18E-28	7.90E-27
LOC123278580	42.13671826	-3.305923483	0.633525231	-5.218298056	1.81E-07	9.88E-07
NEURL1	70.18554114	-3.193968711	0.464429171	-6.877192278	6.10E-12	6.55E-11
ATP5MK	205.6420153	-4.789693203	0.49728283	-9.631728496	5.87E-22	2.22E-20
LOC123278613	6.040538195	-5.905581465	1.75217909	-3.37042115	0.000750534	0.002217546
MFSD13A	163.3283217	-2.248312696	0.455496896	-4.935956125	7.98E-07	3.98E-06
CUEDC2	24.04402246	-3.612405127	0.794249421	-4.548199886	5.41E-06	2.34E-05
NFKB2	132.6801955	-2.466294044	0.386958531	-6.373535787	1.85E-10	1.59E-09
DPCD	639.1150981	-4.960116569	0.75756712	-6.54742852	5.85E-11	5.44E-10
POLL	407.4730143	-2.356137554	0.376812685	-6.252808481	4.03E-10	3.31E-09
LOC123283338	109.0676161	-3.636680316	0.458840692	-7.925801659	2.27E-15	3.91E-14
MRPL43	2810.946139	-2.069117649	0.225734204	-9.166168036	4.90E-20	1.53E-18
SCD	16.17809778	2.649133512	0.980456191	2.701939706	0.006893626	0.016548824
LOC123278862	2.762977673	5.078385907	2.453828886	2.069576219	0.038492047	0.075164758
LOC123278872	57.16570601	-3.295867304	1.278141124	-2.578641156	0.009918977	0.022911113
PYROXD2	1109.439565	-2.208334057	0.271729539	-8.12695618	4.40E-16	8.41E-15
ZFYVE27	754.7494568	-2.900444305	0.321548116	-9.020249722	1.88E-19	5.52E-18
AVPI1	389.5559662	-3.256945108	0.283697348	-11.48035089	1.66E-30	1.28E-28
PI4K2A	803.2822012	-2.267117318	0.278712607	-8.134247458	4.15E-16	7.95E-15
LOC106842111	65.06203911	-2.288819059	0.518321332	-4.415830333	1.01E-05	4.16E-05
LOC106846096	778.7679155	-2.303160411	0.297121868	-7.751568162	9.08E-15	1.45E-13
MYOF	6.634737107	3.487654644	1.476763479	2.361688038	0.018191943	0.039147584
HHEX	16.48415482	-2.986004536	0.92918261	-3.213582027	0.001310903	0.003696968
ANKRD1	7.959851938	4.784219457	1.856565657	2.576919076	0.009968529	0.02299635
LOC123279334	5.442391375	6.057707559	1.858301113	3.259809467	0.001114871	0.003192412
PANK1	215.8950782	2.218093351	0.326200961	6.799775641	1.05E-11	1.08E-10
LOC106844970	19.59622391	-4.049955874	0.940505998	-4.306145716	1.66E-05	6.60E-05
LOC106844964	190.9045955	3.516996988	0.325809075	10.79465632	3.65E-27	2.16E-25
LOC106844993	3.403245775	4.362764096	2.202100591	1.981182928	0.047570763	0.090353385
PAPSS2	4.427552653	5.758542628	1.959141564	2.93931931	0.00328934	0.008519789
LOC123283358	11.49476663	2.616729584	1.098407484	2.382294023	0.017205154	0.037285241
LOC106826190	14.63931688	-3.559529464	1.119915275	-3.178391745	0.001480945	0.004129005
LOC106826164	14.99416542	-2.537378396	0.884541068	-2.868581787	0.004123166	0.01041245
CDK1	3869.298716	-4.347909498	0.29347601	-14.81521265	1.17E-49	3.40E-47
LOC123283362	86.52920155	-2.517247519	0.42774199	-5.884967049	3.98E-09	2.82E-08
REEP3	412.616083	2.313589197	0.282441923	8.191380282	2.58E-16	5.08E-15
SLC25A16	1541.659316	2.765922955	0.274609719	10.07219614	7.33E-24	3.30E-22
TET1	44.74183389	2.472236304	0.558291919	4.42821438	9.50E-06	3.94E-05
LOC123279908	3.963198239	-5.306485303	1.959323583	-2.708325133	0.006762374	0.016272964
SRGN	41.9043324	6.273642234	2.318517552	2.705885158	0.00681226	0.016380361
LOC123279996	95.90283435	-2.817927515	0.43632267	-6.458356868	1.06E-10	9.42E-10
PPA1	7729.41138	-2.065838586	0.335589284	-6.155853848	7.47E-10	5.87E-09
NODAL	564.6669962	-2.241686832	0.280735135	-7.98505976	1.40E-15	2.50E-14
LOC123280052	34.41661753	-2.721239881	0.757390624	-3.592914668	0.000327	0.001038307
LOC123280063	106.884182	-2.421448949	0.49332112	-4.908463979	9.18E-07	4.54E-06
ADAMTS14	4.968964304	-4.615227989	1.777497058	-2.596475739	0.009418556	0.021896661
LOC123280134	79.80022899	-4.115158511	0.515285903	-7.986165526	1.39E-15	2.47E-14
LOC123280136	23.5865369	-4.963968854	1.076582613	-4.61085735	4.01E-06	1.76E-05
LOC123275617	10.40399745	-2.653379772	1.180301588	-2.248052362	0.024572851	0.050948786
ZSWIM8	125.6407546	-3.078820527	0.379028768	-8.122920442	4.55E-16	8.67E-15
NDST2	87.1040674	-2.929989939	0.553583579	-5.292768877	1.20E-07	6.78E-07
LOC123280531	16.0248886	-2.968169092	0.882265357	-3.364258914	0.000767495	0.002263063
LRMDA	115.1770031	-2.270893115	0.355301353	-6.391456433	1.64E-10	1.43E-09
LOC106842915	4.102234852	5.651172739	2.187598148	2.583277346	0.009786661	0.02264145
LOC123280618	19.89855981	-3.010346019	0.873613938	-3.445853926	0.000569258	0.001718488
DEPP1	173.9246963	-2.475530973	0.372497592	-6.645763701	3.02E-11	2.91E-10
LOC123283380	4.314628439	-4.408984302	1.87314425	-2.353787917	0.01858321	0.039851961
ZNF32	144.8670115	-2.114709907	0.342083419	-6.181854449	6.34E-10	5.03E-09
ZNF239	444.2679247	-2.128576457	0.24386515	-8.72849792	2.58E-18	6.63E-17
ZNF25	220.0256862	2.026903439	0.294646422	6.879104205	6.02E-12	6.47E-11
LOC106827065	2.704919571	5.049722335	2.246918224	2.247399252	0.024614523	0.051020639
LOC123280916	3.288011924	-3.982112118	2.004489112	-1.986597031	0.046967071	0.089354585
LOC123283393	14.27903714	-3.892916904	1.160183539	-3.355431942	0.000792412	0.002328977
LOC106839691	2.456522533	4.905990688	2.377962044	2.063107231	0.039102441	0.076206616
FAM89A	12.54095556	2.956452527	1.063822187	2.77908523	0.005451222	0.013414925
LOC106824267	4852.577834	-3.498778076	0.249684094	-14.01281923	1.30E-44	2.68E-42
OGDHL	651.468054	-2.83437848	0.289347422	-9.795762004	1.17E-22	4.71E-21
LOC123281256	39.74765808	2.768929419	0.590898187	4.685967023	2.79E-06	1.26E-05
DYDC2	139.2831106	-2.29810226	0.335214385	-6.855619456	7.10E-12	7.53E-11
DYDC1	20.26143102	-2.366367522	0.78572986	-3.011680784	0.002598056	0.006867911
LOC123283408	28.26955888	-3.177425758	0.773563874	-4.107515703	4.00E-05	0.000149721
STARD5	75.34681142	-2.466605369	0.487444777	-5.060276542	4.19E-07	2.18E-06
LOC123281378	10.91562008	-2.852020594	1.141593286	-2.498280805	0.012479729	0.028112676
LOC123281396	3.2132278	-4.991434376	2.11450576	-2.360567878	0.018246979	0.039242787
SH3GL3	4096.18171	-4.367850528	0.285234585	-15.31318698	6.24E-53	2.35E-50
ALPK3	11.51227871	3.460668381	1.112521691	3.110652501	0.001866745	0.005095242
ZSCAN2	168.7376376	-2.535447754	0.328207006	-7.725148168	1.12E-14	1.76E-13
RCCD1	79.28776009	-3.206602807	0.457470914	-7.009413518	2.39E-12	2.72E-11
VPS33B	56.56403583	-2.386884815	0.683121721	-3.494084207	0.000475691	0.001456996
GDPGP1	504.4626296	-3.852168018	0.360066634	-10.69848647	1.03E-26	5.88E-25
IDH2	11.24414497	-3.787253709	1.246522936	-3.03825433	0.00237953	0.006348713
LOC106832031	147.298525	-2.598296977	0.42133474	-6.166823504	6.97E-10	5.50E-09
LOC123281660	807.0775629	-2.047497185	0.222779963	-9.190670268	3.90E-20	1.23E-18
RHCG	321.0012028	-3.553645699	0.330187287	-10.7625152	5.17E-27	3.04E-25
LOC123281813	419.950546	-2.148346347	0.261651361	-8.210721082	2.20E-16	4.38E-15
KLHL25	907.6452079	-2.883091078	0.291660294	-9.885099674	4.83E-23	2.03E-21
LOC123281891	295.6686199	-3.793282601	0.440900444	-8.603490081	7.73E-18	1.85E-16
LOC123281934	18.05350482	-5.607495947	1.264496786	-4.434567182	9.23E-06	3.84E-05
LOC123283424	112.3944853	3.04928656	0.435172362	7.007077714	2.43E-12	2.76E-11
LOC123281957	4.568481469	-4.484468824	1.822296565	-2.46088859	0.01385934	0.030834027
BRF2	66.15170032	-2.452377089	0.494357022	-4.960740878	7.02E-07	3.53E-06
LOC123283429	1418.853459	-3.480390661	0.247957213	-14.03625496	9.35E-45	1.98E-42
SELENOS	2108.956186	-2.489712094	0.228959236	-10.87404088	1.53E-27	9.34E-26
SNRPA1	167.5636301	-2.189181837	0.44928938	-4.872543026	1.10E-06	5.38E-06
FAM189A1	49.57220191	-2.600702338	0.529348288	-4.913026822	8.97E-07	4.44E-06
SNURF	607.9592528	-2.584079756	0.36541003	-7.071726395	1.53E-12	1.79E-11
NIPA1	486.0891172	2.982547242	0.432731203	6.892378506	5.49E-12	5.92E-11
LOC106823933	2.927706205	-4.866264917	2.184156609	-2.227983514	0.025881614	0.053262409
CTSH	28.63776792	4.139165273	1.790752016	2.311411762	0.020810122	0.044068731
DNAJA4	60.66135962	-2.043198229	0.499978041	-4.086575931	4.38E-05	0.00016275
WDR61	4030.673357	-4.440731431	0.249142868	-17.82403594	4.60E-71	6.69E-68
PSTPIP1	34.99970896	-3.565012953	0.747907092	-4.766652157	1.87E-06	8.75E-06
IMP3	1123.266582	-2.382868984	0.275466341	-8.650309069	5.14E-18	1.26E-16
SNUPN	973.4086252	-3.459526559	0.249649263	-13.85754768	1.15E-43	2.15E-41
PPCDC	1049.870853	-2.141146584	0.227363105	-9.417300057	4.63E-21	1.61E-19
LOC106831275	2676.866561	-3.151386737	0.253770763	-12.41824196	2.08E-35	2.18E-33
UBL7	661.2946732	-2.992295051	0.250506012	-11.94500294	6.89E-33	6.35E-31
STOML1	19.52286228	-4.13250441	1.04348729	-3.960282457	7.49E-05	0.000268766
LOC106836642	68.77309331	-3.896481288	0.574736175	-6.779599851	1.21E-11	1.23E-10
SENP8	1552.330607	-2.530365943	0.22002283	-11.50046993	1.31E-30	1.01E-28
NR2E3	9.461015156	-6.560433533	1.558792206	-4.208664573	2.57E-05	9.92E-05
LOC123282865	5.776944211	3.577727992	1.508289831	2.372042772	0.017690043	0.038199425
LRRC49	2495.776882	2.094195701	0.239352728	8.749412305	2.14E-18	5.58E-17
LOC123283466	40.8647557	-4.173379165	0.682148684	-6.117990492	9.48E-10	7.35E-09
LOC123282873	25.56132522	-2.41250108	0.676394414	-3.566707574	0.000361494	0.001136915
LOC123282874	257.3965538	-4.013496595	0.445496553	-9.009040736	2.08E-19	6.09E-18
CALML4	206.5941298	-2.129880499	0.327255898	-6.508302865	7.60E-11	6.94E-10
SKOR1	1253.263705	-3.142990282	0.33812437	-9.295367518	1.47E-20	4.83E-19
C2H15orf61	87.87021788	-2.47782569	0.50160591	-4.939785677	7.82E-07	3.91E-06
LOC123282886	69.0236596	-2.164095407	0.431032751	-5.02072152	5.15E-07	2.64E-06
RPL4	4122.772265	-2.547047149	0.226513708	-11.24456077	2.46E-29	1.72E-27
SNAPC5	18.15323511	-4.265609292	1.004885117	-4.244872591	2.19E-05	8.54E-05
LOC123283685	3.158178625	-4.972593364	2.100237953	-2.367633323	0.017902269	0.038619471
RASL12	34.31219692	-2.189783588	0.601634969	-3.639721261	0.000272933	0.000880084
MTFMT	7.530642013	-2.579035702	1.25354317	-2.057396796	0.039648073	0.077111517
PLEKHO2	572.3158589	-2.042352118	0.314113945	-6.501946676	7.93E-11	7.23E-10
PIF1	42.85887734	-2.392854215	0.588938874	-4.062992476	4.84E-05	0.000178731
TRIP4	7455.870751	-3.206209201	0.194137078	-16.51518211	2.85E-61	1.94E-58
LOC123282901	64.38404016	-2.288767371	0.441553298	-5.183445309	2.18E-07	1.18E-06
PPIB	3952.512895	-2.462507304	0.220870458	-11.14910216	7.23E-29	4.90E-27
SNX1	16735.50367	-2.334656572	0.277418026	-8.415662824	3.91E-17	8.61E-16
DAPK2	5.956931343	-5.894069291	1.738999433	-3.389345148	0.000700598	0.00208043
FBXL22	4.491334158	3.92676466	1.789192603	2.194713221	0.028184176	0.057453473
LOC123283473	5.857242825	-5.861502908	1.756645019	-3.336760041	0.000847611	0.002480186
LOC123282923	193.7444868	-2.42170124	0.33410429	-7.248339254	4.22E-13	5.33E-12
LOC123282931	75.13037787	-2.170089724	0.436051263	-4.976684877	6.47E-07	3.27E-06
RFX7	239.8216671	2.445236727	0.366600282	6.670035043	2.56E-11	2.50E-10
PYGO1	504.989765	2.219881212	0.326538841	6.798214891	1.06E-11	1.09E-10
C2H15orf65	16.21902045	2.075694517	0.873170217	2.377193446	0.017444937	0.037733649
LOC123282938	48.2173879	-2.595624527	0.568362558	-4.566846449	4.95E-06	2.15E-05
LOC123283632	3.099305464	5.244962928	2.117067431	2.477466164	0.013231895	0.029598089
LOC123283481	506.0974989	-2.288174107	0.288435311	-7.933058197	2.14E-15	3.71E-14
ONECUT1	2329.185479	2.249956838	0.246537757	9.126216063	7.09E-20	2.19E-18
LOC106837156	87.97284215	-2.034219108	0.530256942	-3.836289439	0.000124907	0.000430991
SCG3	552.6534389	-2.731191141	0.276091625	-9.892336068	4.49E-23	1.91E-21
LOC106838329	6.538785102	-4.021612575	1.641637608	-2.449756606	0.014295281	0.031709255
LOC106838464	22.14283348	-3.141823607	0.857953899	-3.661995835	0.000250258	0.000812008
C2H15orf48	2618.172311	-3.726374187	0.320916766	-11.61165316	3.60E-31	2.88E-29
B2M	111.5560954	3.869476421	1.282860138	3.016288609	0.002558896	0.00677644
PATL2	27470.09888	-3.4514937	0.26469403	-13.03956005	7.29E-39	9.60E-37
GOLM2	863.6162092	2.013307843	0.230366068	8.739602422	2.34E-18	6.05E-17
TTBK2	35.24584708	2.204141596	0.599788229	3.67486638	0.000237974	0.000775959
LOC123282979	4.302040012	3.867351126	1.810962333	2.135522675	0.03271834	0.065465811
HAUS2	1811.809546	-2.389550291	0.279377757	-8.553115747	1.20E-17	2.81E-16
PLA2G4F	89.69183732	-3.234461727	0.485087996	-6.667783485	2.60E-11	2.53E-10
PLA2G4E	63.16792138	-2.36332622	0.566080768	-4.174892262	2.98E-05	0.000113655
LOC123282984	126.2236798	-2.13700211	0.368427695	-5.800329717	6.62E-09	4.52E-08
PLA2G4B	12.9276081	-3.41507365	1.075477661	-3.175401752	0.001496292	0.004167532
JMJD7	12.46245338	-2.831112099	1.179246008	-2.400781583	0.016360098	0.035702199
LTK	27.33785042	-2.720248338	0.704125228	-3.863301908	0.000111865	0.000389127
ITPKA	5.902117932	-5.881692974	1.747342571	-3.366078908	0.000762449	0.002249113
LOC106841355	8.062739543	-2.992917655	1.281440033	-2.33558932	0.019512656	0.041660866
OIP5	431.8457692	-2.152954455	0.304621098	-7.067647222	1.58E-12	1.83E-11
CHAC1	183.2339544	-3.306023943	0.348931585	-9.474705322	2.68E-21	9.42E-20
VPS18	183.3100244	-4.156071972	0.394637797	-10.53135813	6.19E-26	3.26E-24
CCDC32	4421.518148	-2.994162216	0.195549948	-15.31149586	6.41E-53	2.37E-50
PLCB2	147.9308293	-2.675466245	0.358027444	-7.472796538	7.85E-14	1.10E-12
LOC106835161	9.281638745	-4.018185884	1.459210918	-2.75367038	0.005893109	0.014381058
LOC123283009	2.589201614	-4.690619022	2.242048973	-2.092112651	0.03642844	0.071789704
LOC123283010	210.9425153	-2.914702733	0.36713579	-7.939031863	2.04E-15	3.54E-14
GREM1	2.827546159	-4.808860805	2.195893016	-2.189934013	0.028529023	0.058031714
NOP10	890.0176746	-4.539226622	0.306048323	-14.83173175	9.13E-50	2.72E-47
LOC106833441	156.3147104	2.171944337	0.344354494	6.307291982	2.84E-10	2.38E-09
LOC106833360	4.554347409	4.796192859	2.044794944	2.345561776	0.01899843	0.040662456
LOC123283510	3.88798507	4.562566007	2.021352328	2.257184927	0.023996522	0.049872344
LOC106833437	3.072515546	5.228473756	2.397380648	2.180910971	0.029190002	0.059205087
LOC106833407	9.726838528	2.755477103	1.2046701	2.287329207	0.022176615	0.046542301
LOC106833406	32.51746467	2.319144647	0.619985591	3.740642815	0.00018355	0.00061204
LOC106833327	3.084745841	-4.931692102	2.149865818	-2.293953447	0.021793173	0.045839
PARP2	414.482349	-2.254214937	0.272358639	-8.276641957	1.27E-16	2.59E-15
LOC106833286	14.89780453	-2.544496052	0.85673223	-2.970001552	0.002977982	0.00778544
APEX1	323.2045438	-2.218315049	0.267929714	-8.279466338	1.24E-16	2.54E-15
PIP4P1	816.1211598	-2.814281243	0.290857775	-9.675798559	3.82E-22	1.49E-20
LOC106833283	43.76290267	2.035987134	0.751068958	2.710785889	0.006712395	0.016163395
LOC106833281	4.912145724	5.909583035	2.077036585	2.845199299	0.004438364	0.011131635
RNASE6	3.137620009	5.258531735	2.658899741	1.977709672	0.047961468	0.090984562
NDRG2	5.571607924	6.089555075	1.852352654	3.2874707	0.001010917	0.002915408
LOC106840774	3.742895558	4.504759133	2.035552097	2.213040453	0.026894857	0.055118791
LOC106840669	67.51117476	-2.586728383	0.64097431	-4.035619434	5.45E-05	0.000199422
DAD1	3051.939864	-2.071550206	0.274085368	-7.558047414	4.09E-14	5.99E-13
OXA1L	378.2853145	-2.044029395	0.256109885	-7.981064047	1.45E-15	2.57E-14
SLC7A7	8936.692532	-2.226627979	0.235685449	-9.447456312	3.47E-21	1.21E-19
PSMB5	2450.318495	-2.875113506	0.219526941	-13.0968595	3.43E-39	4.59E-37
LOC106840642	68.2958926	3.89049558	0.521531378	7.459753618	8.67E-14	1.21E-12
MYH6	27.12062401	-2.503611538	0.697844739	-3.587634039	0.000333692	0.00105771
LOC123283050	639.9697634	-3.256825477	0.271839	-11.98071462	4.48E-33	4.20E-31
THTPA	138.8291848	-2.834633115	0.370343981	-7.654054777	1.95E-14	2.98E-13
LOC106848600	25.11656267	-3.111594737	0.889091074	-3.499748034	0.000465698	0.001428988
PCK2	100.784793	-3.020637078	0.495494812	-6.096203237	1.09E-09	8.35E-09
PSME1	243.1503419	-2.60661576	0.332856155	-7.831057709	4.84E-15	8.02E-14
EMC9	35.77442229	-4.573246658	1.559272677	-2.932935801	0.003357733	0.008682502
PSME2	254.534746	-3.677592795	0.337730187	-10.88914446	1.30E-27	7.98E-26
RNF31	317.0740156	-2.59933733	0.323968945	-8.023415121	1.03E-15	1.86E-14
CHMP4A	93.30043369	-3.580028532	0.503104057	-7.115880868	1.11E-12	1.32E-11
NEDD8	9164.388661	-3.486837012	0.275879009	-12.63900802	1.29E-36	1.42E-34
TINF2	1960.70292	-2.114012794	0.212611332	-9.943086169	2.70E-23	1.17E-21
RABGGTA	220.86322	-2.689577773	0.349397544	-7.697758086	1.38E-14	2.16E-13
NOP9	159.8633653	-3.92212492	0.4218445	-9.297560868	1.44E-20	4.74E-19
RIPK3	4.388656335	-5.446760354	1.895241166	-2.873914124	0.004054192	0.010264408
LOC106828030	2.56294588	-4.665453343	2.298550153	-2.029737457	0.042383233	0.081673838
LOC123283070	5.827009627	3.288957944	1.531954549	2.146903083	0.031800998	0.063818489
LOC123283520	157.2078053	-3.000585552	0.477704685	-6.281256285	3.36E-10	2.79E-09
LOC123283533	5.178638991	-5.687855061	1.806375761	-3.148766267	0.001639613	0.004529127
LOC123283084	11.73509281	-2.470900662	1.034521785	-2.3884472	0.016919739	0.036772661
LOC123283658	14.73044355	-3.420791679	0.94851339	-3.606476951	0.000310382	0.000990155
LOC123283647	30.76031472	-2.864935701	0.710596859	-4.031731443	5.54E-05	0.000202547
LOC106827100	16.84540183	-2.645348795	0.861788338	-3.069603844	0.002143429	0.005782433
PPP2R3C	11503.05215	-2.442542339	0.223534007	-10.92693845	8.57E-28	5.37E-26
PSMA6	1195.616712	-4.276289394	0.29168974	-14.66040389	1.16E-48	3.19E-46
NFKBIA	644.2428762	2.33511918	0.371280419	6.289367976	3.19E-10	2.66E-09
GEMIN2	5653.857869	-2.460068702	0.216162165	-11.38066276	5.22E-30	3.86E-28
FSCB	14.85093409	-4.662431363	1.220760547	-3.819284115	0.00013384	0.000458188
LOC123283117	6.45121872	-3.467402442	1.452532907	-2.387142091	0.016979927	0.036892443
LOC123283549	37.15272159	-3.615818514	0.756389072	-4.780368527	1.75E-06	8.21E-06
RPS29	43.57587615	-2.898641667	0.693824743	-4.17777212	2.94E-05	0.000112324
RPL36AL	628.1004148	-2.459251387	0.296310802	-8.299567121	1.04E-16	2.17E-15
TRIM9	21.35221122	-3.156596209	0.799949276	-3.945995459	7.95E-05	0.000283629
LOC123283144	15.33719285	-2.023844535	0.917573225	-2.205649074	0.02740858	0.056061019
LOC123283560	15.19572154	-4.365440572	1.178022285	-3.705736834	0.000210777	0.000695281
LOC106824284	7.39540343	-3.258191849	1.401719316	-2.324425306	0.020102711	0.042744958
LOC123283169	742.9785854	-2.730089359	0.384403735	-7.102140563	1.23E-12	1.45E-11
HTR5A	20.02025978	-2.041799394	0.781881976	-2.611390795	0.009017478	0.021060736
SMARCD3	17.74228378	-2.176648198	0.842419607	-2.583805243	0.009771696	0.022611623
LOC106823315	895.784917	-5.820742976	0.34387408	-16.9269605	2.85E-64	2.22E-61
IQCA1L	1153.164921	-2.53438586	0.219472287	-11.54763498	7.59E-31	5.95E-29
GBX1	562.3037543	-2.046533963	0.267062897	-7.663116029	1.81E-14	2.80E-13
TMUB1	313.6375771	-3.488911258	0.3096676	-11.26663317	1.92E-29	1.37E-27
ASIC3	71.39755106	-2.131537453	0.452920151	-4.706210241	2.52E-06	1.15E-05
CDK5	638.0371948	-2.797092324	0.284171665	-9.842967024	7.35E-23	3.02E-21
LOC123283191	285.8132757	-2.629733995	0.306653001	-8.575601706	9.86E-18	2.33E-16
LOC123284403	60.25336615	-2.950132438	0.528563805	-5.581412136	2.39E-08	1.50E-07
LPL	33.88824444	8.694752238	1.400018201	6.210456572	5.28E-10	4.26E-09
LOC123284170	109.0769381	-10.08211292	1.28458003	-7.848567384	4.21E-15	7.03E-14
NPM2	1566.05317	-2.412420665	0.221879117	-10.87268013	1.56E-27	9.45E-26
DMTN	97.83708512	-2.015573261	0.439121375	-4.590014005	4.43E-06	1.94E-05
NUDT18	47.80490537	-2.740425328	0.577767595	-4.743127434	2.10E-06	9.75E-06
REEP4	217.0745569	-2.952476953	0.351284894	-8.404793385	4.29E-17	9.41E-16
POLR3D	264.2572319	-3.279782126	0.302926408	-10.8269931	2.56E-27	1.53E-25
SORBS3	20.67694405	-2.516018845	0.787648116	-3.194343761	0.001401491	0.003928065
PDLIM2	26.47465446	-2.057612712	0.721179732	-2.853120546	0.00432922	0.010882415
C3H8orf58	57.7882997	-4.050466415	0.56359954	-7.186780911	6.63E-13	8.17E-12
R3HCC1	281.2459164	-3.106704032	0.327734125	-9.479342541	2.56E-21	9.08E-20
LOC123284456	105.3724158	-3.357681698	0.449713725	-7.466264667	8.25E-14	1.16E-12
LOC106834011	12.29435613	2.393053425	1.027446073	2.329128008	0.019852285	0.042257782
INTS9	5989.022729	2.012095746	0.269004601	7.479781905	7.44E-14	1.05E-12
LOC106838189	99.26138851	-3.96191951	0.571922658	-6.927369379	4.29E-12	4.68E-11
LOC106838174	6.377212371	-5.988343964	1.775037396	-3.373643834	0.000741803	0.002193532
NEIL2	509.4719151	-2.863002139	0.296345264	-9.661035571	4.41E-22	1.71E-20
HPGD	30.61039886	4.258959651	0.94862209	4.489627321	7.13E-06	3.02E-05
LOC123284487	33.33695918	-2.910740338	0.728564694	-3.99517073	6.46E-05	0.00023414
LOC106837732	29.38958912	2.318021762	0.675593989	3.431087013	0.000601168	0.001804579
LOC123284195	3.965028654	-5.300692496	2.215672603	-2.392362703	0.01674029	0.036408045
FSTL5	121.8973678	2.613673102	1.267133869	2.062665331	0.039144436	0.076268018
LOC123284202	8.021693635	-6.315667464	1.652113814	-3.82277989	0.000131956	0.000452449
GASK1B	265.966678	2.407361773	0.350425421	6.869826301	6.43E-12	6.86E-11
GUCY1B1	5.809987349	6.148886486	1.808755172	3.399512871	0.00067506	0.002011166
RPS3A	7493.006606	-2.004734658	0.261794987	-7.657651046	1.89E-14	2.91E-13
LSM6	1774.831827	-2.956075495	0.29418781	-10.04825962	9.35E-24	4.20E-22
SMAD1	2258.179719	2.324578361	0.21346266	10.88985942	1.29E-27	7.94E-26
GYPA	20.46625665	2.715246826	0.937672638	2.89573004	0.003782777	0.009647783
GAB1	5156.10657	2.265340055	0.294466353	7.693035322	1.44E-14	2.23E-13
IL15	12.20779167	3.056808825	1.013368777	3.016482147	0.002557263	0.006775675
NDUFC1	798.4097733	-3.553333727	0.322148647	-11.03010601	2.74E-28	1.77E-26
LOC106838218	13.96229699	2.37957587	0.963629371	2.469389105	0.013534396	0.030187143
LOC123284218	306.1509774	-2.115986457	0.353658853	-5.983128761	2.19E-09	1.62E-08
LOC123284535	9.315964787	2.755297647	1.086631972	2.535630939	0.011224496	0.025582609
LOC123284227	15.31738487	-2.764943914	0.978811575	-2.82479691	0.004731059	0.011798711
LOC123284228	151.4437962	-3.178621446	0.342942865	-9.268661834	1.88E-20	6.15E-19
ABHD18	1668.470076	2.818882559	0.275853625	10.21876207	1.63E-24	7.83E-23
SPRY1	275.3879119	-2.548874349	0.29544203	-8.627324786	6.28E-18	1.52E-16
NUDT6	608.3565395	-3.06489676	0.290137047	-10.5636174	4.39E-26	2.35E-24
LOC123284568	87.91585785	-2.578657971	0.657774837	-3.920274578	8.84E-05	0.000313572
LOC123284573	22.36069475	5.265208834	1.046921637	5.02922917	4.92E-07	2.53E-06
LOC123284577	9253.571046	-2.329779198	0.241868135	-9.632435459	5.83E-22	2.21E-20
TIFA	158.8035219	2.382384234	0.396155562	6.013759401	1.81E-09	1.35E-08
LOC123284583	970.5564915	-2.075569147	0.304657712	-6.812790434	9.57E-12	9.97E-11
PITX2	52.90129399	-2.517007809	0.582921267	-4.317920709	1.58E-05	6.29E-05
LOC123284586	213.9671764	-3.105522926	0.923369133	-3.363251831	0.000770301	0.002271028
RPL34	529.4525435	-4.114204876	0.375322316	-10.96179125	5.83E-28	3.68E-26
LOC123284597	20.76354848	-3.657856643	1.000513563	-3.655979067	0.000256202	0.00083006
LOC106842083	48.1992919	2.916251236	0.63241012	4.611329176	4.00E-06	1.76E-05
LOC123283926	36.90426469	-3.572275909	0.677168202	-5.275315493	1.33E-07	7.41E-07
LOC123283911	400.595999	-4.481925845	0.306483019	-14.62373301	1.98E-48	5.41E-46
LOC123283950	51.7764909	3.781148293	0.687522819	5.499669519	3.81E-08	2.32E-07
LOC123283949	131.5203163	3.30297468	0.480277091	6.877227217	6.10E-12	6.55E-11
LOC123283955	3.789233966	3.498156702	1.776973135	1.968604158	0.048998565	0.092678802
LOC123283985	3.819915087	-5.245843345	2.002063197	-2.620218659	0.00878734	0.020578319
LOC106829583	18.75975382	3.589737481	0.841655415	4.265091647	2.00E-05	7.85E-05
LOC123283951	19.60529098	3.210987299	0.872337799	3.680898963	0.000232413	0.000758734
LOC123284271	63.78603288	2.007090343	0.461378357	4.350204798	1.36E-05	5.50E-05
LOC123284725	92.86973186	-2.424536217	0.520659467	-4.656664044	3.21E-06	1.44E-05
LOC106836113	129.476501	7.289295758	1.421042541	5.129540847	2.90E-07	1.55E-06
LOC123284736	23.53832857	-2.855704549	0.78687748	-3.629160347	0.000284345	0.00091337
LOC106840437	7.958347618	-4.416672686	1.526135285	-2.894024356	0.003803387	0.009691283
LOC123284282	65.05922307	-3.39200749	0.532726552	-6.367258175	1.92E-10	1.65E-09
LOC123284288	204.9293533	-4.362379433	0.364778493	-11.95898201	5.83E-33	5.39E-31
LOC123284294	92.76913407	3.589328644	0.430575952	8.336110328	7.68E-17	1.64E-15
LOC123284755	5.844892039	-3.956015079	1.728073954	-2.289262604	0.022064099	0.046328449
KLF3	6.419318705	6.29776173	1.727860211	3.644832893	0.000267566	0.000864309
UCHL1	16005.18925	-2.874020105	0.299386832	-9.599687756	8.02E-22	3.01E-20
LOC123284307	12.94546407	-2.417784607	1.007635193	-2.399464234	0.016419084	0.035816589
CPEB2	1540.473743	2.104509062	0.247947402	8.487723787	2.11E-17	4.80E-16
LOC123284315	4.626765116	-5.521198193	1.882867518	-2.932334931	0.003364237	0.008695198
HS3ST1	8.512599361	2.306576386	1.099728864	2.097404607	0.035957774	0.071010581
OTOP1	43.4235408	2.085978013	0.56625316	3.683825824	0.000229759	0.000750744
TMEM128	1029.054081	2.446767749	0.251122496	9.743323622	1.97E-22	7.77E-21
LOC123284803	57.01137935	-2.471118136	0.539651536	-4.579099605	4.67E-06	2.03E-05
LOC123284810	461.2351648	-2.538111432	0.266072344	-9.539177925	1.44E-21	5.26E-20
CCDC96	6.423842379	-3.479799052	1.525171163	-2.281579364	0.022514186	0.04716908
LOC123284818	25.26171178	-2.936492668	0.723446935	-4.0590298	4.93E-05	0.000181545
LOC123284816	16.33997667	-2.297915736	0.966363145	-2.377900842	0.017411507	0.037668811
LOC123284319	413.7050093	-2.529326608	0.283105737	-8.934211759	4.10E-19	1.16E-17
SH3BP2	186.4867489	-2.74433489	0.351365958	-7.810474597	5.70E-15	9.34E-14
ZFYVE28	38.62403856	-2.018108904	0.779430103	-2.589210881	0.009619616	0.022311782
LETM1	2096.304855	-2.354961252	0.222059815	-10.60507616	2.82E-26	1.52E-24
FGFR3	3.23161141	-5.012682869	2.090925014	-2.397351811	0.016514059	0.035994973
DGKQ	41.90750212	-2.497249508	0.813347983	-3.070333437	0.002138199	0.005770466
ATP5ME	1061.445859	-5.778960576	0.386006146	-14.97116208	1.13E-50	3.58E-48
CRISPLD1	13.40596571	2.333397631	1.056557889	2.208490093	0.027210128	0.0557178
LOC106841238	13.05048473	-2.840757301	1.069183418	-2.65694104	0.007885323	0.018668379
ZAR1	1180.130972	-2.844883815	0.337742913	-8.423222828	3.66E-17	8.12E-16
LOC123283765	312.4360906	-3.215084369	0.867579529	-3.705809395	0.000210717	0.000695281
GSX2	28.05507941	2.094826372	0.726627969	2.882942114	0.003939798	0.0100066
SPINK2	2868.482001	-2.732078736	0.286331973	-9.541647452	1.41E-21	5.15E-20
LOC106845183	20.06548781	2.709270728	1.030460452	2.629184577	0.008558989	0.020101829
LOC123284348	41.38857723	-2.838808586	0.549789117	-5.163449945	2.42E-07	1.30E-06
TMPRSS11A	13.82205971	5.582699341	1.392504028	4.009108216	6.09E-05	0.000221441
MOB1B	4306.010256	2.615504743	0.304451618	8.590871538	8.63E-18	2.05E-16
DCK	3253.405068	2.715938204	0.285619913	9.508924542	1.93E-21	6.92E-20
LOC123284354	6.329104051	-4.964128592	1.783165053	-2.783886205	0.005371187	0.013243708
LOC106835109	25.61179909	2.094638559	0.926972294	2.259656058	0.023842606	0.049609176
CXCL8	12.79555293	7.293929983	1.680107709	4.341346654	1.42E-05	5.70E-05
LOC123284359	10.44888819	-2.070504491	0.979645961	-2.113523225	0.034556009	0.068558871
CXCL10	70.24093778	-4.201457643	0.543765939	-7.726592161	1.10E-14	1.74E-13
CXCL11	26.75759758	-2.304242807	0.791832608	-2.910012524	0.003614143	0.009264267
LOC123283810	10.28465342	-2.347204573	1.131930942	-2.073628775	0.038113801	0.074552945
TMEM150C	5.203039733	4.138782192	1.75493995	2.358361146	0.018355825	0.039426347
LOC123283831	11.4470541	-2.443410596	0.9911714	-2.465174636	0.013694649	0.030511191
COPS4	1742.780389	-2.955330026	0.306099079	-9.654815136	4.69E-22	1.80E-20
LOC123283833	6.458157933	-5.012167891	1.726798434	-2.902578431	0.003701045	0.009460895
MRPS18C	679.7618958	-3.441045097	0.375580058	-9.161948365	5.10E-20	1.59E-18
C3H4orf36	2.586619978	4.988878196	2.527845052	1.973569619	0.048430701	0.09173716
HERC6	4.504288283	3.952291891	2.011968498	1.964390543	0.049484819	0.09339521
PYURF	82.64377457	-2.23908098	0.51033047	-4.387511839	1.15E-05	4.69E-05
LOC123284376	34.21766173	-5.51359328	0.992378243	-5.5559393	2.76E-08	1.72E-07
LOC123284151	27.34454877	-3.561917222	0.831090643	-4.285834827	1.82E-05	7.19E-05
LOC123284038	2.886413514	-4.832532046	2.240912951	-2.156501458	0.03104453	0.062495882
LOC123284037	13.60887317	-2.398773193	0.910807178	-2.633678401	0.008446545	0.01986983
LOC123284154	4.433714489	-3.454621663	1.696410982	-2.036429674	0.041707228	0.080534786
LOC123284035	2.331176577	4.835929587	2.34014109	2.066511976	0.038780163	0.075652877
LOC106836973	8.045879793	-2.405105145	1.171381709	-2.053220676	0.04005118	0.077763813
LOC123284030	68.55659816	-2.717983189	0.468051848	-5.807013052	6.36E-09	4.35E-08
LOC106848582	62.13136484	-2.165666185	0.573217124	-3.778090526	0.000158035	0.000533596
LOC123284061	12.69016717	2.607876496	0.987876747	2.639880434	0.008293528	0.019543591
LOC123284942	45.09830775	-2.578816154	0.573910553	-4.493411281	7.01E-06	2.97E-05
LOC123284945	9.355893584	2.583459357	1.221482923	2.115018809	0.034428344	0.06835532
LOC123285089	16.78049834	-2.137443477	0.903845721	-2.364832215	0.018038241	0.038866672
LOC123285092	11.47592573	-2.554498066	1.168234738	-2.186630806	0.028769487	0.058460883
LOC123284949	82.71308512	2.56666569	0.452646009	5.67035971	1.42E-08	9.27E-08
LOC123285097	468.3664486	-2.552290723	0.341888294	-7.465276717	8.31E-14	1.17E-12
LOC106821907	7.405931423	-3.201802777	1.381543474	-2.317554848	0.020473527	0.043457187
DHRSX	42.68591312	-2.402495477	0.547856187	-4.385266669	1.16E-05	4.73E-05
SLC25A6	260.0314052	-2.458654009	0.295802764	-8.311802008	9.43E-17	1.98E-15
LOC123285129	1260.580388	-2.135358111	0.257925318	-8.278978312	1.24E-16	2.54E-15
ZDBF2	19.23527888	2.732991002	0.884243879	3.090766098	0.001996408	0.005419319
EEF1B2	3193.973782	-2.54982169	0.29544876	-8.630334705	6.12E-18	1.49E-16
LOC123285146	17.52909543	-2.485753362	0.959794656	-2.589880393	0.009600928	0.022273174
LOC106843149	156.1095082	-3.036160152	0.366446842	-8.28540406	1.18E-16	2.43E-15
MPP4	17.68898074	-2.134551539	0.791709125	-2.696131033	0.007015007	0.016797514
NDUFB3	493.613311	-3.676675192	0.306200396	-12.00741488	3.25E-33	3.08E-31
NIF3L1	8065.543829	-2.821354125	0.237907844	-11.85902103	1.93E-32	1.73E-30
LOC123285155	23.3930246	-3.007015313	0.759684896	-3.958240224	7.55E-05	0.00027094
LOC123284968	18.15648886	-2.653729053	0.909670381	-2.917242453	0.003531412	0.009070318
LOC123285176	36.34916649	-2.455210344	0.617474159	-3.976215534	7.00E-05	0.000252343
LOC106828802	5.566393911	3.200434292	1.490704726	2.146927045	0.03179909	0.063818489
LOC106838708	41.72830394	2.439660575	0.59882765	4.074061335	4.62E-05	0.000171106
OSGEPL1	591.0959529	2.263360351	0.235889386	9.595007177	8.39E-22	3.14E-20
LOC123284981	95.71332021	-2.938423936	0.59554735	-4.933988767	8.06E-07	4.02E-06
LOC123284982	53.58257061	-2.325790926	0.555431472	-4.187358919	2.82E-05	0.00010812
CALCRL	14.31921495	2.830180224	1.310748696	2.159208879	0.030833965	0.062117854
FSIP2	4.024367537	-5.310985307	2.066628936	-2.569878517	0.010173418	0.023431839
ZNF804A	3.283497381	5.328387422	2.138103937	2.4921087	0.012698717	0.028551825
LOC123284989	28.17247163	-3.29930699	0.924245548	-3.569729926	0.000357349	0.001125989
HOXD9	27.55223796	-2.176300861	0.71072352	-3.062092079	0.002197958	0.00591564
ATF2	3827.057807	2.606971074	0.20849117	12.50398792	7.10E-36	7.63E-34
DLX1	87.10320084	-2.27392059	0.406181438	-5.598287799	2.16E-08	1.37E-07
METAP1D	893.0549593	-2.75705369	0.244708731	-11.2666748	1.92E-29	1.37E-27
LOC106834724	8.491049043	3.232720157	1.31615501	2.456184973	0.014042086	0.031192878
LOC123285238	5.954177518	6.187873332	1.823799065	3.392848176	0.0006917	0.002056527
LOC123285241	9.374772356	3.244976316	1.200897164	2.702126721	0.00688975	0.016545117
DHRS9	7.238302656	3.839986815	1.413857565	2.715964402	0.006608302	0.015952795
SPC25	15997.97173	-4.320940049	0.296412005	-14.57747992	3.91E-48	1.05E-45
LOC123285003	2.204546573	4.752755777	2.403676929	1.977285599	0.048009357	0.091051652
ITGB6	34.71315433	2.333389322	0.622658756	3.747460867	0.000178634	0.000597472
NR4A2	7.107865697	6.440373537	1.761629966	3.655917338	0.000256264	0.000830137
KCNJ3	18.27264135	-2.506961254	0.802549073	-3.123748242	0.001785632	0.004896514
GALNT13	113.2555611	2.73825553	0.453677248	6.03569066	1.58E-09	1.19E-08
TNFAIP6	14.18684386	3.576623028	1.014944433	3.523959453	0.000425149	0.00131605
NMI	9.547875042	3.403699703	1.315115821	2.588136839	0.009649664	0.022367205
ORC4	2128.869041	-2.479476204	0.244320487	-10.148458	3.37E-24	1.58E-22
ZEB2	49.99237177	2.272772994	0.588659381	3.86093056	0.000112956	0.000392673
LOC123285038	31.8784565	-2.839826162	0.757857193	-3.747178475	0.000178835	0.000598054
LOC123285042	18.93277203	-3.227370345	0.923322231	-3.495388974	0.000473371	0.001450094
LOC123285041	196.4784966	-2.012778616	0.35961487	-5.597039448	2.18E-08	1.38E-07
LOC123285281	510.2219032	2.451834105	0.26264502	9.335163135	1.01E-20	3.39E-19
MAP3K19	19.64281624	2.42937879	0.789782022	3.076011763	0.002097896	0.005669412
LOC123285289	216.5546396	-2.007315475	0.31324494	-6.408133755	1.47E-10	1.29E-09
LOC123285303	12.38959363	-5.016793728	1.384720515	-3.622964833	0.000291245	0.000934161
LOC123285053	42.5689521	-2.944992276	0.557598275	-5.281566333	1.28E-07	7.17E-07
STEAP3	44.42075034	-3.283040361	0.591898801	-5.546624445	2.91E-08	1.81E-07
TMEM37	1874.864337	-4.543993128	0.240473942	-18.89598965	1.23E-79	4.47E-76
LOC123285307	4.108783334	-5.351167299	1.961481103	-2.728125849	0.00636953	0.015436611
LOC123285328	7.86053208	-2.954150135	1.465297424	-2.01607543	0.043792089	0.084052399
LOC123285346	94.33349002	2.690725419	0.399973968	6.727251355	1.73E-11	1.73E-10
ERCC3	873.5826541	-2.158809864	0.24920565	-8.662764538	4.60E-18	1.14E-16
PROC	602.9885251	-2.639951996	0.240273723	-10.98726889	4.40E-28	2.81E-26
LIMS2	113.6056094	-2.054950866	0.359139427	-5.721874885	1.05E-08	6.97E-08
HS6ST1	93.75813092	-2.522580062	0.437340452	-5.768000765	8.02E-09	5.41E-08
LOC123285358	74.80948567	2.546426498	0.436960054	5.827595627	5.62E-09	3.89E-08
ARHGEF4	15.32232322	2.322784614	0.835071593	2.781539489	0.005410175	0.013329292
LOC123284938	31.48655244	-3.746042816	0.685270803	-5.466514553	4.59E-08	2.76E-07
NOC2L	39.3917395	-3.288031484	0.638682879	-5.148144083	2.63E-07	1.41E-06
ISG15	5.365344333	-3.711121485	1.753762403	-2.11609137	0.034337037	0.068211286
C5H1orf159	33.62134951	-4.43136233	0.850784761	-5.208558656	1.90E-07	1.04E-06
B3GALT6	3.507666229	-5.131232896	2.036208911	-2.519993341	0.011735705	0.026611505
UBE2J2	1307.451537	-3.148809718	0.20933353	-15.04207051	3.89E-51	1.25E-48
PUSL1	112.0178221	-4.541378963	0.509759984	-8.908857321	5.16E-19	1.45E-17
INTS11	351.9011886	-2.600474013	0.315316585	-8.247184367	1.62E-16	3.28E-15
LOC106845234	107.4339353	-3.254954454	0.462579532	-7.036529347	1.97E-12	2.26E-11
TAS1R3	36.58606907	-4.802830508	0.786354237	-6.107718737	1.01E-09	7.80E-09
DVL1	3.554371752	-5.155538651	2.125964275	-2.425035412	0.015306894	0.033659736
LOC123285614	7.093597421	-3.043524318	1.449863102	-2.099180477	0.035800994	0.070732985
AURKAIP1	72.44893226	-2.671569553	0.451594165	-5.915863759	3.30E-09	2.37E-08
LOC123285613	23.00536742	-2.491959196	0.746448948	-3.338418791	0.000842567	0.002466087
MRPL20	73.59050076	-2.532425888	0.550827311	-4.597495142	4.28E-06	1.87E-05
SSU72	6143.242303	-2.735450571	0.259788128	-10.52954417	6.31E-26	3.32E-24
FNDC10	111.764897	-2.282022062	0.519407786	-4.393507615	1.12E-05	4.57E-05
MIB2	4.896039331	-3.692952756	1.732200232	-2.131943345	0.033011504	0.065938372
GABRD	10.90938762	-6.763332779	1.540658721	-4.389896793	1.13E-05	4.64E-05
PRKCZ	59.4905441	-2.765347274	0.530160203	-5.216059706	1.83E-07	9.99E-07
MORN1	28.3938294	-4.006975801	0.86467345	-4.634091402	3.59E-06	1.59E-05
PANK4	27.52255976	-2.700675469	0.731288859	-3.69303516	0.000221593	0.000726456
PRXL2B	6.779985747	-4.14840614	1.566448624	-2.648287391	0.008090072	0.019105427
ARHGEF16	202.7474522	-2.61769055	0.452071908	-5.790429583	7.02E-09	4.77E-08
LOC123285629	84.07958017	2.331079938	0.650425555	3.583930429	0.000338462	0.001071895
LOC123285632	104.3581517	-2.62117863	0.456776118	-5.738431858	9.56E-09	6.37E-08
LOC123285633	455.6373821	-3.727354677	0.768530561	-4.849975869	1.23E-06	5.97E-06
LOC123285634	198.8652	-2.081791253	0.30711928	-6.778445344	1.21E-11	1.24E-10
LOC123285448	5.40658549	-4.728448511	1.873442731	-2.523935444	0.011604924	0.026358789
LOC123285449	13.93723168	-2.255217123	0.927745149	-2.430858439	0.015063099	0.033193902
KCNAB2	27.3204689	-2.215631784	0.655118329	-3.382032965	0.000719515	0.002131678
ACOT7	1254.367514	-2.395894126	0.237419681	-10.09138803	6.03E-24	2.76E-22
HES2	58.29654355	-2.287398573	0.476065468	-4.80479835	1.55E-06	7.36E-06
TNFRSF25	16.84270891	-3.905573598	1.055636527	-3.699733287	0.000215826	0.000709896
ZBTB48	838.092005	-3.04727266	0.31528323	-9.665191062	4.24E-22	1.65E-20
LOC123285642	111.6259404	-4.083373779	0.54095602	-7.548439479	4.41E-14	6.42E-13
LOC123285641	7.960578769	-3.306795986	1.277258678	-2.588979071	0.009626094	0.022322061
LOC123285644	21.47930453	-2.647951302	0.752608912	-3.518362936	0.000434218	0.001340888
CA6	73.62008284	-3.695585416	0.526071754	-7.024869499	2.14E-12	2.44E-11
PIK3CD	12.56123153	-2.028202269	0.960253889	-2.112152101	0.034673405	0.068729274
LOC106836686	10.69641473	-2.466879421	1.130383572	-2.182338352	0.029084571	0.059013191
PEX14	647.8224227	-2.187848213	0.256687868	-8.523379908	1.55E-17	3.57E-16
LOC123285662	12.74007989	-3.404384021	1.073706484	-3.170684048	0.001520805	0.004229865
SRM	237.5578921	-2.414594086	0.292416137	-8.257390013	1.49E-16	3.02E-15
LOC106836673	29.91367865	-3.412421369	0.727206201	-4.692508623	2.70E-06	1.22E-05
MAD2L2	31.00641165	-2.985539802	0.676508931	-4.413156521	1.02E-05	4.20E-05
LOC106836669	76.9165416	-3.672061978	0.472167876	-7.777026273	7.42E-15	1.20E-13
MTHFR	3.418253432	-5.099125809	2.167531872	-2.352503267	0.018647526	0.039982026
LOC123286165	11.66571395	-6.857711415	1.532884633	-4.47372964	7.69E-06	3.24E-05
TNFRSF8	18.39966992	-2.62145267	0.821541169	-3.190896291	0.001418322	0.003971665
TNFRSF1B	14.75897858	-2.258259614	0.873470809	-2.585386474	0.00972699	0.022527291
DHRS3	94.27829628	-2.388474186	0.425219975	-5.617031955	1.94E-08	1.24E-07
LOC106828023	42.67057901	-2.633503821	0.578587265	-4.551610416	5.32E-06	2.30E-05
LOC123285455	155.8713639	-2.500649329	0.340831998	-7.336897192	2.19E-13	2.88E-12
LOC106828016	557.6722309	-2.901336544	0.385690332	-7.52245079	5.38E-14	7.74E-13
LOC123285675	4212.264436	-2.651841475	0.319634876	-8.296470995	1.07E-16	2.23E-15
ZBTB17	1260.318877	-2.974663065	0.268412692	-11.08242327	1.53E-28	1.01E-26
SRARP	11329.9189	-2.698779543	0.242631527	-11.12295496	9.70E-29	6.53E-27
ARHGEF19	10.52342122	-2.504152567	1.214931023	-2.061147932	0.039288929	0.076515374
CPLANE2	8.532195141	-3.424235522	1.317268986	-2.599496047	0.009336075	0.021728064
NECAP2	2888.144351	-2.127894546	0.335736316	-6.337993382	2.33E-10	1.98E-09
MFAP2	30.27648324	2.326897258	0.670769996	3.468994251	0.000522411	0.001586693
LOC123285690	4.855407121	-5.595423437	1.837782066	-3.04466103	0.002329427	0.006229468
PADI1	57.85478356	-2.319064493	0.535737378	-4.328733791	1.50E-05	6.01E-05
PADI3	719.4864593	-3.515188157	0.319978688	-10.98569465	4.48E-28	2.85E-26
PADI6	17199.50862	-3.607838596	0.284091906	-12.69954731	5.95E-37	6.72E-35
LOC123285460	106.1370845	-3.883096753	0.459864814	-8.443996226	3.07E-17	6.87E-16
LOC123285694	51.78902155	-2.262308878	0.685924265	-3.298190476	0.000973101	0.002813789
ALDH4A1	34.96060859	-2.076570173	0.649375843	-3.197794	0.001384832	0.003886365
LOC123285462	362.1875301	-2.41408213	0.346354076	-6.969983316	3.17E-12	3.54E-11
LOC123285701	22.50236344	-2.762845372	0.720352454	-3.835407732	0.000125356	0.000432403
MRTO4	488.863239	-3.65290017	0.277887521	-13.14524723	1.81E-39	2.50E-37
LOC106839790	13.62144291	-2.704877646	0.942754671	-2.869121446	0.004116137	0.010399515
SLC66A1	16.44657571	-2.334478521	0.862378802	-2.707022152	0.006788973	0.016329766
LOC123285702	3.753411371	-5.225927409	1.98268731	-2.635779925	0.008394416	0.019757853
MICOS10	1545.762981	-3.188220468	0.277067006	-11.50703764	1.22E-30	9.47E-29
PLA2G2F	126.1116961	-3.530891779	0.501971472	-7.034048693	2.01E-12	2.30E-11
LOC123285706	37.79551474	-2.634635855	0.674779404	-3.904440236	9.44E-05	0.000332773
MUL1	212.0353515	-2.109374336	0.438495023	-4.810486379	1.51E-06	7.17E-06
PINK1	48.49518826	-2.527936196	0.547542828	-4.616873911	3.90E-06	1.72E-05
KIF17	133.168094	-2.6812678	0.411791875	-6.511220753	7.45E-11	6.82E-10
LOC123285712	24.39459495	-2.813108418	0.770987716	-3.648707184	0.000263563	0.000851885
ALPL	3.785551464	-5.23344047	2.021619058	-2.588737205	0.009632858	0.02233537
LOC106840002	124.057082	-2.511346252	0.413549829	-6.072656976	1.26E-09	9.59E-09
C1QC	6.437165115	4.160012637	1.815462124	2.291434552	0.021938293	0.046099791
LOC106839992	22.01356071	-3.446349524	0.830643171	-4.149013253	3.34E-05	0.000126655
ASAP3	77.68108455	-2.696291199	0.511562472	-5.270697811	1.36E-07	7.58E-07
E2F2	8.140543996	-3.271790813	1.371540777	-2.385485629	0.017056589	0.037029501
LOC106840056	1203.309016	-3.501327566	0.29435842	-11.89477634	1.26E-32	1.14E-30
RPL11	11507.11052	-4.943042141	0.288684645	-17.12263616	1.01E-65	8.66E-63
LOC123285740	23.37240098	-2.124197805	0.686268182	-3.095288198	0.001966217	0.005346757
LOC106839965	8.424283163	-2.723504607	1.238165695	-2.199628545	0.02783326	0.056817775
SYF2	4093.323	-2.290483503	0.225961417	-10.13661328	3.80E-24	1.77E-22
LOC106839952	417.0518467	-3.469184955	0.747404289	-4.641644428	3.46E-06	1.54E-05
TMEM50A	6018.280472	-2.819236416	0.254560957	-11.07489716	1.66E-28	1.09E-26
PAQR7	386.2061625	-2.207765071	0.367585083	-6.006133475	1.90E-09	1.41E-08
STMN1	9957.005961	-3.283859995	0.274353472	-11.96944936	5.14E-33	4.77E-31
SLC30A2	27.734388	-2.686037739	0.75413046	-3.561767996	0.000368366	0.001156525
PDIK1L	1763.972403	2.002938351	0.330468964	6.060896988	1.35E-09	1.03E-08
ZNF593	117.6994856	-3.81149357	0.400234078	-9.523161028	1.68E-21	6.06E-20
LOC123285750	12.6854453	-4.488278349	1.198067138	-3.746266137	0.000179486	0.000599956
CRYBG2	14.80626853	-3.712219503	1.105002988	-3.35946558	0.000780934	0.002299793
DHDDS	3890.179313	-3.500848949	0.29114045	-12.02460513	2.64E-33	2.54E-31
RPS6KA1	6.800435535	-4.152460399	1.570663929	-2.643761229	0.008199047	0.019337643
LOC123285755	5.290307612	3.117150037	1.495998544	2.08365847	0.037191244	0.073049685
LOC123285757	7.484108935	-3.280096849	1.3986775	-2.345141643	0.019019853	0.04070032
GPATCH3	337.5993164	-2.953956401	0.387976347	-7.61375383	2.66E-14	4.00E-13
NR0B2	49.3238717	2.223297801	0.527510524	4.214698473	2.50E-05	9.67E-05
NUDC	3916.323588	-2.414443716	0.247248669	-9.765244541	1.59E-22	6.30E-21
SYTL1	13.2597403	-3.501777466	1.099447536	-3.185033712	0.001447371	0.004044704
MAP3K6	147.9499791	-3.056294777	0.40265669	-7.590324092	3.19E-14	4.73E-13
FGR	28.32673564	-3.129575019	0.722034972	-4.334381491	1.46E-05	5.87E-05
IFI6	84.02881366	2.444986527	0.661706922	3.694968945	0.000219914	0.000721623
ATP5IF1	151.3051852	-4.087634487	0.50340319	-8.120001153	4.66E-16	8.86E-15
SESN2	352.5663632	-2.356410755	0.349714249	-6.738103356	1.60E-11	1.61E-10
LOC123285480	102.2064516	-3.867733907	0.484056429	-7.990254177	1.35E-15	2.40E-14
LOC106829072	169.9962123	-2.428988323	0.389183098	-6.241248231	4.34E-10	3.54E-09
TMEM234	351.2697904	-2.321969137	0.32605821	-7.121333136	1.07E-12	1.27E-11
EIF3I	1499.669636	-2.387144306	0.216179957	-11.04239423	2.39E-28	1.55E-26
LOC123285780	75.81030362	-3.935660244	0.556757144	-7.0688994	1.56E-12	1.82E-11
TSSK3	5.295902174	-5.717928509	1.797610468	-3.180849584	0.001468439	0.004095706
YARS1	1197.896271	-2.266336605	0.265315032	-8.542058793	1.32E-17	3.07E-16
LOC123285790	8.000419719	-2.638821021	1.242109955	-2.124466527	0.033631152	0.06701653
C5H1orf94	10.2487364	2.971587811	1.286224525	2.310318108	0.020870549	0.044166682
GJB5	27.64953163	-3.856767714	0.829851987	-4.64753688	3.36E-06	1.50E-05
GJA4	203.4922255	-4.10854099	0.50297919	-8.168411485	3.12E-16	6.06E-15
SMIM12	444.6887608	-2.773429717	0.259643685	-10.68167597	1.24E-26	6.97E-25
LOC106830526	31.66761639	-2.020447294	0.789798877	-2.558179497	0.010522176	0.024158589
PSMB2	2161.174701	-2.07049335	0.265554922	-7.796855492	6.35E-15	1.04E-13
COL8A2	3.084274313	-4.940717343	2.145436334	-2.302896276	0.02128468	0.044951496
MAP7D1	21.8390335	-2.723514353	0.822170641	-3.312590133	0.000924363	0.002683532
LOC106830543	10.95403875	-5.778577666	1.556632098	-3.712230831	0.00020544	0.000679012
LSM10	3792.300744	-2.736907035	0.23157159	-11.81883769	3.12E-32	2.71E-30
OSCP1	3598.150487	-3.475785588	0.214741399	-16.18591296	6.34E-59	3.84E-56
MRPS15	448.1490769	-3.113638636	0.344472629	-9.038856435	1.58E-19	4.70E-18
RSPO1	5.904891403	-5.868286008	1.790798989	-3.276909382	0.0010495	0.003018698
LOC123285810	4.569998964	-4.498775135	1.841745225	-2.442669634	0.014579076	0.032241403
YRDC	4.614065127	-4.501010569	1.822420767	-2.469797672	0.013518949	0.030159783
INPP5B	1951.24008	-2.47537987	0.205162902	-12.06543606	1.61E-33	1.56E-31
UTP11	17498.3989	-2.200561949	0.251144223	-8.76214439	1.92E-18	5.02E-17
POU3F1	51.68830638	-2.074793963	0.514434963	-4.033151151	5.50E-05	0.000201461
NDUFS5	1495.041462	-3.742815866	0.327072991	-11.44336576	2.54E-30	1.92E-28
LOC106830589	2.93717298	-4.862884502	2.424436973	-2.005778891	0.044879844	0.085893044
MFSD2A	381.8944658	-2.469813369	0.327262934	-7.546877796	4.46E-14	6.48E-13
RIMS3	16.18375857	-2.986443881	0.956763123	-3.121403624	0.001799912	0.004931952
LOC123285827	4.320322204	-5.435245089	1.975546368	-2.751261716	0.005936619	0.014479138
GUCA2A	57.17479575	-2.425677549	0.534714094	-4.536401	5.72E-06	2.46E-05
PPCS	4597.60163	-2.947448781	0.206368753	-14.28243736	2.82E-46	6.68E-44
C5H1orf50	3262.122104	-2.886562609	0.219676069	-13.1400868	1.94E-39	2.66E-37
ZNF691	451.5678938	-2.243903186	0.292563723	-7.66979297	1.72E-14	2.66E-13
TMEM125	434.8938954	-2.390120398	0.308960573	-7.73600455	1.03E-14	1.63E-13
LOC106847923	5.613711068	-3.884142235	1.606949826	-2.417089925	0.015645151	0.034310177
ELOVL1	195.7773311	-2.541285944	0.345173826	-7.362336753	1.81E-13	2.42E-12
MED8	819.189847	-4.470710063	0.260779153	-17.14366354	7.01E-66	6.37E-63
DPH2	74.33346823	-3.156637495	0.645231798	-4.892253461	9.97E-07	4.91E-06
B4GALT2	30.51170387	-2.098510137	0.650898967	-3.224018231	0.001264054	0.003576403
CCDC24	104.4912866	-2.801858071	0.407784388	-6.870930217	6.38E-12	6.81E-11
DMAP1	1606.776323	-2.676833036	0.23964401	-11.17003941	5.72E-29	3.91E-27
TMEM53	193.4390742	-2.672540217	0.329541909	-8.109864462	5.07E-16	9.54E-15
ARMH1	19.23276303	-2.830820878	0.781530856	-3.622148575	0.000292166	0.000936976
RPS8	548.7261241	-3.184206858	0.310615281	-10.25128849	1.17E-24	5.66E-23
UROD	235.2425404	-2.255403033	0.325871827	-6.921135377	4.48E-12	4.89E-11
TOE1	244.1816854	-3.03107775	0.319506295	-9.486754412	2.38E-21	8.54E-20
MMACHC	26.12255352	-4.787291495	0.91221708	-5.247973975	1.54E-07	8.51E-07
MAST2	287.9915969	-2.871382633	0.345035041	-8.322002963	8.65E-17	1.82E-15
POMGNT1	129.6399587	-3.167315373	0.454367804	-6.970818241	3.15E-12	3.52E-11
LOC106822600	3966.171834	-5.038802332	0.756350502	-6.661993769	2.70E-11	2.63E-10
TEX38	74.98538414	-2.897937488	0.477747327	-6.065837151	1.31E-09	9.97E-09
LOC123285863	23.98756251	-2.880074068	0.73522323	-3.917278389	8.96E-05	0.000317209
SLC5A9	31.77668225	-2.25152098	0.626402885	-3.594365596	0.000325183	0.001033592
LOC123285867	46.71624648	-3.19293912	0.66387865	-4.809522221	1.51E-06	7.20E-06
ELAVL4	146.6510032	3.125315857	0.393003942	7.952377884	1.83E-15	3.19E-14
KTI12	223.4071888	-2.160861215	0.398246324	-5.425941402	5.76E-08	3.41E-07
BTF3L4	2257.897165	-2.458006772	0.242818762	-10.12280415	4.38E-24	2.03E-22
LOC123285877	15.86465108	-2.689132497	0.88584957	-3.035653669	0.002400149	0.006398246
LOC106833177	1720.712958	-2.892711005	0.217730319	-13.28575191	2.80E-40	4.16E-38
LOC123285887	112.3022106	-2.142546553	0.380014669	-5.638062757	1.72E-08	1.10E-07
ACOT11	5.247433248	-3.747473889	1.698130902	-2.206822739	0.027326446	0.055913994
MROH7	20.23665305	-3.518926573	0.834315342	-4.217741656	2.47E-05	9.55E-05
LOC106833228	3.313152083	-5.046256751	2.074282265	-2.432772452	0.014983714	0.033045672
LOC123285897	28.87768231	-2.180976447	0.734845688	-2.967938008	0.002998048	0.00783039
LOC123285911	9.027496057	-3.143850126	1.209169573	-2.600007638	0.009322169	0.021704962
LOC123285912	3.084981605	-4.930918869	2.401242344	-2.053486555	0.040025412	0.0777207
LOC123285915	22.19165437	-3.130040286	0.905511644	-3.456653823	0.000546927	0.001657037
LOC123285527	14.94037202	-2.082982212	1.025446636	-2.031292648	0.042225317	0.081441473
LOC123285529	78.95186094	-2.812044891	0.484862152	-5.799679101	6.64E-09	4.53E-08
KCNAB1	25.01051043	2.157478866	0.758562777	2.844166535	0.004452777	0.011162132
LOC106835369	3.697791581	4.489474612	1.946067163	2.306947416	0.021057752	0.044528286
LOC123285950	128.1936105	2.082529349	0.449813406	4.629762741	3.66E-06	1.62E-05
VEPH1	16.11545905	-2.081934863	0.804660058	-2.587347093	0.009671811	0.022413778
SHOX2	963.9742605	2.230772899	0.236772243	9.421598021	4.44E-21	1.55E-19
LOC123285535	638.4750993	2.154935188	0.24566429	8.771869885	1.76E-18	4.64E-17
MYNN	8393.503436	2.639649112	0.220218937	11.98647651	4.18E-33	3.95E-31
PRKCI	19.76822128	2.191618138	0.833247029	2.630214165	0.008533109	0.020047523
RPL22L1	39.5927405	-2.542459442	0.654577296	-3.884124087	0.000102699	0.000359827
LOC106847509	20.51666698	-2.180954485	0.8720589	-2.500925666	0.012386917	0.027928498
LOC123285984	22.20314312	-2.511824952	0.770399765	-3.260417599	0.001112483	0.003186351
LOC106829296	305.1756629	2.662819108	0.306854348	8.67779494	4.04E-18	1.01E-16
EIF2B5	151.0177308	-3.18963312	0.438191141	-7.279090838	3.36E-13	4.34E-12
LOC123286000	9.473880501	-3.562443053	1.210949981	-2.941858136	0.003262493	0.008457283
ABCF3	2764.13539	-2.156672477	0.31015529	-6.953524733	3.56E-12	3.95E-11
VWA5B2	22.59973149	-2.854768544	0.747174121	-3.820754044	0.000133044	0.000455752
POLR2H	80.75550523	-3.450232509	0.57580922	-5.991971622	2.07E-09	1.54E-08
LOC123285556	47.23520479	-2.480424944	0.528852744	-4.690199628	2.73E-06	1.24E-05
LOC106834548	23.24424954	-2.105927458	0.788786352	-2.669832527	0.007588909	0.018007664
LOC123286012	234.9653177	-3.194370749	0.362866723	-8.803151536	1.33E-18	3.56E-17
TPRG1	2786.323194	-2.411144212	0.27314704	-8.827275631	1.07E-18	2.90E-17
MB21D2	2778.238638	-2.006441263	0.220469125	-9.100781159	8.97E-20	2.73E-18
ATP13A5	3110.146613	-2.510867473	0.236048233	-10.63709497	2.00E-26	1.11E-24
LOC123286035	41.37279962	-2.106307616	0.547615501	-3.846325772	0.000119902	0.000414903
ATP13A3	5055.816097	2.044150753	0.22021929	9.282341929	1.66E-20	5.44E-19
BDH1	205.7793276	-2.836820197	0.390207667	-7.270026799	3.59E-13	4.60E-12
WDR53	3652.336862	-2.131490668	0.246669069	-8.641094242	5.57E-18	1.36E-16
LOC123286042	14.77583773	-3.199042781	1.188966476	-2.690608059	0.007132193	0.017044442
TFRC	120.4599903	3.227264383	0.398193524	8.104763611	5.28E-16	9.91E-15
LOC123286053	57.33354181	-3.98932734	1.277428996	-3.122934702	0.001790575	0.004909452
MIX23	2684.735776	-4.545937976	0.292399594	-15.54700507	1.67E-54	7.27E-52
CD86	14.0138557	2.493693496	0.901847314	2.765094998	0.005690622	0.013933688
SLC15A2	10.33457817	-3.692607453	1.499040209	-2.46331448	0.013765912	0.030651178
HCLS1	4.843573821	5.887557177	2.09076924	2.815976562	0.004862921	0.012092632
RABL3	159.3808365	-2.291552884	0.404021513	-5.671858576	1.41E-08	9.19E-08
NR1I2	12.03123615	-2.42279402	1.088578832	-2.225648661	0.026037724	0.053543261
LOC106829186	2009.851128	-2.480771612	0.337467476	-7.351142826	1.97E-13	2.62E-12
CD80	8.567875693	2.42276829	1.161133902	2.086553744	0.036928492	0.0726186
LOC123285435	3.59438397	-5.163503013	2.083130188	-2.478723146	0.013185361	0.029503073
GAP43	22.8299433	2.523796695	0.850263724	2.968251642	0.00299499	0.007823341
CD200R1	3.366162009	5.367241728	2.097229192	2.559206094	0.010491152	0.024089895
PHLDB2	638.1015769	3.508989328	1.303499404	2.691976167	0.007103002	0.016982123
LOC123286104	15.11327831	2.330295053	0.908512413	2.564956758	0.010318866	0.023734263
ALCAM	30.03494162	2.299083292	0.648928142	3.542893491	0.000395763	0.001233485
LOC123286105	146.2820978	2.135725289	0.386144501	5.530896558	3.19E-08	1.97E-07
LOC123286111	430.5766753	-2.146719748	0.324312101	-6.619302021	3.61E-11	3.44E-10
RPL24	2638.164922	-2.976207933	0.277884877	-10.71021914	9.11E-27	5.22E-25
LOC106838887	2170.804936	2.666690267	0.305571379	8.726898032	2.62E-18	6.72E-17
LOC123286120	70.3156304	-4.113804186	0.549481477	-7.4867022	7.06E-14	1.00E-12
TOMM70	280.2912845	-2.169382351	0.302728348	-7.166102433	7.72E-13	9.46E-12
CMSS1	542.4892837	-2.376300935	0.250841597	-9.473312903	2.71E-21	9.52E-20
GPR15	5.053252002	3.48754873	1.565046269	2.22839976	0.025853869	0.053215352
RIOX2	1868.737353	-3.053534663	0.229182569	-13.32359036	1.69E-40	2.54E-38
LOC123285588	113.7407983	-2.435716135	0.434350596	-5.607719103	2.05E-08	1.30E-07
ACP1	2688.475147	-2.003260384	0.270064797	-7.417702723	1.19E-13	1.63E-12
LOC123286423	50.56614165	2.12792048	0.499089917	4.263601426	2.01E-05	7.90E-05
TMEM18	298.0733062	-3.920202758	0.304000569	-12.89537966	4.78E-38	5.92E-36
LOC123286247	81.26546727	-2.0969081	0.451904278	-4.640159882	3.48E-06	1.55E-05
ADI1	255.8613311	-2.392104401	0.287030494	-8.333973049	7.82E-17	1.66E-15
RPS7	1120.733045	-2.922491978	0.319366305	-9.150908935	5.65E-20	1.75E-18
ITGB1BP1	763.3955277	-2.855961246	0.268864123	-10.62232183	2.35E-26	1.28E-24
LOC123286262	41.7033421	-2.994631139	0.612084561	-4.89251213	9.96E-07	4.90E-06
LOC123286447	24.6253867	-3.34198596	0.831584751	-4.018815827	5.85E-05	0.000213224
ATP6V1C2	76.21872624	3.291956531	0.600363708	5.483270367	4.18E-08	2.53E-07
LOC123286464	4.510197823	-3.518595927	1.768204895	-1.989925453	0.046599148	0.088739748
LOC123286466	15.38862923	-2.627066881	0.908454906	-2.891796682	0.003830457	0.009753426
LOC123286281	341.3765158	-2.426422093	0.307988619	-7.878284911	3.32E-15	5.66E-14
LOC106835644	3.458737178	-5.099889015	2.099433954	-2.429173352	0.015133295	0.033314935
LOC123286295	73.08086029	2.055958248	0.476072365	4.318583471	1.57E-05	6.28E-05
LOC123286299	4.827682411	5.888287474	2.168526794	2.715339967	0.006620777	0.015972752
LOC106847218	6.058342689	3.353945786	1.590042455	2.109343543	0.034914939	0.069157766
PTRHD1	393.2145011	-2.183329904	0.334162427	-6.533738459	6.41E-11	5.92E-10
LOC123286303	9.324507602	-2.235384505	1.04112077	-2.147094332	0.031785772	0.063802196
GAREM2	8.101819724	-6.339206819	1.620788105	-3.911187895	9.18E-05	0.000324659
DRC1	6.194568596	-5.953040089	1.757276451	-3.387651435	0.000704938	0.002091894
KCNK3	3.572452969	-4.129207107	2.006520824	-2.057893971	0.039600313	0.07703926
SLC35F6	91.31946573	-2.010537653	0.500969155	-4.013296297	5.99E-05	0.000217946
OST4	419.3667896	-3.322440665	0.327347353	-10.14958769	3.33E-24	1.56E-22
KHK	45.64342407	-2.677010176	0.562681967	-4.757590137	1.96E-06	9.11E-06
PREB	938.7545285	-2.828961465	0.218912597	-12.92278975	3.35E-38	4.27E-36
CAD	274.1945077	-2.57460211	0.343715289	-7.490507956	6.86E-14	9.73E-13
TRIM54	2.483392972	-4.634826283	2.318524334	-1.999041466	0.045603868	0.087102948
UCN	12.67792543	-2.226921531	1.033759601	-2.15419671	0.031224749	0.062806516
SNX17	859.2786587	-2.262549746	0.266265805	-8.497335024	1.94E-17	4.43E-16
LOC106837052	42.57571386	-2.306678451	0.659403912	-3.498126733	0.000468538	0.0014365
KRTCAP3	267.5198272	-2.114353346	0.290167081	-7.286675441	3.18E-13	4.11E-12
IFT172	110.8636949	-2.780178824	0.460264849	-6.040389197	1.54E-09	1.16E-08
ZNF512	487.7891255	-2.053681635	0.242827804	-8.45735786	2.74E-17	6.14E-16
GPN1	1958.022499	-2.200388274	0.209337386	-10.51120548	7.67E-26	4.00E-24
SUPT7L	634.0864423	-2.258071799	0.24428337	-9.243657484	2.38E-20	7.69E-19
LOC123286506	8.270113545	-3.406225095	1.259882265	-2.703605877	0.006859159	0.016484047
LOC123286507	40.33050497	-3.088314207	0.722268889	-4.275851075	1.90E-05	7.51E-05
LOC123286510	280.9783443	-2.074983888	0.320392662	-6.476377687	9.40E-11	8.43E-10
LOC106847250	5.790555624	4.30216799	1.874540043	2.295052595	0.02173011	0.045728403
LOC106825888	89.35577941	5.047379736	0.584369542	8.637308033	5.76E-18	1.41E-16
GEMIN6	1351.248654	-3.483624267	0.260272239	-13.3845403	7.45E-41	1.14E-38
PKDCC	26.48075252	-2.051692763	0.780155208	-2.629852038	0.008542204	0.020064567
LOC123286541	9.43991281	-2.696235848	1.301220086	-2.072082869	0.038257714	0.074794207
LOC123286546	17.20644134	-3.26982147	0.982222704	-3.329002127	0.000871577	0.002544171
DYNC2LI1	1536.588393	-2.629873073	0.292118955	-9.002747088	2.20E-19	6.43E-18
SLC3A1	17.82247411	2.436104289	0.840877529	2.89709762	0.003766325	0.00961032
LOC123286334	2.628978067	-4.705350733	2.274013606	-2.069183193	0.038528899	0.075216521
TTC7A	71.11718702	-2.530647558	0.5702002	-4.438173749	9.07E-06	3.77E-05
LOC123286339	66.81228874	-2.122687775	0.447046035	-4.748253222	2.05E-06	9.51E-06
LOC123286344	4.255726492	4.698379708	1.874821056	2.506041679	0.012209123	0.027573227
CLHC1	340.8054008	-2.323639342	0.347400906	-6.688639275	2.25E-11	2.22E-10
RPS27A	876.437493	-2.682565562	0.342652838	-7.828814654	4.92E-15	8.15E-14
EFEMP1	75.53115679	3.393990216	0.555707361	6.107513514	1.01E-09	7.80E-09
MDH1	42345.64416	-2.328630855	0.25676981	-9.068943334	1.20E-19	3.62E-18
LOC106828370	7.848709394	-3.326913624	1.295015385	-2.56901475	0.010198812	0.023485367
LOC123286618	12.38020686	-2.255135124	0.981092989	-2.298594679	0.021527966	0.045381818
LOC106828366	4.872746021	-5.591678323	1.88289087	-2.969730435	0.002980612	0.007789513
LOC123286356	2.457137238	-4.608577255	2.303102189	-2.001030296	0.045389125	0.086723165
LOC123286623	4.475531425	-5.485017072	2.041904378	-2.686226216	0.007226414	0.017237507
FIGLA	5915.805339	-4.223200414	0.271312302	-15.56582721	1.24E-54	5.53E-52
CLEC4F	4.237265294	-5.396123501	1.945358691	-2.773845012	0.005539806	0.013604575
SPR	878.8464425	-2.230356181	0.279393798	-7.982840699	1.43E-15	2.53E-14
TPRKB	1837.590654	-3.9469767	0.291746911	-13.52876945	1.06E-41	1.73E-39
LOC106823841	29.05483092	2.276082043	0.64321544	3.538599823	0.000402255	0.00125229
ACTG2	57.38416198	6.629862757	0.905161212	7.32451045	2.40E-13	3.15E-12
DGUOK	895.4067578	2.075510532	0.220741497	9.402448364	5.33E-21	1.85E-19
LOC106828132	39.23107135	2.33694353	0.544239405	4.293962378	1.76E-05	6.95E-05
LOC123286656	53.02888403	-2.058401374	0.578612261	-3.557479705	0.00037443	0.001172526
DCTN1	802.309557	-2.791370093	0.300472906	-9.289922788	1.54E-20	5.08E-19
C6H2orf81	27.18996885	-2.629455242	0.807906384	-3.254653378	0.001135308	0.003244971
WDR54	40.05616855	-3.85366794	0.669349192	-5.757335608	8.55E-09	5.73E-08
RTKN	81.30932055	-2.445093921	0.608655264	-4.017206564	5.89E-05	0.000214505
TTC31	139.8197194	-2.503249154	0.396993505	-6.305516647	2.87E-10	2.41E-09
LOXL3	53.44947877	-2.348350306	0.736644973	-3.187899726	0.001433102	0.004008937
HK2	5.364149004	-3.834972734	1.712792942	-2.239017128	0.025154802	0.051967691
POLE4	85.34609015	-2.301159081	0.444166063	-5.180853	2.21E-07	1.20E-06
LOC123286663	56.98243154	2.672589612	0.47738456	5.598399776	2.16E-08	1.37E-07
LOC123286666	13.50620954	-2.852101382	1.032136797	-2.76329784	0.005722053	0.013999647
SUCLG1	2702.814886	-2.157274404	0.19873197	-10.85519556	1.88E-27	1.14E-25
TMSB10	3334.750477	-3.403030101	0.264403133	-12.87061186	6.59E-38	8.03E-36
LOC123286678	5.189449559	-3.661876763	1.76398318	-2.075913651	0.037901938	0.074185094
VAMP8	3002.215294	-3.535412412	0.258153613	-13.69499492	1.09E-42	1.91E-40
VAMP5	7.898659916	-3.323916153	1.339749544	-2.480998159	0.013101505	0.029330483
ATOH8	478.3662983	-4.157743937	0.349358105	-11.90109483	1.17E-32	1.06E-30
MRPL35	3379.816803	-3.815668245	0.30347986	-12.5730526	2.97E-36	3.26E-34
FOXI3	53.85150814	2.022996744	0.558695853	3.620926722	0.00029355	0.000940998
PSD4	100.0075516	-2.704587535	0.464156411	-5.826888249	5.65E-09	3.90E-08
IL36RN	29.75123226	-2.245299828	0.911091736	-2.464405876	0.01372406	0.03057179
LOC106838645	9.50648072	-2.929257501	1.162827732	-2.519081219	0.011766151	0.026672225
LOC123286691	3.506082001	4.384690646	2.179519872	2.011769061	0.044244287	0.084832985
CHCHD5	24.85528297	-4.423750504	0.897128262	-4.931012312	8.18E-07	4.07E-06
LOC106838644	33.78621091	-2.623255767	0.630466683	-4.16081585	3.17E-05	0.000120514
FAHD2A	748.1100235	-2.857716431	0.248973994	-11.47797159	1.70E-30	1.31E-28
GPAT2	197.6270736	-4.558798407	0.439275853	-10.37798543	3.12E-25	1.58E-23
CIAO1	1441.97889	-2.248780805	0.258973088	-8.683453659	3.84E-18	9.64E-17
ITPRIPL1	111.7381692	-2.139371272	0.386887778	-5.529694636	3.21E-08	1.98E-07
LMAN2L	657.6889322	-2.212005732	0.245441233	-9.012364007	2.02E-19	5.92E-18
CNNM3	30.03301688	-2.18893154	0.618850762	-3.537091128	0.00040456	0.001258747
ACTR1B	152.4812225	-4.366288864	0.491176022	-8.889458496	6.14E-19	1.70E-17
LOC123286721	15.25444162	2.496966705	1.01533918	2.45924392	0.013922999	0.030956711
LOC106842553	1642.51953	-3.948661129	0.294930631	-13.38844025	7.06E-41	1.09E-38
C6H2orf15	481.8671619	-3.038671006	0.253684317	-11.97815867	4.62E-33	4.31E-31
MITD1	5645.409012	2.232365327	0.235390982	9.483648481	2.46E-21	8.77E-20
LOC123286385	713.768306	-2.454648934	0.345275338	-7.109250685	1.17E-12	1.38E-11
NPAS2	23.770144	-2.952380332	0.83734387	-3.525887555	0.000422066	0.00130762
RPL31	534.2165846	-2.972816356	0.382474714	-7.772582726	7.69E-15	1.24E-13
LOC123286734	14.28072305	-2.062535355	0.892740857	-2.310340498	0.02086931	0.044166682
LOC123286741	166.1335418	-3.010216754	0.995572317	-3.023604317	0.002497829	0.006632701
LOC123286761	28.34167332	-2.339034507	0.744943295	-3.139882622	0.001690155	0.004657535
GMPR	57.56436032	-2.498819085	0.555073413	-4.501781258	6.74E-06	2.86E-05
CD83	80.62180891	3.076413863	0.543566475	5.659682865	1.52E-08	9.80E-08
LOC123287002	15.17847664	-2.348743144	0.887944779	-2.645145507	0.00816558	0.019264974
LOC106836565	102.4682671	-3.987491637	0.497188803	-8.020075297	1.06E-15	1.91E-14
PAK1IP1	2836.31018	2.327256929	0.299340718	7.774608631	7.57E-15	1.22E-13
LOC123287018	287.8090591	-2.437227916	0.280215731	-8.697684129	3.39E-18	8.53E-17
LOC123287020	22.98588466	-2.880647314	0.734130433	-3.923890337	8.71E-05	0.000309353
LOC123287024	245.3279295	-2.463280007	0.284642265	-8.653950281	4.97E-18	1.23E-16
LY86	13.71747342	4.17438824	1.286110898	3.245745174	0.001171436	0.003337737
RPP40	654.5998059	-3.119910438	0.268664983	-11.61264262	3.55E-31	2.86E-29
SLC22A23	862.017486	-2.42389955	0.245697858	-9.865367038	5.88E-23	2.46E-21
LOC106847891	8.973621848	-2.856735501	1.123912127	-2.541778341	0.011029009	0.025197613
LOC106847879	28.34041486	-4.646671042	0.939065036	-4.948188744	7.49E-07	3.75E-06
BPHL	708.8772849	2.090062709	0.278476008	7.505360063	6.13E-14	8.74E-13
LOC123287034	11.16838627	-2.6906735	1.164159072	-2.311259315	0.020818536	0.04408227
SERPINB6	3975.035559	-2.867366748	0.279159948	-10.27141169	9.48E-25	4.65E-23
SERPINB9	3.521876806	5.42807027	2.279806658	2.380934476	0.017268783	0.037393413
DUSP22	83.80886565	-3.266021842	0.469578361	-6.955222201	3.52E-12	3.90E-11
LOC106847193	3.854644978	4.544917963	1.932377857	2.351982013	0.018673678	0.040030229
LOC123287049	25.5517701	-4.082903693	0.916364622	-4.455544872	8.37E-06	3.51E-05
LOC123287050	6.808799929	3.529229492	1.44916194	2.435358945	0.014877024	0.032834957
LOC123287053	452.0787136	-2.67025223	0.328108735	-8.138314972	4.01E-16	7.70E-15
NDUFV2	1020.550319	-4.094618063	0.301243315	-13.59239481	4.44E-42	7.51E-40
RAB31	14.9196162	2.674136616	1.051349227	2.543528399	0.010973914	0.025084874
LOC123286833	11.92951758	-2.837869816	1.059146171	-2.679393924	0.007375557	0.017554871
TUBB6	27029.45639	-3.186707209	0.207349608	-15.36876406	2.65E-53	1.01E-50
IMPA2	66.07530392	-3.17067058	0.603962927	-5.249776831	1.52E-07	8.43E-07
LOC123287081	55.55062281	-3.204047919	0.513713509	-6.237032636	4.46E-10	3.63E-09
SNRPD1	4493.667724	-2.312899569	0.288109893	-8.027838067	9.92E-16	1.80E-14
GNPNAT1	592.1350208	-2.383413853	0.29703059	-8.024135995	1.02E-15	1.85E-14
FERMT2	6412.075791	2.138064501	0.203761202	10.49299121	9.30E-26	4.83E-24
CDKN3	638.771115	-3.769595348	0.318233151	-11.84538861	2.27E-32	2.01E-30
LGALS3	138.9876344	10.73251235	1.634500134	6.566235226	5.16E-11	4.83E-10
TBPL2	59.94563241	2.095430641	0.495487566	4.229027701	2.35E-05	9.11E-05
PSMA3	942.2750173	-3.583041955	0.333235171	-10.75229227	5.78E-27	3.38E-25
TIMM9	10950.76831	-2.078593354	0.307920347	-6.750425479	1.47E-11	1.49E-10
LOC123287110	43.0868261	-2.767697653	0.643413467	-4.301584899	1.70E-05	6.73E-05
LOC106846080	398.7409894	-2.126759748	0.325989717	-6.524008686	6.85E-11	6.29E-10
LOC123287117	125.0525494	-3.818819596	0.400919999	-9.525141186	1.65E-21	5.96E-20
ZBTB1	1961.702952	2.360617912	0.221059853	10.67863695	1.28E-26	7.19E-25
HSPA2	16227.84223	-2.504086971	0.19405705	-12.90387015	4.28E-38	5.37E-36
PLEKHG3	29.99304352	-2.264713012	0.641954132	-3.527842408	0.000418962	0.001299108
GPX2	290.0002316	-3.20240437	0.797016242	-4.017991353	5.87E-05	0.000213899
ATP6V1D	4275.805322	-2.127922363	0.267390449	-7.958109087	1.75E-15	3.06E-14
LOC123287125	3.122220352	-4.96216748	2.118427699	-2.342382269	0.019161078	0.040966359
ARG2	103773.265	-3.161871717	0.248088335	-12.74494312	3.33E-37	3.80E-35
LOC123287141	82.42152129	-2.226644917	0.468296847	-4.754772389	1.99E-06	9.23E-06
ZFYVE1	28330.65934	-2.919158687	0.232610182	-12.54957396	4.00E-36	4.34E-34
PSEN1	6907.953612	-2.93336652	0.242639471	-12.08940371	1.20E-33	1.17E-31
LOC123287472	2.342589722	4.842536717	2.366290559	2.046467496	0.040710397	0.078854254
LOC106827946	6.699265421	-6.068484726	1.745640559	-3.476365564	0.000508259	0.001549971
ACOT4	35.90913415	-3.235448596	0.680187071	-4.756704052	1.97E-06	9.15E-06
LOC123286867	42.51203413	-2.04789221	0.561927545	-3.644406167	0.00026801	0.000865487
ZNF410	887.0384165	-2.354232639	0.271550202	-8.669603714	4.34E-18	1.08E-16
ABCD4	597.160617	-3.866505447	0.281876514	-13.71701883	8.03E-43	1.45E-40
LOC123287156	96.25926625	-2.451388382	0.506062865	-4.844039249	1.27E-06	6.14E-06
LTBP2	11.43656007	-2.381343697	1.077506695	-2.210050024	0.027101691	0.055516601
FCF1	936.677309	-4.861771744	0.381041939	-12.75915128	2.77E-37	3.18E-35
RPS6KL1	950.6188612	-3.275096194	0.336071567	-9.745234405	1.93E-22	7.64E-21
EIF2B2	9286.334291	-3.916780182	0.208377484	-18.79656143	8.06E-79	2.20E-75
LOC123287164	65.00556374	-2.751468089	0.54465706	-5.051744102	4.38E-07	2.27E-06
LOC123287165	4.679276583	-5.54883193	1.877624945	-2.95523978	0.003124261	0.008135685
LOC123287168	19.79788203	-2.536974345	0.954057896	-2.659140871	0.00783402	0.018554974
LOC123287170	28.61142261	-4.052769626	0.843836557	-4.802789822	1.56E-06	7.42E-06
TGFB3	46.90376661	-2.32399266	0.575797093	-4.036131285	5.43E-05	0.000199054
LOC123287181	29.10386225	-2.050050245	0.72676828	-2.820775618	0.00479077	0.011931254
LOC123287183	2.628978067	-4.705350733	2.274013606	-2.069183193	0.038528899	0.075216521
LOC106830951	27.82633029	-2.745895395	0.694333338	-3.9547221	7.66E-05	0.000274732
LOC123286870	23.47326074	-2.603347304	0.720368972	-3.613908158	0.000301616	0.000964305
POMT2	202.4501766	-2.327107234	0.330046415	-7.05084838	1.78E-12	2.05E-11
GSTZ1	162.9403167	-2.036419828	0.344427819	-5.912471974	3.37E-09	2.41E-08
LOC106834810	57.05939445	-4.513329256	0.640289521	-7.048888213	1.80E-12	2.08E-11
LOC123286871	495.0387638	-2.389020792	0.255755837	-9.341021585	9.54E-21	3.22E-19
LOC123287208	34.49893354	-3.050905984	0.66248789	-4.605225285	4.12E-06	1.81E-05
LOC123286882	281.0997806	-4.152810985	0.435430334	-9.537256962	1.47E-21	5.34E-20
LOC123287220	550.3573142	-2.70263498	0.233890776	-11.55511571	6.96E-31	5.50E-29
TMEM251	639.0914982	-3.836205135	0.358277448	-10.70735866	9.40E-27	5.35E-25
GON7	93.22570476	-2.543063523	0.42570944	-5.973707141	2.32E-09	1.71E-08
LOC123287225	12.67081533	-3.020448918	1.174809219	-2.571012271	0.010140173	0.023360201
OTUB2	15.83830602	-4.766677132	1.183526381	-4.027520812	5.64E-05	0.00020569
LOC106825355	2846.09057	-2.398876451	0.23192006	-10.34354878	4.48E-25	2.24E-23
SYNE3	70.98221818	-2.723160263	0.504693466	-5.395671726	6.83E-08	4.00E-07
GLRX5	196.2597283	-3.002667815	0.335763645	-8.942802065	3.79E-19	1.08E-17
LOC123287229	32.1476107	-4.04314036	0.757199306	-5.33959861	9.32E-08	5.32E-07
TCL1A	1308.66448	-2.06122836	0.28192393	-7.311292659	2.65E-13	3.45E-12
C7H14orf132	6.271482143	-5.955269005	1.793682505	-3.320135525	0.000899738	0.002620061
LOC106839668	9.541959843	-3.608015703	1.305308619	-2.764109307	0.005707842	0.013968012
WDR25	54.28879513	-2.447217163	0.553930066	-4.417917197	9.97E-06	4.12E-05
LOC123286901	24.3939023	-2.293982314	0.791881179	-2.896876925	0.003768976	0.009615958
LOC106839641	1836.459312	-2.835864082	0.279783248	-10.13593236	3.83E-24	1.78E-22
LOC123287254	34.81572409	-3.718987929	0.774286224	-4.803117782	1.56E-06	7.41E-06
LOC106839633	204.1251296	-2.003494257	0.339898297	-5.894393331	3.76E-09	2.67E-08
CKB	1036.995845	-2.101709492	0.266876206	-7.87522245	3.40E-15	5.77E-14
LOC123287265	2.46048389	-4.622253904	2.307901536	-2.002795107	0.045199285	0.086398283
ATP5MJ	776.2961978	-5.137176939	0.359869403	-14.2751145	3.13E-46	7.34E-44
LOC123286904	9.952505439	-6.631367991	1.540149623	-4.305664782	1.66E-05	6.62E-05
JAG2	195.6653714	-2.198878898	0.324815206	-6.769630422	1.29E-11	1.31E-10
CRIP1	3.499838376	5.424503741	2.099494684	2.583718731	0.009774147	0.022614896
TEDC1	32.86673915	-3.191137453	0.697306543	-4.576376751	4.73E-06	2.06E-05
LOC106826220	18.34591301	-2.502868462	0.785805743	-3.185098204	0.001447049	0.004044321
LOC106826215	1453.402792	-2.694040404	0.252491361	-10.66983201	1.41E-26	7.88E-25
LOC106826222	872.8842577	-2.854107407	0.354335251	-8.054822093	7.96E-16	1.46E-14
LOC106846435	10086.83278	-3.237687331	0.213211111	-15.18535932	4.42E-52	1.53E-49
LOC106846429	41.83904741	-2.476597965	0.58358185	-4.243788536	2.20E-05	8.58E-05
LOC106846423	299.6528053	-2.574386906	0.298410873	-8.626987626	6.30E-18	1.53E-16
LOC123287276	2401.648489	-2.354726717	0.323068192	-7.288636804	3.13E-13	4.06E-12
LOC123287277	44.38500782	-2.418509607	0.66268856	-3.649541812	0.000262708	0.000849499
LOC106828816	464.7432942	-2.739473939	0.273283388	-10.02429736	1.19E-23	5.26E-22
LOC123287420	3.106947631	-4.955478514	2.11244913	-2.345845135	0.018983993	0.040635544
LOC106822903	7711.753221	-3.028875034	0.308374473	-9.822067956	9.05E-23	3.68E-21
LAMA3	118.1514656	2.05917974	0.366650212	5.616196774	1.95E-08	1.24E-07
LOC123286917	16.94045087	-2.096045256	0.93530446	-2.241029895	0.025024139	0.051746759
CDH2	13.06176196	3.466941714	1.16324961	2.980393618	0.002878782	0.007545086
DSC2	10.81646734	3.888836784	1.295899888	3.000877475	0.002692029	0.007097403
RNF125	200.1525645	2.164883465	0.327812759	6.604024421	4.00E-11	3.80E-10
C7H18orf21	2642.115624	2.258516776	0.230517967	9.797573705	1.15E-22	4.63E-21
LOC123287321	165.5787154	-2.639103653	0.44673562	-5.907529052	3.47E-09	2.48E-08
LOC123287324	66.96565777	-3.397651227	0.528505704	-6.428788188	1.29E-10	1.13E-09
LOC123287332	1879.077956	-2.95948516	0.624948803	-4.73556417	2.18E-06	1.01E-05
RIT2	7.857588044	3.384849232	1.270834336	2.663485818	0.007733567	0.018330983
SYT4	21.20072791	6.188924482	1.256771209	4.924463927	8.46E-07	4.21E-06
LOC123286943	132.7408028	-2.49928637	0.491767474	-5.082252284	3.73E-07	1.95E-06
ATP5F1A	7021.94279	-2.665305909	0.247737232	-10.75860049	5.40E-27	3.17E-25
ST8SIA5	52.83032841	-2.565937139	0.545910655	-4.7002877	2.60E-06	1.18E-05
ELOA2	79.7461516	2.26290672	0.46455177	4.871161544	1.11E-06	5.41E-06
LOC123287341	95.30146734	-2.056051481	0.411018797	-5.002329562	5.66E-07	2.89E-06
LOC123286947	9.840430752	-2.547046995	1.044298313	-2.439003265	0.014727835	0.032540565
RPL17	1085.967134	-2.098262869	0.277899088	-7.550448913	4.34E-14	6.33E-13
MRO	30.45974328	2.089030797	0.838003544	2.492866303	0.012671655	0.028493916
DCC	1452.868603	2.196482996	0.351943473	6.24101075	4.35E-10	3.54E-09
LOC123287357	333.0822747	2.026481755	0.362994212	5.582683383	2.37E-08	1.49E-07
TCF4	556.0245378	2.934662314	0.297874837	9.85199806	6.72E-23	2.77E-21
LOC106842484	2.453319058	-4.60637746	2.294530662	-2.007546701	0.044691483	0.0855776
PMAIP1	2.831549576	5.117089489	2.448746239	2.089677324	0.036646795	0.072162231
LOC123287376	3.668995574	-5.181146712	2.12021422	-2.4436902	0.014537904	0.032176323
LOC106832885	2.394451703	-4.579976104	2.310101022	-1.982586935	0.047413588	0.090114595
LOC123286964	91.11711294	-2.205088395	0.545974117	-4.038814892	5.37E-05	0.00019689
SERPINB12	4.160389559	4.636134382	1.9377569	2.392526319	0.016732828	0.036395444
SERPINB2	45.53603325	9.122642205	1.858377449	4.908928597	9.16E-07	4.53E-06
LOC106824470	1151.5501	-2.306404423	0.270198896	-8.535950569	1.39E-17	3.22E-16
LOC123287388	72.12172168	2.069000341	0.46192317	4.479100587	7.50E-06	3.16E-05
LOC123286972	48.72853135	-2.803378195	0.57750616	-4.854282757	1.21E-06	5.85E-06
LOC123286974	18.74446073	-3.810567984	0.978428746	-3.894578935	9.84E-05	0.000345879
LOC123287395	238.2340213	-2.319978706	0.379383999	-6.11512007	9.65E-10	7.47E-09
LOC123286977	44.61373655	-2.025139142	0.586582757	-3.452435514	0.00055555	0.001680595
LOC123287397	31.22930538	-3.282055018	0.818038046	-4.012105594	6.02E-05	0.000218939
LOC123287399	2.445682697	-4.602076229	2.296363592	-2.00407124	0.04506243	0.086190449
DIPK1C	28.41602366	-2.516466149	0.702338562	-3.582981606	0.000339695	0.001075642
YBX3	405.0775756	-3.075522692	0.335619555	-9.163717204	5.01E-20	1.57E-18
BORCS5	1574.916638	-2.228796686	0.22260555	-10.0123141	1.35E-23	5.91E-22
GPR19	353.1848117	-3.238160252	0.339673741	-9.533148598	1.53E-21	5.54E-20
LOC123287810	12.57391085	-3.656157349	1.167167013	-3.132505722	0.00173321	0.004764145
GSG1	118.3411293	-2.207286821	0.37759137	-5.845702522	5.04E-09	3.51E-08
LOC123287815	7.728366926	-4.344537038	1.603042364	-2.710182297	0.006724624	0.016191053
PLBD1	5.340367897	6.032195261	1.877590325	3.212732395	0.001314787	0.003706005
ARHGDIB	32.1630407	3.660126559	1.596222814	2.292992262	0.02184845	0.045928698
LMO3	1115.730936	-2.010887857	0.290766937	-6.915806449	4.65E-12	5.06E-11
PIK3C2G	50.13284865	2.79769116	0.748458183	3.737939173	0.000185535	0.000617807
LOC106834885	231.5983981	-2.112305461	0.315573184	-6.693551822	2.18E-11	2.15E-10
BHLHE41	8.222929212	6.654348855	1.720124101	3.868528353	0.000109494	0.000381978
FGFR1OP2	2466.843094	2.169187356	0.235793329	9.199528101	3.60E-20	1.14E-18
MRPS35	1229.522693	-3.649376213	0.282955468	-12.89735178	4.66E-38	5.81E-36
PTHLH	85.73123624	4.309222665	1.124404396	3.832449145	0.000126874	0.0004375
AMN1	1568.339567	-2.128023693	0.240744072	-8.839360723	9.63E-19	2.62E-17
LOC106848168	2.43446392	-4.590056236	2.340545598	-1.96110524	0.049866748	0.094002181
LOC106848267	31.94051316	-4.291913594	1.761821002	-2.436066768	0.014847944	0.032776062
RSPH14	3.587219137	-5.153243589	2.077404031	-2.480616921	0.013115524	0.029355843
UPB1	11.39872645	-2.813113935	1.123230454	-2.504485098	0.012262977	0.027691986
LRRC75B	122.8783624	-3.412484596	0.40742271	-8.375783944	5.49E-17	1.19E-15
LOC106847118	186.4795809	-3.560981544	0.420065556	-8.477204313	2.31E-17	5.22E-16
MIF	194.952057	-3.036863241	0.348694591	-8.709235308	3.06E-18	7.73E-17
LOC123287893	4.279029513	-5.412889612	1.915121218	-2.826395301	0.004707513	0.011742675
LOC106822120	19.74348045	-2.857733799	0.795292912	-3.593309779	0.000326504	0.00103699
LOC123287907	51.896338	-2.307768527	0.52306405	-4.412018996	1.02E-05	4.22E-05
LOC123287777	2.647833205	-4.720558204	2.224249832	-2.12231474	0.033811317	0.067332487
LOC106837167	118.4799904	-2.626493748	0.426698754	-6.155381813	7.49E-10	5.89E-09
SMARCB1	6589.286347	-2.307465257	0.229421624	-10.05774964	8.49E-24	3.82E-22
MMP11	319.8399455	-2.180745958	0.288737283	-7.552699591	4.26E-14	6.23E-13
THAP7	682.5041112	-3.977100126	0.286871158	-13.86371553	1.05E-43	1.99E-41
AIFM3	48.03020248	-2.262497807	0.549850618	-4.114749958	3.88E-05	0.000145552
LOC106848294	36.87085045	-2.139646411	0.5840103	-3.663713482	0.000248585	0.000806819
PPIL2	549.2574344	-2.247290392	0.292038107	-7.69519572	1.41E-14	2.20E-13
PPM1F	98.95368159	-2.476645432	0.436303991	-5.676421681	1.38E-08	8.96E-08
LOC123287919	4.667822043	-5.545464252	1.879487416	-2.950519491	0.0031724	0.008246275
LOC106848182	31.71597357	-3.063389112	0.823452813	-3.720175659	0.000199084	0.000659803
ESS2	432.0910102	-3.325248224	0.35505346	-9.365486044	7.57E-21	2.58E-19
SLC25A1	141.3721395	-3.184423584	0.371411393	-8.573844648	1.00E-17	2.36E-16
MRPL40	2626.939523	-5.387325654	0.285692039	-18.85710804	2.57E-79	8.01E-76
C8H22orf39	5264.617633	-3.725605824	0.213946319	-17.41374114	6.49E-68	6.16E-65
GNB1L	1776.229629	-3.550182289	0.333165966	-10.65589721	1.64E-26	9.13E-25
TXNRD2	27.19676682	-2.400762775	0.643376774	-3.73150364	0.00019034	0.000632554
ARVCF	2.640432608	-4.71112673	2.238785084	-2.104322904	0.035350289	0.069924847
TRMT2A	29.01178117	-2.64782587	0.695077184	-3.80939834	0.000139305	0.000475185
LOC106827532	47.1407924	-4.648385895	0.656458003	-7.081010326	1.43E-12	1.67E-11
DGCR6L	174.5468512	-3.163340245	0.340200693	-9.298453278	1.43E-20	4.71E-19
LOC123287624	17.13342667	-3.403410222	0.967354281	-3.518266562	0.000434376	0.001341185
DRG1	21681.04141	-3.406639238	0.208163354	-16.36522071	3.39E-60	2.24E-57
INPP5J	11.68740959	-2.13027068	0.990382133	-2.150958312	0.03147949	0.063254753
SMTN	72.42303602	-2.786062444	0.564490269	-4.935536704	7.99E-07	3.99E-06
MORC2	194.22932	-2.891546301	0.332373803	-8.699681717	3.33E-18	8.39E-17
LOC123287965	18.80861994	-2.069937858	0.804988787	-2.571387192	0.010129201	0.023337388
C8H5orf52	81.02880492	-2.1099992	0.414331897	-5.092533826	3.53E-07	1.86E-06
TCN2	34.72558186	2.758341909	0.763658445	3.61200996	0.000303833	0.000970681
PES1	307.6513176	-2.704646454	0.339180298	-7.974067099	1.54E-15	2.70E-14
LOC123287628	15.35615798	-4.33110426	1.169636326	-3.702949511	0.000213107	0.000702012
LOC106827102	91.08266222	-2.918563775	0.427721575	-6.823513119	8.88E-12	9.29E-11
CCDC157	197.9443736	-2.035568503	0.348228496	-5.845496635	5.05E-09	3.52E-08
TBC1D10A	170.2292665	-2.673121651	0.414685445	-6.446142929	1.15E-10	1.01E-09
LOC106827325	11.98163624	-2.876499295	1.076578239	-2.671890617	0.007542523	0.017909285
ZMAT5	158.9258164	-3.977681793	0.383325938	-10.3767614	3.16E-25	1.59E-23
CABP7	2.959846298	-4.875620708	2.156369297	-2.261032336	0.023757255	0.049455173
NIPSNAP1	1294.678296	-2.913295149	0.26702048	-10.9103809	1.03E-27	6.41E-26
GAS2L1	7.493762531	-2.875885826	1.310919578	-2.193792719	0.028250314	0.057556025
RHBDD3	21.93815402	-2.50913611	0.714973234	-3.50941265	0.000449098	0.001382336
EMID1	41.96012351	-2.320291389	0.575754384	-4.030002118	5.58E-05	0.000203735
XBP1	76.76950741	-2.480938136	0.449681162	-5.517104881	3.45E-08	2.12E-07
SRRD	1293.147622	-3.771900498	0.297654495	-12.67207638	8.44E-37	9.45E-35
LOC123287998	47.32061016	-2.430365342	0.731792347	-3.321113361	0.000896591	0.002612293
LOC123287999	3.141075489	-4.974600187	2.160206775	-2.302835194	0.021288118	0.044954404
LOC106844743	6035.053444	-3.729596857	0.233059034	-16.00279891	1.22E-57	6.50E-55
LOC106841677	8.019494112	-2.693937926	1.233442126	-2.184081336	0.028956272	0.058774738
LOC106841685	9.683862644	-2.52045221	1.057767987	-2.382802506	0.017181409	0.037248585
LOC106848082	17.21173762	2.020748099	0.777092178	2.600396911	0.009311599	0.021684982
TRPV4	4.799242445	-3.552879115	1.734980747	-2.047791666	0.040580417	0.078637401
LOC123287636	2.585383433	-4.688592235	2.244440736	-2.08898019	0.036709506	0.072272669
MVK	39.31435602	-4.722860565	0.814821259	-5.796192126	6.78E-09	4.62E-08
MMAB	299.8972601	-2.064305435	0.297430278	-6.94046836	3.91E-12	4.30E-11
MYO1H	35.40446749	-4.104457197	1.786632867	-2.29731428	0.021600848	0.045517861
ALKBH2	303.0435778	-2.179469418	0.293729868	-7.419978897	1.17E-13	1.61E-12
SART3	677.6895009	-2.176427469	0.253668228	-8.579818932	9.50E-18	2.25E-16
LOC123287638	60.42798178	-3.052064005	0.65034734	-4.6929753	2.69E-06	1.22E-05
LOC106844812	503.3158093	-3.605680962	0.273462478	-13.18528593	1.07E-39	1.50E-37
MZT2B	35.73768749	-2.480234338	0.74121155	-3.346189542	0.000819304	0.002401544
LOC106829419	324.3765037	-5.058567377	0.350851732	-14.41796324	3.99E-47	1.01E-44
LOC123288035	5.627131592	3.211554684	1.43199461	2.242714226	0.024915249	0.051550909
CABP1	3.554371752	-5.155538651	2.125964275	-2.425035412	0.015306894	0.033659736
LOC123288038	61.30210704	-3.291383912	0.530931978	-6.199257245	5.67E-10	4.55E-09
POP5	646.3589584	-2.971294361	0.263768392	-11.26478551	1.96E-29	1.39E-27
DYNLL1	3914.898182	-2.672814412	0.30670702	-8.714552445	2.92E-18	7.43E-17
LOC123288479	109.5336938	-4.079490762	0.500900682	-8.144310659	3.81E-16	7.35E-15
LOC123287645	17.78493879	-3.701245017	0.891072276	-4.153697875	3.27E-05	0.000124197
SPRING1	358.5037344	-3.389943726	0.321078937	-10.55797605	4.67E-26	2.49E-24
LOC123288060	3.129385184	-4.971574351	2.349719475	-2.115816123	0.034360449	0.068245365
SDSL	6.581181891	-4.106483005	1.576415207	-2.604950133	0.009188763	0.021417211
TPCN1	20.67457674	-2.424442326	0.776521057	-3.122184907	0.001795142	0.004920736
DTX1	103.04475	-4.096253359	0.535702107	-7.646513431	2.07E-14	3.15E-13
LOC123288081	1517.230272	-2.547957877	0.256444999	-9.935689483	2.91E-23	1.25E-21
LOC123287655	4.403457528	-5.458012089	1.891537789	-2.88548932	0.003908057	0.009934782
RPL6	1896.15677	-2.37532854	0.262524577	-9.048023494	1.46E-19	4.34E-18
LOC123288086	36.24693358	-3.525965855	0.630590588	-5.591529468	2.25E-08	1.42E-07
LOC106842268	2.795406065	-4.799032245	2.213794436	-2.167785847	0.030174984	0.060953524
CCDC63	69.14939244	-2.316858479	0.452614002	-5.118839609	3.07E-07	1.63E-06
TCTN1	1415.715446	-2.069839893	0.260229134	-7.953912988	1.81E-15	3.15E-14
VPS29	10849.78019	-2.005887804	0.26689185	-7.515732706	5.66E-14	8.12E-13
LOC123288098	13.06897297	-2.497223248	0.936001929	-2.667968056	0.007631151	0.018103962
ORAI1	38.43802692	-2.218390596	0.615303945	-3.60535734	0.000311724	0.000993708
B3GNT4	471.8561101	-2.381703165	0.338673574	-7.032444652	2.03E-12	2.32E-11
DIABLO	1866.330312	-2.512058843	0.222448585	-11.29276163	1.42E-29	1.03E-27
LOC123288108	5.254522182	-3.80583895	1.715220462	-2.218862843	0.026496057	0.054367885
LOC106842316	10.52105823	6.029362114	2.827827818	2.132153194	0.032994255	0.065915988
CCDC62	44.69846273	2.278665783	0.557967825	4.083865915	4.43E-05	0.000164431
HIP1R	137.3960946	-2.235454578	0.336997795	-6.633439768	3.28E-11	3.15E-10
ARL6IP4	768.5692078	-2.851392028	0.276340447	-10.31840275	5.82E-25	2.90E-23
CCDC92	41.99016173	-2.447515947	0.541428679	-4.520477102	6.17E-06	2.63E-05
LOC123287657	6.47849554	-6.015859625	1.704619494	-3.529151019	0.000416895	0.001293069
LOC123287663	6.498282332	-4.088787954	1.62423254	-2.517366111	0.01182359	0.026788511
LOC123287664	355.508554	-4.342552319	0.321497858	-13.50725118	1.42E-41	2.31E-39
LOC123288139	447.5981938	-2.08360137	0.279571758	-7.452832105	9.14E-14	1.27E-12
LOC123288153	63.20105199	-2.219459437	0.658955365	-3.36814837	0.000756749	0.002234395
LOC123287674	55.26911635	-4.361917681	0.610968569	-7.139348735	9.38E-13	1.13E-11
ULK1	484.7051945	-2.032485483	0.31813723	-6.388706787	1.67E-10	1.45E-09
NOC4L	135.5983861	-2.351193307	0.382647	-6.144549167	8.02E-10	6.27E-09
LOC123288174	336.4864305	-2.635513387	0.321020418	-8.209799883	2.22E-16	4.41E-15
FBRSL1	45.2517863	-2.06603461	0.508916799	-4.059670687	4.91E-05	0.000181078
CHFR	389.7112798	-2.194456355	0.264207067	-8.305820039	9.91E-17	2.07E-15
LOC123287677	108.4251414	-2.196757434	0.444306434	-4.944239526	7.64E-07	3.83E-06
LOC106823144	27.33097765	-2.41148539	0.713028507	-3.382032229	0.000719517	0.002131678
ZSCAN31	522.8490652	-3.759011369	0.253304972	-14.83986412	8.09E-50	2.45E-47
LOC106835441	36.2986751	2.360695952	0.576506624	4.094828841	4.22E-05	0.000157538
POLR1H	112.3163041	-2.65004018	0.537331074	-4.931857298	8.15E-07	4.06E-06
PPP1R11	92.78352419	-2.097179527	0.419315037	-5.001441262	5.69E-07	2.90E-06
RNF39	6.757708134	-2.668228759	1.33312628	-2.001482379	0.045340431	0.086637715
TRIM26	39.42620829	-2.732624933	0.58692837	-4.655806523	3.23E-06	1.44E-05
LOC106831887	10362.81442	-2.298906162	0.245993649	-9.345388264	9.16E-21	3.10E-19
LOC106825491	748.2783099	-2.289169962	0.239573771	-9.555177741	1.23E-21	4.55E-20
MRPS18B	523.773467	-2.446560338	0.242753191	-10.0783859	6.88E-24	3.12E-22
CCHCR1	67.79346831	-2.451644044	0.530805443	-4.618724391	3.86E-06	1.70E-05
LOC106846815	20.38382616	-2.838550199	0.878981271	-3.22936369	0.00124066	0.003518429
LOC106827642	51.03222744	-2.10004828	0.57473482	-3.653943011	0.000258244	0.000836301
LOC106827646	5.240617235	-5.709354102	1.801247879	-3.169665969	0.001526143	0.004244171
DDX39B	2436.39734	-2.471958826	0.22962618	-10.7651437	5.03E-27	2.96E-25
GPANK1	713.8555415	-2.300655787	0.319533544	-7.200044664	6.02E-13	7.46E-12
VARS1	312.7444808	-3.353556838	0.36002325	-9.314834068	1.22E-20	4.07E-19
CFB	56.75962878	-2.297292886	0.481324735	-4.772854419	1.82E-06	8.50E-06
NELFE	226.6556497	-3.462416818	0.395010512	-8.765378928	1.86E-18	4.89E-17
DXO	480.0134453	-3.907256751	0.292600894	-13.3535366	1.13E-40	1.71E-38
FKBPL	181.2894784	-3.255843254	0.326464443	-9.973040939	2.00E-23	8.71E-22
TSBP1	9.434289269	2.719766696	1.071620669	2.537993875	0.011148994	0.025434443
LOC106827310	4.306996793	3.848745013	1.828308167	2.105085501	0.035283866	0.06981245
LOC106827315	141.0009328	10.75284005	3.907108842	2.752121962	0.005921046	0.014444387
LOC106830318	34.76098026	5.345883089	0.996291289	5.365783228	8.06E-08	4.66E-07
LOC106830306	33.34120804	8.672197924	1.416582778	6.121913989	9.25E-10	7.18E-09
LOC106834618	12.00824723	4.358537273	1.166315908	3.737012626	0.00018622	0.000619993
LOC106834617	8.594376174	4.287321687	1.347660104	3.181307864	0.001466117	0.004089755
RXRB	34.87954033	-2.089552662	0.593758114	-3.519198496	0.000432853	0.00133724
HSD17B8	39.1409685	-2.247750162	0.697923159	-3.22062699	0.001279105	0.003615945
RPS18	200.7398862	-3.225721329	0.415260262	-7.767950906	7.98E-15	1.28E-13
B3GALT4	29.56304689	-3.054779801	0.77031591	-3.965619508	7.32E-05	0.000263212
LOC123288223	85.92675581	-2.664077772	0.44788819	-5.948086674	2.71E-09	1.98E-08
BAK1	11.40645185	-4.310837697	1.283563755	-3.358491296	0.000783692	0.002307079
LOC106834583	94.36959837	-5.204521851	1.29120956	-4.030733672	5.56E-05	0.000203243
LOC123288226	125.1225116	-2.700675061	0.357539406	-7.553503239	4.24E-14	6.20E-13
MLN	59.02722251	-2.182683448	0.490005722	-4.454404001	8.41E-06	3.53E-05
RPS10	250.0031072	-2.822493658	0.368906417	-7.650974686	1.99E-14	3.05E-13
SNRPC	3007.39181	-2.869155139	0.285623672	-10.04522881	9.64E-24	4.31E-22
DEF6	106.0508366	-3.925451443	0.565405032	-6.942724628	3.85E-12	4.23E-11
RPL10A	249.6052475	-4.688096724	0.459174018	-10.20984756	1.79E-24	8.57E-23
ARMC12	113.7994241	-2.748669672	0.382087611	-7.193820455	6.30E-13	7.78E-12
MAPK13	309.3708178	-2.842176908	0.355728017	-7.989747154	1.35E-15	2.41E-14
LOC123288285	2.746477014	-4.760354527	2.314400824	-2.056841009	0.039701522	0.077181089
FGD2	90.64354085	-3.483228031	0.50232508	-6.934210873	4.08E-12	4.48E-11
CCDC167	682.9400461	-4.405550168	0.324283149	-13.58550448	4.88E-42	8.19E-40
ZFAND3	32.71853629	-2.557254773	0.682206372	-3.748506139	0.000177891	0.000595171
DAAM2	326.1833362	-2.055541083	0.306546648	-6.705475641	2.01E-11	1.99E-10
LOC106824540	53.6655316	-2.790460461	0.555304219	-5.02510221	5.03E-07	2.58E-06
TREML1	16.20138508	-3.36929825	0.987549797	-3.411775549	0.000645412	0.001927577
TREM2	23.45269302	8.165050065	3.90883322	2.088871437	0.036719298	0.072285422
LOC106824574	13.76918638	-2.168616788	1.082104615	-2.004073134	0.045062227	0.086190449
LOC123288262	12.32371064	-6.931443996	1.529041364	-4.533195869	5.81E-06	2.49E-05
MED20	12.11812747	-2.217524219	0.946753133	-2.342241225	0.019168321	0.040977829
BYSL	818.0787832	-4.061945696	0.251822811	-16.13017372	1.57E-58	8.99E-56
MRPS10	584.8333976	-2.582613303	0.367143908	-7.034335172	2.00E-12	2.30E-11
RPL7L1	888.2476341	-3.175855713	0.23618233	-13.44662705	3.22E-41	5.09E-39
PEX6	182.1212235	-2.531327579	0.347022277	-7.294423862	3.00E-13	3.89E-12
PPP2R5D	328.930057	-3.55117913	0.395516094	-8.978595771	2.74E-19	7.90E-18
MEA1	292.7503863	-2.109678379	0.300158013	-7.028559244	2.09E-12	2.38E-11
MRPL2	2978.774269	-2.942073793	0.218985032	-13.43504517	3.77E-41	5.83E-39
YIPF3	729.1891274	-3.291012212	0.256844636	-12.81324099	1.38E-37	1.62E-35
LOC106828743	2927.760953	-2.965502163	0.213115218	-13.9150183	5.13E-44	9.91E-42
RSPH9	60.94232934	-2.277618193	0.503478741	-4.52376239	6.07E-06	2.60E-05
MRPS18A	925.4667112	-3.64248325	0.259184581	-14.05362632	7.32E-45	1.58E-42
MRPL14	2924.015696	-3.966486574	0.26744622	-14.8309689	9.24E-50	2.72E-47
NFKBIE	13.00093366	-6.037796486	1.456836036	-4.144458497	3.41E-05	0.000128997
CDC5L	8634.045983	2.290704353	0.648277986	3.533521735	0.000410062	0.001274594
LOC123287719	40.49734916	-2.071835271	0.637372267	-3.250588984	0.001151662	0.003287406
LOC106828778	11.98114456	-5.905848415	1.510022302	-3.911100127	9.19E-05	0.000324724
CLIC5	10.37728151	-3.130216447	1.18327048	-2.645393846	0.008159588	0.019255005
LOC106828702	15.81900634	-2.766672364	0.915122677	-3.023280304	0.002500505	0.006638304
LOC123288330	31.32332249	2.8919069	0.851416203	3.396584293	0.000682325	0.002030316
MMUT	728.2789171	-2.33188549	0.269770695	-8.643954032	5.43E-18	1.33E-16
RHAG	3.223752077	5.303227993	2.342818091	2.263610654	0.023598072	0.049180123
LOC106827055	131.4412623	-2.089417004	0.955780404	-2.18608479	0.028809403	0.058522794
TFAP2D	74.35490983	2.009084433	0.543047735	3.699646096	0.0002159	0.000710033
LOC123288355	2.986102032	-4.897630735	2.141478897	-2.287031987	0.022193956	0.046569734
LOC106827036	5.496684908	-3.868278578	1.67390004	-2.310937622	0.020836301	0.044111322
LOC106827032	4.687148708	-5.548169214	1.875675192	-2.957958413	0.003096839	0.008071985
LOC123288385	39.23486109	-2.63477343	0.557575057	-4.725414807	2.30E-06	1.05E-05
LOC106831823	12.00707042	-6.891206092	1.63906528	-4.204351209	2.62E-05	0.000100947
LOC123287742	15.61230473	-2.598198533	0.918552277	-2.828579927	0.004675502	0.011672402
LOC123288418	75.57783375	-2.94372739	0.450071514	-6.540576993	6.13E-11	5.68E-10
LOC123288419	630.4893161	-2.560172543	0.247129696	-10.35963135	3.78E-25	1.90E-23
LOC106847584	13.5054357	-2.672561425	0.94526402	-2.827317414	0.004693978	0.011711589
ACOT13	482.0090708	-3.749380495	0.366690009	-10.22493224	1.53E-24	7.38E-23
LOC106837829	9.33509491	-2.94341381	1.173101403	-2.509087282	0.012104357	0.027356449
LOC106837800	2.541370553	4.958985343	2.520486297	1.967471653	0.049128861	0.092872837
LOC106829727	10.80217072	-3.225142389	1.252756242	-2.574437292	0.010040328	0.023149744
LPAR6	9.853567933	2.357339223	1.061721228	2.220299605	0.026398437	0.054187964
ARL11	6.9651359	2.942533326	1.46153349	2.013319124	0.044081068	0.084542326
EBPL	827.9365943	2.211249462	0.272509571	8.114391935	4.88E-16	9.23E-15
LOC106837716	1992.122554	-2.167981289	0.334493585	-6.481383765	9.09E-11	8.19E-10
LOC123288821	3.555079044	-5.144975092	2.01759378	-2.550054993	0.010770593	0.024678948
ATP7B	7.967916047	-4.435165132	1.575015783	-2.815949644	0.004863329	0.012092632
THSD1	26.37901375	-4.114018446	1.779572713	-2.311801264	0.020788638	0.044027509
RFC3	59033.54071	-3.645538521	0.257997613	-14.13012501	2.48E-45	5.63E-43
LOC106832911	2980.531428	-3.663481973	0.307328809	-11.92039881	9.27E-33	8.46E-31
LOC123288880	3368.175249	-2.74842365	0.261921628	-10.49330545	9.27E-26	4.83E-24
GTF3A	1959.359458	-2.314763513	0.256410351	-9.027574362	1.76E-19	5.19E-18
RASL11A	131132.9333	2.208580864	0.210556885	10.48923605	9.68E-26	5.00E-24
RPL21	972.8852129	-2.061905383	0.254351306	-8.106525654	5.21E-16	9.78E-15
MRPL57	132.479278	-2.656242962	0.441490784	-6.016530944	1.78E-09	1.33E-08
LATS2	282.2147571	2.401977843	0.332939853	7.214449761	5.42E-13	6.76E-12
LOC123288903	13.34637037	-3.444969888	1.08513202	-3.174701163	0.001499909	0.004176007
IFT88	6146.747704	2.011652107	0.24853615	8.09400204	5.77E-16	1.08E-14
LOC123288915	19.22503138	-2.24907912	0.888471747	-2.531401959	0.011360757	0.025863448
GFPT2	16.78626199	2.990379747	0.961706566	3.109451317	0.001874352	0.005112167
CLK4	566.1019458	-2.276932486	0.27770589	-8.199078836	2.42E-16	4.78E-15
COL23A1	8.096113682	-2.695351869	1.364702614	-1.975047048	0.048262809	0.09146077
RMND5B	552.5904411	-2.989078893	0.246830643	-12.10983716	9.37E-34	9.21E-32
B4GALT7	104.4983119	-3.036765477	0.421532583	-7.204106158	5.84E-13	7.26E-12
FAM193B	47.05216538	-2.47147114	0.527552822	-4.684784227	2.80E-06	1.27E-05
DDX41	903.989608	-3.079525038	0.264387898	-11.64775338	2.36E-31	1.91E-29
GRK6	20.67144048	-5.781371519	1.233348234	-4.687541897	2.77E-06	1.25E-05
RGS14	6.12542552	-5.929032419	1.726352819	-3.434426818	0.000593808	0.001784698
PRELID1	60.66532519	-3.642032206	0.584253416	-6.233651542	4.56E-10	3.70E-09
HK3	3.364259494	-4.032201593	1.998898778	-2.017211495	0.043673447	0.083863783
CLTB	33.46978382	-2.120307544	0.617145147	-3.435670773	0.000591089	0.001777749
CPEB4	1970.188877	2.207753262	0.24997346	8.831950648	1.03E-18	2.78E-17
LOC123288748	52.12342778	-2.884342017	0.55174728	-5.22765063	1.72E-07	9.44E-07
BNIP1	1495.495359	-3.00861067	0.218706888	-13.75635994	4.66E-43	8.55E-41
KCNIP1	155.9611441	2.013133612	0.496844228	4.051840595	5.08E-05	0.000186963
C9H5orf58	3.247119895	-5.014794091	2.100253637	-2.3877088	0.016953769	0.036842949
LOC123288963	25.34267446	-2.57795793	0.721468316	-3.573210177	0.000352631	0.001112569
LOC123288967	11.07527494	-3.48319746	1.081977605	-3.219287944	0.001285094	0.003631692
LOC123288969	42.09464832	-2.058627448	0.596186496	-3.452992416	0.000554405	0.001677595
C1QTNF2	104.7854835	-3.503012288	0.552448315	-6.340886912	2.28E-10	1.94E-09
TTC1	9772.952978	-2.124752753	0.233402041	-9.103402612	8.75E-20	2.67E-18
EBF1	52.85127664	2.752994006	0.576344201	4.776649093	1.78E-06	8.35E-06
LOC123288984	8.9604073	-5.496936322	1.58437327	-3.469470501	0.000521485	0.001584577
MED7	2150.285621	-4.152133029	0.256988855	-16.15686028	1.02E-58	5.99E-56
LOC106832121	4012.295464	-2.494551493	0.249117404	-10.01355767	1.33E-23	5.85E-22
LOC106834919	37.63808854	-2.80452371	0.639664423	-4.384367196	1.16E-05	4.75E-05
LOC123288761	72.79144394	-2.459921611	0.54330886	-4.527667023	5.96E-06	2.55E-05
LOC106826862	8.128546986	-6.343674374	1.625276507	-3.903135465	9.50E-05	0.000334464
LOC123289009	143.7905085	-2.384859042	0.365600029	-6.523136907	6.89E-11	6.32E-10
MYOZ3	9.245279976	2.251655598	1.13641684	1.98136416	0.04755045	0.090332598
CD74	301.1473191	2.832767215	0.886426816	3.19571471	0.00139485	0.003910455
ARSI	27.69230632	-4.639407997	0.880431766	-5.269469113	1.37E-07	7.63E-07
LOC123289015	72.77502705	-2.761963658	0.466101524	-5.925669651	3.11E-09	2.24E-08
LOC123289019	81.84926963	-3.620142802	0.50914121	-7.110292259	1.16E-12	1.37E-11
VCAN	349.3405199	2.204179625	0.389648848	5.656835986	1.54E-08	9.95E-08
RPS23	447.3025065	-2.888605365	0.354891783	-8.139397715	3.97E-16	7.65E-15
LOC123289033	3738.238253	-2.060781216	0.277667171	-7.421767607	1.16E-13	1.59E-12
LOC123288777	160.9771962	-3.325548053	0.350662547	-9.483613473	2.46E-21	8.77E-20
GFM2	1495.886873	2.249038039	0.229067844	9.81821804	9.40E-23	3.81E-21
LOC123289053	512.5151176	2.05588217	0.347566634	5.915073448	3.32E-09	2.38E-08
PTCD2	1504.949014	-2.150861605	0.250311651	-8.59273469	8.49E-18	2.02E-16
LOC123289061	67.55845631	-2.679852753	0.477307979	-5.614514889	1.97E-08	1.25E-07
MAP1B	1685.070055	2.274120799	0.273052994	8.328496115	8.19E-17	1.73E-15
NLRP3	10.56149051	3.44000467	1.114845181	3.085634426	0.002031184	0.005508235
RNF187	11.71982009	-2.468932057	1.015099838	-2.432206138	0.015007164	0.033089212
IBA57	104.7357431	-3.197378328	0.468783086	-6.820592353	9.07E-12	9.47E-11
LOC123289071	21.49768673	-3.00866995	0.893583762	-3.366970259	0.000759989	0.002242748
GUK1	210.949527	-2.199584526	0.354046109	-6.21270639	5.21E-10	4.20E-09
MRPL55	466.5384475	-5.245907144	0.373770948	-14.03508532	9.51E-45	1.99E-42
LOC123288813	78.07195308	-2.719835619	0.482872487	-5.632616664	1.77E-08	1.14E-07
JMJD4	40.32574485	-2.806877202	0.681111558	-4.121024183	3.77E-05	0.000141937
ADCY1	101.5257935	-2.562119631	0.454111622	-5.642048137	1.68E-08	1.08E-07
LOC123289515	210.9382724	-2.446926592	0.337585545	-7.248315662	4.22E-13	5.33E-12
C10H7orf57	68.90048019	2.070253051	0.482019046	4.294961102	1.75E-05	6.92E-05
UPP1	15.53219595	4.738264743	1.085886308	4.36349985	1.28E-05	5.20E-05
LOC123289224	31.27428966	-2.865646948	0.788775438	-3.633032687	0.00028011	0.000900429
POM121L12	309.2078525	-3.570363565	0.40145063	-8.893655396	5.91E-19	1.65E-17
ZMYND19	80.96315928	-4.027796455	0.527024601	-7.642520756	2.13E-14	3.24E-13
DPH7	276.9062026	-2.668965615	0.311447776	-8.569544635	1.04E-17	2.45E-16
EXD3	12.03872479	-2.153694963	1.049788735	-2.051550841	0.040213334	0.078036978
TUBB4B	1912.779268	-6.168773609	0.240892243	-25.60802096	1.24E-144	2.71E-140
TMEM203	79.89108255	-3.274756321	0.443416054	-7.385290383	1.52E-13	2.06E-12
TPRN	143.9282255	-3.082536076	0.382501803	-8.058879853	7.70E-16	1.42E-14
ANAPC2	20.73870415	-3.256280052	0.854004709	-3.812953274	0.000137316	0.000469133
SAPCD2	8.475662622	-2.278583356	1.112934279	-2.047365598	0.040622202	0.078711379
PAXX	57.04797421	-3.137102948	0.500594527	-6.266754381	3.69E-10	3.04E-09
FBXW5	13.29287026	-3.049579419	1.03788354	-2.938267446	0.003300522	0.008545707
TRAF2	292.2284269	-2.52825623	0.414186121	-6.104154871	1.03E-09	7.96E-09
EDF1	1709.467839	-3.840863842	0.23519748	-16.33037835	6.00E-60	3.85E-57
PHPT1	35.42655892	-3.208004884	0.675380349	-4.749923342	2.03E-06	9.44E-06
KCNT1	70.65766179	3.425655056	0.540482755	6.338139417	2.33E-10	1.97E-09
TMEM250	26.93874717	-3.797248221	0.815013489	-4.659123156	3.18E-06	1.42E-05
PMPCA	227.5931175	-2.075840649	0.296488713	-7.001415431	2.53E-12	2.87E-11
LOC123289241	182.4953547	2.758716499	0.384604483	7.172866209	7.34E-13	9.02E-12
MRPS2	35.37102132	-3.492859673	0.663319376	-5.265728392	1.40E-07	7.76E-07
LOC123289243	10.27629082	-2.365626775	1.129294521	-2.094782832	0.036190302	0.071387107
LOC123289244	730.1326697	-2.38304814	0.299453588	-7.957988274	1.75E-15	3.06E-14
WDR5	7907.831796	-3.241779079	0.212560348	-15.25109979	1.62E-52	5.79E-50
SARDH	161.721351	-2.09076155	0.480726567	-4.349169971	1.37E-05	5.52E-05
CACFD1	93.27912136	-3.539663746	0.49114949	-7.206896925	5.72E-13	7.11E-12
ADAMTS13	2.570346476	-4.674878956	2.268482678	-2.060795527	0.039322551	0.076567182
REXO4	166.408144	-2.885896223	0.397985785	-7.251254514	4.13E-13	5.24E-12
STKLD1	23.58798308	-3.602663508	0.82782194	-4.351978768	1.35E-05	5.46E-05
RPL7A	2062.046112	-2.206380626	0.285850727	-7.718646188	1.18E-14	1.85E-13
GBGT1	71.64190719	-2.292011497	0.459463945	-4.988446908	6.09E-07	3.09E-06
GFI1B	19.96894093	-3.041689224	1.040234578	-2.924041643	0.003455185	0.008902836
MED27	1434.635133	-2.139165241	0.223966557	-9.551270834	1.28E-21	4.70E-20
UCK1	248.7788454	-2.482338906	0.332586808	-7.463732311	8.41E-14	1.18E-12
PLPP7	167.0678134	-3.623928249	0.391510165	-9.256281365	2.12E-20	6.86E-19
AIF1L	8.076059463	6.625970988	1.620497641	4.088849513	4.34E-05	0.000161406
EXOSC2	1336.341536	-2.060067448	0.208394013	-9.885444475	4.81E-23	2.03E-21
FUBP3	299.6427522	3.14505738	0.313584195	10.02938741	1.13E-23	5.02E-22
ASS1	14.70220508	-3.65597586	1.03639916	-3.52757509	0.000419385	0.001300051
HMCN2	27.9298702	-2.698580642	0.759366315	-3.553727084	0.000379813	0.001187508
ASB6	156.0754453	-3.336757082	0.398920333	-8.364469802	6.04E-17	1.30E-15
NTMT1	801.2190435	-3.537987865	0.339540889	-10.41991694	2.01E-25	1.03E-23
LOC123289276	41.21625989	-3.207539658	0.594338338	-5.396824428	6.78E-08	3.97E-07
IER5L	13.35829896	-3.457388321	1.071824868	-3.225702655	0.001256638	0.003558654
PTPA	49.26395834	-2.613516412	0.531959722	-4.912996803	8.97E-07	4.44E-06
CRAT	35.70511375	-2.47025103	0.620204947	-3.98295925	6.81E-05	0.000245692
SH3GLB2	163.3171127	-2.92443431	0.397397513	-7.358964804	1.85E-13	2.48E-12
SPOUT1	78.06689627	-2.100667316	0.467844661	-4.490095732	7.12E-06	3.01E-05
ENDOG	3.341473995	-5.053026256	2.079175842	-2.430302505	0.015086225	0.033231437
ZER1	37.92625637	-2.469632051	0.587275198	-4.205238124	2.61E-05	0.000100588
DYNC2I2	230.9534361	-4.511385729	0.387145569	-11.65294424	2.22E-31	1.80E-29
LOC123289281	7.764407036	-2.951710527	1.264823683	-2.333693277	0.019611788	0.041839761
COQ4	113.2609644	-2.775155742	0.377750199	-7.346536807	2.03E-13	2.69E-12
LOC123289282	39.29919579	-2.310297033	0.579181067	-3.988902892	6.64E-05	0.000239934
PTGES2	12.60893318	-2.976245375	1.034325346	-2.877475048	0.004008716	0.010163428
NAIF1	48.55525546	-2.254818387	0.537071981	-4.198354166	2.69E-05	0.000103365
DPM2	261.4291864	-2.494982333	0.289064196	-8.631239587	6.07E-18	1.48E-16
PIP5KL1	9.447502058	-4.605562869	1.513566863	-3.042853925	0.002343461	0.006263201
AK1	10.6605747	-2.431208164	1.010538625	-2.405853772	0.016134721	0.03527742
FPGS	665.0360366	-2.578439429	0.333487754	-7.731736475	1.06E-14	1.68E-13
PTRH1	23.10609711	-3.061229589	0.892318059	-3.430648475	0.00060214	0.00180725
CFAP157	47.47320795	-2.757118327	0.598465293	-4.606981157	4.09E-06	1.79E-05
RPL12	482.2839978	-3.439692155	0.38052666	-9.039293479	1.58E-19	4.69E-18
LOC123289640	8.168867917	-3.066027073	1.340890707	-2.286560014	0.022221517	0.046623082
ZNF79	860.1394117	-3.044801213	0.256823209	-11.85563108	2.01E-32	1.78E-30
SLC2A8	2492.069146	-2.075709959	0.293565452	-7.07068882	1.54E-12	1.80E-11
GARNL3	200.9671328	2.044279107	0.305571266	6.690024002	2.23E-11	2.20E-10
LOC123289289	48.76728055	-3.134122601	0.590379836	-5.308654544	1.10E-07	6.23E-07
LOC123289531	2031.003923	2.255434388	0.23192105	9.725009404	2.36E-22	9.29E-21
LOC123289532	58.98826418	-2.988632897	0.554087176	-5.393795465	6.90E-08	4.04E-07
RABEPK	17.10334723	-2.049921635	0.934548438	-2.193488911	0.028272173	0.057589801
PPP6C	8063.280331	2.22696805	0.23830244	9.345133232	9.18E-21	3.10E-19
SCAI	2086.030674	2.073397752	0.2182092	9.501880531	2.06E-21	7.40E-20
RPL35	1548.031041	-5.801172641	0.289084469	-20.0673964	1.42E-89	6.21E-86
WDR38	648.8169776	-2.153288116	0.32513743	-6.622701409	3.53E-11	3.37E-10
PSMB7	8505.027627	-2.052102445	0.231811916	-8.852445909	8.56E-19	2.35E-17
CRB2	52.89119611	-3.485680918	0.599126968	-5.817933596	5.96E-09	4.10E-08
LOC106830799	9.746300988	-6.601723301	1.55015231	-4.258757837	2.06E-05	8.06E-05
LOC106830785	4.248276976	4.698574449	2.187892578	2.147534343	0.031750766	0.063747453
LOC106830776	2.674550731	5.034826813	2.249647825	2.23805111	0.025217722	0.052077951
MRRF	401.351097	-2.208808353	0.281809891	-7.837937636	4.58E-15	7.62E-14
MORN5	38.18887516	-3.501908722	0.617772339	-5.66860719	1.44E-08	9.35E-08
NDUFA8	3368.673889	-5.930402807	0.275556952	-21.52151405	9.79E-103	7.12E-99
TTLL11	36.04687963	-3.088844225	0.613303764	-5.036401871	4.74E-07	2.45E-06
TRIM32	27.54469494	-2.323281937	0.815347352	-2.849438255	0.004379651	0.010997778
TEX48	9.487436629	-2.457343215	1.08649352	-2.261719163	0.02371476	0.049371423
AKNA	32.14538973	-2.301277444	0.620755125	-3.707222629	0.000209545	0.000691843
KIF12	34.39317431	-2.408745655	0.718433679	-3.352773854	0.00080006	0.002349558
LOC123275579	5.163602034	-5.681056088	1.810520539	-3.137802618	0.001702195	0.004687751
POLE3	2012.154149	-3.111654724	0.230800897	-13.48198714	2.00E-41	3.20E-39
BSPRY	472.195379	-3.606928762	0.309093366	-11.66938264	1.83E-31	1.51E-29
RNF183	1141.494853	-2.743615165	0.271064738	-10.12162329	4.43E-24	2.05E-22
LOC106842738	129.0136934	3.050658289	0.437297401	6.976163782	3.03E-12	3.40E-11
LOC106842747	1430.605117	-2.104396853	0.270268069	-7.786331771	6.90E-15	1.12E-13
UGCG	1765.667709	2.245987767	0.222206499	10.10766012	5.11E-24	2.35E-22
LOC106826916	51.583152	2.239997514	0.525730849	4.2607306	2.04E-05	8.00E-05
LOC123289331	14.76119306	-2.430443544	0.978705838	-2.483323843	0.013016269	0.029166605
LOC106826911	20.35359574	-2.026000478	0.773100054	-2.620618726	0.008777036	0.020558603
LOC123275550	470.7131232	6.377274875	0.407146746	15.66333253	2.69E-55	1.25E-52
PALM2AKAP2	8.644726198	4.909757303	1.583183749	3.101192332	0.001927431	0.005245131
LOC123289340	33.31655595	-2.716693872	0.667619116	-4.069227208	4.72E-05	0.000174369
ACTL7B	26.13374994	-2.781909758	0.837677783	-3.32097832	0.000897025	0.002612859
LOC123289549	7.5532925	-6.239284964	1.675879197	-3.722992071	0.000196876	0.000653178
NIPSNAP3A	5960.742622	2.445801412	0.255209743	9.583495469	9.38E-22	3.50E-20
LOC123289353	19.83988327	-2.543683289	0.892115523	-2.851293608	0.004354174	0.010942622
LOC123289354	55.4566357	-2.690322319	0.485286086	-5.543786224	2.96E-08	1.83E-07
LOC123289356	24.93610394	-2.207652098	0.756101153	-2.919784064	0.00350274	0.009005159
LOC106831805	21.11572319	2.379354644	0.784482539	3.033024352	0.002421161	0.006450317
NANS	618.4187965	-2.630256549	0.284666186	-9.23979269	2.47E-20	7.96E-19
TRMO	1313.244579	-2.19051432	0.206465868	-10.60957116	2.69E-26	1.46E-24
IGFBPL1	361.123232	-2.565237715	0.336220699	-7.629624595	2.35E-14	3.56E-13
LOC123289387	24.99867326	-3.497979174	0.777458423	-4.499249185	6.82E-06	2.89E-05
LOC123289389	4.961092179	-4.616316242	1.790416768	-2.578347301	0.009927417	0.0229209
EXOSC3	204.7212729	-2.142718552	0.396618842	-5.402462825	6.57E-08	3.86E-07
TRMT10B	1330.577376	-3.09155508	0.254934005	-12.12688388	7.61E-34	7.54E-32
GRHPR	405.0858337	-3.183515759	0.256327322	-12.41972853	2.04E-35	2.15E-33
CLTA	2206.616488	-2.567481564	0.316698777	-8.107014462	5.19E-16	9.75E-15
GLIPR2	6848.607263	-2.06119677	0.203437235	-10.131856	3.99E-24	1.85E-22
TMEM8B	67.35810115	-4.562421872	0.563204504	-8.100826319	5.46E-16	1.02E-14
NPR2	39.21952434	-2.021264314	0.683951582	-2.955273977	0.003123915	0.008135685
RGP1	468.8688463	-3.01769165	0.251838937	-11.98262544	4.38E-33	4.12E-31
CREB3	379.4067428	-2.091990597	0.269689491	-7.757034169	8.69E-15	1.39E-13
TPM2	51.67263237	2.426493743	0.539648606	4.496432892	6.91E-06	2.93E-05
CA9	744.9579543	2.58579826	0.762049253	3.393216709	0.00069077	0.002054042
SIT1	77.06185746	-2.352232605	0.499184938	-4.712146593	2.45E-06	1.12E-05
CD72	15.98342975	-2.789212714	0.849818605	-3.282127149	0.001030271	0.002967301
FANCG	53.18441708	-2.162002818	0.515043944	-4.197705544	2.70E-05	0.000103644
RASAL3	16.97707944	-6.41845169	1.423127074	-4.510104408	6.48E-06	2.75E-05
CCDC105	16.33867813	-2.684025421	0.839662506	-3.196552664	0.001390804	0.003901621
FYB1	2.952032561	5.173412761	2.188205865	2.3642258	0.018067797	0.03891498
LOC123289196	13.51693806	2.169276451	0.914197904	2.372874015	0.017650283	0.038117343
SLC1A3	5.294009186	3.844811948	1.894229245	2.029750074	0.04238195	0.081673838
SKP2	18630.97694	2.394739301	0.229105352	10.45256812	1.43E-25	7.34E-24
IL7R	19.73638372	7.916296222	3.909222354	2.025030941	0.042864187	0.082508021
LOC123289620	23.15452726	-2.129202601	0.749514783	-2.840774659	0.00450041	0.011273765
C1QTNF3	6.551432856	4.512832252	1.858224425	2.428572238	0.015158405	0.03336348
NPR3	57.811022	2.955231834	0.526591888	5.611996503	2.00E-08	1.27E-07
LOC123289462	5.803002978	-3.293354184	1.500660723	-2.194602773	0.028192104	0.057464265
LOC106847158	298.1231867	2.412601536	1.137699213	2.120596998	0.033955731	0.067574878
LOC123289119	94.55326495	2.407265245	0.383311042	6.280187587	3.38E-10	2.81E-09
LOC106822694	49.5041607	2.074652644	0.508047249	4.083582085	4.43E-05	0.000164548
LOC123289124	213.8773424	-2.870098416	0.394597882	-7.273476477	3.50E-13	4.51E-12
CDH12	40.99687455	2.161946731	0.700062363	3.088220202	0.002013592	0.005462567
LOC106828667	34.34558507	-4.148837079	0.760523605	-5.455237749	4.89E-08	2.92E-07
LOC106828671	31.563049	2.413078096	0.621220359	3.884415665	0.000102576	0.000359454
ZNF622	8402.083303	-2.47333603	0.204380719	-12.10161138	1.04E-33	1.01E-31
ANKRD33B	3.881657566	-5.278432606	1.97955881	-2.666469204	0.007665263	0.018178957
ROPN1L	23.14731094	-2.805314663	0.715520274	-3.920664118	8.83E-05	0.000313167
ATPSCKMT	192.8832285	-3.283180266	0.409806422	-8.011539335	1.13E-15	2.04E-14
LOC123289135	22.78819559	-2.461383207	0.732582616	-3.359871167	0.000779788	0.002297137
LOC123289140	28.74324312	-3.931539335	0.834625273	-4.710544317	2.47E-06	1.13E-05
C10H5orf49	200.691964	-3.29086148	0.410262754	-8.021350829	1.05E-15	1.89E-14
LOC123289145	33.20525523	-3.836805322	0.71293917	-5.381672775	7.38E-08	4.30E-07
NDUFS6	118.3181931	-4.251793292	0.550143299	-7.728519647	1.09E-14	1.72E-13
TERT	14.52628084	-3.949954183	1.084642596	-3.641710364	0.000270833	0.000873569
BRD9	353.1135889	-2.34510014	0.306651254	-7.647450024	2.05E-14	3.13E-13
LRRC14B	573.5937874	-2.090298927	0.263310899	-7.938520347	2.05E-15	3.55E-14
PLEKHG4B	4.733269647	-3.588168543	1.745667441	-2.055470852	0.039833548	0.07740557
DCUN1D2	11.24285004	3.216280587	1.071347815	3.002088157	0.002681345	0.007072656
GRTP1	106.7714071	-2.536702052	0.498029354	-5.093478996	3.52E-07	1.85E-06
PCID2	329.9573298	-2.441022187	0.280058959	-8.716101057	2.88E-18	7.34E-17
LOC123289675	187.5309465	-2.322812459	0.318362513	-7.296124267	2.96E-13	3.85E-12
LOC123289887	7.452009331	-6.216108606	1.643091413	-3.783178803	0.000154838	0.000523746
CARS2	354.4760418	-2.309249211	0.303392849	-7.611416091	2.71E-14	4.06E-13
LIG4	2595.916965	2.716518403	0.276319154	9.831089741	8.27E-23	3.38E-21
LOC123289924	13.52319341	-2.350759599	1.050756248	-2.237207348	0.025272791	0.052166982
LOC123289698	1527.314124	-2.602499507	0.21812945	-11.93098644	8.16E-33	7.48E-31
LOC123289876	11.56320681	-2.276774732	0.951290663	-2.393353387	0.016695152	0.036331609
LOC123289973	16.58644597	-7.368896138	1.414825735	-5.208341887	1.91E-07	1.04E-06
POGLUT2	620.0052331	2.507007686	0.271995524	9.217091691	3.05E-20	9.75E-19
LOC106829755	4.65683903	-5.536245348	1.856965507	-2.981339894	0.002869901	0.007524521
LOC123289885	46.95219988	-2.517150284	0.713874168	-3.52604198	0.00042182	0.001307043
SLITRK5	5.900611186	4.355472118	1.865850287	2.334309536	0.01957952	0.041791355
LOC123289761	19.40541103	2.605875055	0.804955535	3.237290684	0.001206704	0.003428593
LOC123289940	3.753098385	5.525192727	2.522319061	2.190520943	0.028486478	0.057950576
LOC123289748	25.90719485	-3.440946701	0.719807825	-4.780368564	1.75E-06	8.21E-06
LOC123289745	8338.318824	-3.985915127	0.300176775	-13.27855937	3.08E-40	4.54E-38
LOC123289908	65.47418298	2.750066844	0.596802029	4.608005182	4.07E-06	1.78E-05
LOC123289781	4165.627374	-3.365856984	0.333928932	-10.07956082	6.80E-24	3.09E-22
LOC123289930	1606.793708	2.149247954	0.255979627	8.396167989	4.61E-17	1.01E-15
LOC106841203	648.3140985	-2.562787664	0.413076687	-6.204144998	5.50E-10	4.42E-09
LOC123289789	14.67916693	7.490469373	1.471430351	5.090604098	3.57E-07	1.87E-06
LOC123289859	13.8402496	2.827507581	0.88663921	3.189017074	0.001427574	0.003996218
FAM81B	41.71214311	2.052104339	0.60902687	3.36948079	0.000753099	0.002224223
SPATA9	14.64791649	2.008338708	0.982990369	2.043090931	0.041043438	0.079407676
LOC123289798	14.42081543	2.647549312	0.986485631	2.683819439	0.00727864	0.017350701
LOC123289963	65.39676772	-3.689837743	0.657883383	-5.608650164	2.04E-08	1.30E-07
LOC106829584	7.798174479	6.57875195	1.703976555	3.860823044	0.000113006	0.000392783
ST8SIA4	6.146986091	4.08640574	1.828006111	2.235444244	0.025388198	0.052360608
LOC123289820	75.36702363	-2.637772861	0.442646264	-5.959098893	2.54E-09	1.85E-08
PAM	92.56978451	2.66500542	0.479549281	5.557312933	2.74E-08	1.71E-07
LOC123289824	3.583165193	-5.156007799	2.281408617	-2.260010662	0.023820589	0.049572823
LOC106831151	275.4716376	-3.101285194	0.422202757	-7.345487778	2.05E-13	2.71E-12
LOC123289828	4751.137401	-4.479139104	0.276718716	-16.18661422	6.27E-59	3.84E-56
FBXL17	3240.339094	2.114259053	0.249438659	8.476068087	2.33E-17	5.27E-16
LOC106832138	24.549065	2.193472825	0.721383105	3.040649014	0.002360688	0.006303067
LOC106832325	17.43968725	3.708941919	0.958129234	3.871024686	0.000108379	0.000378329
LOC123289955	132.8056405	-2.289385309	0.354511474	-6.457859553	1.06E-10	9.44E-10
LOC123289958	89.94773194	-2.638916988	0.431952536	-6.109275375	1.00E-09	7.73E-09
LOC123275854	17.15589072	-4.481619562	1.046570954	-4.282193716	1.85E-05	7.30E-05
LOX	11.48580214	7.132382905	1.594460068	4.473227676	7.70E-06	3.24E-05
LOC123290358	21.80627384	-2.275907021	0.850370703	-2.676370451	0.007442433	0.01769474
LOC123290122	29.87396746	2.267440285	0.721761708	3.141535854	0.001680642	0.004636005
LOC123290109	10.7586682	2.412535732	1.084465134	2.224631901	0.026105959	0.053658287
CSF2	418.1532501	2.441140841	0.277057574	8.810951468	1.24E-18	3.34E-17
IRF1	327.2239591	-2.334989909	0.334220876	-6.986367626	2.82E-12	3.17E-11
SHROOM1	201.5176006	-3.622252233	0.434757982	-8.33165205	7.97E-17	1.69E-15
LOC106841008	7459.491122	-2.698640006	0.274355826	-9.836277395	7.86E-23	3.22E-21
LOC123290142	99.99052539	-3.907410302	0.47026646	-8.308928316	9.66E-17	2.02E-15
LOC123290135	9.328715017	-6.539994034	1.562742841	-4.184945764	2.85E-05	0.000109113
C12H5orf15	526.5369783	2.084538672	0.242181953	8.607324569	7.48E-18	1.79E-16
SKP1	2639.224993	-3.110422711	0.324777391	-9.577091266	9.98E-22	3.70E-20
UBE2B	1837.24996	-2.946688955	0.23178684	-12.71292604	5.01E-37	5.69E-35
CDKN2AIPNL	2273.987776	-4.421887829	0.25178163	-17.56239257	4.78E-69	5.22E-66
C12H5orf24	2201.630653	2.05162778	0.234355672	8.754333804	2.05E-18	5.36E-17
TXNDC15	1563.083662	-2.059708941	0.233660768	-8.814954074	1.20E-18	3.22E-17
NEUROG1	29.50321431	-2.089881762	0.667507409	-3.130874257	0.001742868	0.004787674
CXCL14	62.00584631	-2.484388326	0.655600675	-3.789484085	0.00015096	0.0005119
LOC123275765	61.41287057	-2.99894194	0.549446605	-5.458113516	4.81E-08	2.88E-07
GFRA3	255.5925833	2.130001188	0.366603045	5.81010228	6.24E-09	4.27E-08
REEP2	77.05676863	-3.747239999	1.399159095	-2.678208656	0.007401709	0.017603673
LOC123290118	6.741614991	-3.073882805	1.376437916	-2.233215729	0.025534722	0.052632941
PAIP2	3506.008105	-3.995747229	0.283500064	-14.09434331	4.11E-45	9.16E-43
SLC23A1	9.171380994	-2.875731339	1.162367705	-2.474028939	0.013359887	0.029847663
PROB1	16.44073517	-2.028363712	0.857541313	-2.365324773	0.018014266	0.038822683
DNAJC18	911.2573052	-2.119376373	0.219084474	-9.673786272	3.90E-22	1.52E-20
ECSCR	156.5405672	-3.031391353	0.462577531	-6.553261133	5.63E-11	5.24E-10
PSD2	4.08636189	5.642653729	2.189008066	2.577721761	0.009945404	0.022960001
TMCO6	815.0546132	2.328538051	0.235262699	9.897608328	4.26E-23	1.82E-21
NDUFA2	310.7504578	-2.116945054	0.297188551	-7.123238926	1.05E-12	1.26E-11
HARS1	5543.312523	-2.327316319	0.223386225	-10.41835199	2.04E-25	1.04E-23
LOC106823781	30.19010219	2.000437377	0.679572112	2.943671967	0.003243436	0.00841488
DELE1	11.40082609	-2.591107812	1.031673945	-2.511556898	0.012019991	0.027185493
LOC123275758	35.10696503	-2.647125424	0.703812274	-3.761124265	0.000169151	0.000568547
SPINK5	12.17893582	2.696752644	1.0897167	2.474728196	0.013333761	0.029798449
LOC106839832	6.864681155	3.135513446	1.471779276	2.130423697	0.033136649	0.066145943
LOC123290089	9.868225829	-2.783815995	1.14893574	-2.422951866	0.015394966	0.033831043
LOC123290332	27.08738072	-2.715658457	0.704085033	-3.85700353	0.000114786	0.000398525
MED30	5113.285281	2.257870889	0.215194184	10.49224864	9.38E-26	4.86E-24
EIF3H	8292.648829	-2.364652513	0.252367472	-9.369878362	7.26E-21	2.49E-19
LOC123290182	427.1974658	2.302510996	0.344083871	6.691714396	2.21E-11	2.18E-10
LOC123290313	20.9837678	-2.0936284	0.703428649	-2.976319494	0.002917308	0.007638717
ABRA	66.67201299	-2.284526077	0.514255267	-4.442397039	8.90E-06	3.71E-05
ZFPM2	21.9059462	2.213955279	0.95965436	2.307034043	0.021052922	0.044522934
ZNF16	3390.680863	-3.210279951	0.230292843	-13.93999007	3.62E-44	7.18E-42
LOC123290253	1544.060552	-2.386523599	0.215456547	-11.0765889	1.63E-28	1.07E-26
RPL8	1085.859248	-2.502803314	0.284085591	-8.810032601	1.25E-18	3.36E-17
ZNF517	9.149481213	-4.554651934	1.478904002	-3.079748198	0.002071757	0.005607805
COMMD5	671.7636178	-3.909675398	0.280677073	-13.9294434	4.20E-44	8.25E-42
LRRC14	96.91674111	-2.46219527	0.409306708	-6.015526308	1.79E-09	1.34E-08
RECQL4	71.14838823	-4.542034023	0.553789472	-8.201734144	2.37E-16	4.69E-15
GPT	5.231688998	-3.75010596	1.767634784	-2.121538903	0.033876478	0.067443779
PPP1R16A	8.42820182	-2.721860798	1.251653868	-2.174611422	0.029659248	0.060028468
KIFC2	2.73272053	-4.773784867	2.228991395	-2.141679361	0.032219293	0.064574756
LOC123290263	135.5398974	-3.172358748	0.44784878	-7.083548933	1.41E-12	1.65E-11
LOC106841925	417.4625109	-2.875362523	0.290868462	-9.885439307	4.81E-23	2.03E-21
TONSL	31.78589016	-2.196567445	0.604238916	-3.635263114	0.000277697	0.000893859
CPSF1	79.73193178	-3.54679112	0.48712656	-7.281046473	3.31E-13	4.28E-12
ADCK5	151.1822299	-2.823041012	0.358383881	-7.87714281	3.35E-15	5.70E-14
DGAT1	105.4021758	-2.77294112	0.378020018	-7.335434597	2.21E-13	2.91E-12
HSF1	188.7064475	-2.763640671	0.401990861	-6.87488433	6.20E-12	6.65E-11
BOP1	85.42384253	-4.357952936	0.502540706	-8.671840669	4.25E-18	1.06E-16
SCX	5.849842228	-5.857496956	1.769670552	-3.309936389	0.000933172	0.002706583
SHARPIN	46.51376115	-2.15926535	0.579570375	-3.725630992	0.000194827	0.000646677
LOC106841927	95.26405132	-2.381694542	0.401235716	-5.935898642	2.92E-09	2.12E-08
EXOSC4	134.723421	-2.267849589	0.365086359	-6.211816823	5.24E-10	4.22E-09
PUF60	2644.715343	-4.419087204	0.236077404	-18.71880635	3.48E-78	8.43E-75
LOC106841932	33.33957884	-2.820813327	0.623133923	-4.526817145	5.99E-06	2.56E-05
TIGD5	16.77116771	-3.120750286	1.128525074	-2.765335354	0.00568643	0.013926551
EEF1D	195.070797	-3.522560939	0.406368035	-8.668400642	4.38E-18	1.09E-16
NAPRT	34.9166108	-3.219460318	0.763479503	-4.216826131	2.48E-05	9.59E-05
LOC106832339	68.61890316	-3.173726149	0.528377592	-6.006549481	1.90E-09	1.41E-08
AGO2	10179.24521	2.264557609	0.220270928	10.28078297	8.60E-25	4.24E-23
LOC123275792	11.6601245	2.183409256	0.924579238	2.361516641	0.018200355	0.039161821
LOC123275740	691.1344862	-3.221778408	0.32063926	-10.04798478	9.38E-24	4.20E-22
LOC123290001	19.65531098	-2.980387329	0.823708764	-3.618253754	0.000296598	0.000949931
KHDRBS3	858.9589264	-2.17294762	0.276858686	-7.848580262	4.21E-15	7.03E-14
HHLA1	52.56524665	-2.77279875	0.495061929	-5.600912914	2.13E-08	1.35E-07
LOC123290343	12.01387681	-2.875621006	0.983899477	-2.922677644	0.003470356	0.00893243
LOC123290144	240.3120008	-2.693525179	0.291227966	-9.248854841	2.27E-20	7.34E-19
LOC106824803	4.885357452	-4.598522696	2.003530018	-2.295210281	0.021721076	0.045713802
LOC123290348	440.7184322	-2.087446504	0.249890486	-8.353445282	6.63E-17	1.42E-15
LOC123290172	27.55199197	-2.062780029	0.712008503	-2.897128362	0.003765956	0.00961032
SQLE	201.1483603	-2.223275387	0.362863398	-6.127031264	8.95E-10	6.97E-09
ZNF572	120.6877329	-2.443753907	0.398396729	-6.133970818	8.57E-10	6.68E-09
NDUFB9	703.8185398	-4.403344998	0.338401938	-13.0121743	1.04E-38	1.35E-36
LOC106848117	8263.918829	-2.361538122	0.231387903	-10.20597055	1.86E-24	8.88E-23
ZHX1	2401.400991	2.024222584	0.201635491	10.0390193	1.03E-23	4.57E-22
C12H8orf76	14337.62725	-3.797083262	0.244667361	-15.51936983	2.57E-54	1.08E-51
LOC123275804	703.5749177	-2.083975097	0.311393922	-6.692407745	2.20E-11	2.17E-10
LOC123290149	6107.78009	3.007325729	0.220464219	13.64087895	2.29E-42	3.93E-40
LOC106840116	3146.358844	2.856150122	0.246118791	11.60476252	3.90E-31	3.11E-29
LOC123290303	2.912433484	-4.859071695	2.153211749	-2.256662261	0.024029187	0.0499231
COLEC10	40.62077312	2.552941615	0.564200317	4.524885109	6.04E-06	2.59E-05
LOC123275745	10.71138806	-3.799535056	1.185043247	-3.206241683	0.00134481	0.003783297
LOC106848676	104.3427298	2.920554714	0.460399782	6.343518885	2.25E-10	1.91E-09
CTHRC1	6.950463698	6.409804287	1.674459791	3.827983401	0.000129197	0.000444039
FZD6	809.325403	2.029568936	0.256244094	7.920451557	2.37E-15	4.07E-14
AZIN1	4686.234791	2.233543214	0.21234254	10.51858576	7.09E-26	3.72E-24
LOC123290252	58.82265097	-2.753294678	0.492122753	-5.594731522	2.21E-08	1.39E-07
LOC123275771	228.2423897	-2.040309075	0.347179648	-5.876810717	4.18E-09	2.95E-08
LOC123275781	1613.603087	-3.146296506	0.29557528	-10.64465374	1.85E-26	1.03E-24
POLR2K	2649.763727	-2.69353594	0.320613039	-8.401205237	4.42E-17	9.68E-16
LOC106842364	7304.894093	-3.660593985	0.293810605	-12.45902605	1.25E-35	1.33E-33
LOC106827001	16.4005063	-2.438748694	0.866964997	-2.812972497	0.004908585	0.012198208
RIDA	1021.592563	2.222893446	0.259951744	8.551177273	1.22E-17	2.85E-16
RPL30	55.45107862	-3.135536485	0.566045596	-5.539370871	3.04E-08	1.88E-07
CPQ	550.2842792	-2.456660794	0.232969966	-10.54496784	5.36E-26	2.84E-24
LOC123290015	1383.829583	-2.414999481	0.207201737	-11.65530518	2.16E-31	1.76E-29
LOC123275811	71.84959503	2.162433653	0.4508721	4.796113249	1.62E-06	7.65E-06
LOC106825444	29642.55518	-2.827952824	0.22554905	-12.5380835	4.62E-36	4.99E-34
LOC106833146	75.22422119	-2.490949761	0.529855445	-4.701187437	2.59E-06	1.18E-05
LOC123275828	49.88786838	-2.380428188	0.563794398	-4.222156508	2.42E-05	9.38E-05
ZNF516-DT	42.93243948	-2.263009705	0.60809201	-3.721492254	0.000198049	0.000656671
LYPLA1	12.94433118	3.018050946	1.116549154	2.703016643	0.006871331	0.016506024
LOC106832852	3385.77864	2.188956515	0.227824373	9.60808752	7.39E-22	2.78E-20
LOC123275878	70.10714007	2.425268551	0.429219672	5.650413317	1.60E-08	1.03E-07
LOC123275554	913.7305566	2.166826322	0.224461205	9.653455783	4.75E-22	1.82E-20
LOC106841652	117.2972488	2.558053701	0.390659494	6.548039244	5.83E-11	5.42E-10
RPS20	1876.15681	-2.622778156	0.324959746	-8.071086311	6.97E-16	1.29E-14
CHCHD7	1145.282147	-5.31916503	0.356753826	-14.90990326	2.84E-50	8.73E-48
LOC106841669	72.09791897	2.820088366	0.447215942	6.3058762	2.87E-10	2.40E-09
TOX	40.17138705	2.592270455	0.829775436	3.124062657	0.001783725	0.004892515
LOC123290345	12.71509615	2.256572132	1.10540579	2.041397062	0.041211376	0.079690184
LOC123290047	4.679040819	-5.551168615	1.917324453	-2.895268251	0.003788346	0.00965973
COPS5	358.8456965	-3.07612204	0.371359969	-8.283396958	1.20E-16	2.47E-15
LOC123290053	19.40692108	2.417802705	0.797216708	3.032804858	0.002422922	0.006452646
LOC123275705	82.97751975	-2.401220314	0.51584931	-4.654887129	3.24E-06	1.45E-05
LOC123290061	8.365507324	-3.079223718	1.309584209	-2.351298753	0.018708006	0.040091999
LOC123290063	100.7456331	-2.418251575	0.393657252	-6.143038295	8.10E-10	6.32E-09
FABP5	1647.339558	-2.542853642	0.333636919	-7.621619487	2.51E-14	3.77E-13
CHMP4C	81.17198704	-2.540463714	0.48152019	-5.275923558	1.32E-07	7.38E-07
RBIS	399.1629037	-2.531736604	0.374302864	-6.763871853	1.34E-11	1.37E-10
RMDN1	688.033488	-2.757007021	0.287452109	-9.591187326	8.71E-22	3.25E-20
LOC123276070	12.37893914	3.020882024	1.030366416	2.931852182	0.003369471	0.008707693
LOC123276114	10.1852817	2.096300238	1.029216093	2.036793102	0.04167078	0.080478654
LOC123276137	14.0389447	2.693879403	1.249431613	2.156083915	0.031077113	0.062549931
LOC106826699	5.786860665	-3.212379269	1.496487193	-2.146613271	0.031824082	0.06385894
LOC123276297	6.22784702	-2.9808986	1.49701772	-1.991224659	0.046456194	0.088513034
LOC106825521	53.26693298	-2.471146867	0.508608766	-4.858639946	1.18E-06	5.73E-06
TMEM11	223.1443832	-6.440200962	0.524926335	-12.26877095	1.33E-34	1.36E-32
LOC123276454	3.24306595	-5.017557547	2.083841878	-2.407839865	0.016047218	0.035100172
MED9	33.37943218	-2.371987582	0.597046375	-3.972869915	7.10E-05	0.000255704
LOC123276430	7.72622485	-4.388510942	1.570410048	-2.794500039	0.005198003	0.012853009
LOC123276431	5.467743003	-5.763580765	1.790505369	-3.218968715	0.001286525	0.003634569
MIEF2	16.44412727	-3.025006269	1.110230017	-2.72466626	0.006436651	0.01557137
LOC106837918	29.65836801	-4.256467008	0.891499768	-4.77450153	1.80E-06	8.43E-06
MAPK7	325.6400371	-3.262984256	0.312907193	-10.42796179	1.85E-25	9.46E-24
LOC106837932	183.8840163	-4.38704942	0.439940396	-9.97191769	2.02E-23	8.77E-22
LRRC75A	20.02562779	-2.365275905	0.85600451	-2.763158227	0.005724501	0.014002496
ZNF624	1529.724592	2.014087238	0.221563307	9.090346548	9.87E-20	2.99E-18
LOC123276213	8.935362981	2.287137561	1.079076296	2.119532762	0.034045468	0.067743121
LOC106845788	12.38568141	-3.93883559	1.208952377	-3.258056863	0.001121779	0.003210087
PMP22	12.05353032	3.353018708	1.361586883	2.462581528	0.013794081	0.030710765
LOC123276468	5.984113699	-3.33427509	1.460160534	-2.28349898	0.022400993	0.046958991
PIK3R6	2.960082062	-4.871440694	2.206904881	-2.207363233	0.027288693	0.055852463
MFSD6L	9.512432539	-3.022798965	1.330893186	-2.271255873	0.023131493	0.048337042
LOC106845726	12.74016216	-3.662339404	1.098868688	-3.332827155	0.000859683	0.002511468
RPL26	345.4236651	-4.071390931	0.437809762	-9.299452146	1.41E-20	4.67E-19
LOC123276043	38.90263287	-2.200845651	0.73668654	-2.987492689	0.00281276	0.007392476
RANGRF	276.2061588	-2.360992796	0.350452239	-6.736988759	1.62E-11	1.62E-10
BORCS6	37.052842	-2.25863361	0.770084492	-2.932968568	0.003357379	0.008682502
PER1	242.3410553	-2.11437669	0.363321063	-5.819581918	5.90E-09	4.06E-08
GUCY2D	8.801337401	-3.404908698	1.32684542	-2.566168332	0.010282891	0.023668987
CNTROB	202.5727444	-2.089729062	0.400777358	-5.214189422	1.85E-07	1.01E-06
LOC106844222	10.07689216	-2.187746298	0.993834064	-2.201319493	0.027713414	0.056610208
NAA38	684.0382388	-4.925102307	0.373903292	-13.17212876	1.27E-39	1.78E-37
WRAP53	443.8180845	-4.180723439	0.287791671	-14.52690906	8.18E-48	2.18E-45
FXR2	104.1098094	-3.019594061	0.48393188	-6.239708903	4.38E-10	3.57E-09
CD68	68.81060698	5.457407347	1.407402882	3.877644006	0.000105473	0.000368775
CHRNB1	118.3216664	-2.510171208	0.406314628	-6.177900169	6.50E-10	5.15E-09
TMEM256	24.13336466	-2.325979838	0.830404853	-2.80101908	0.005094151	0.01261194
PLSCR3	46.20199791	-2.024276487	0.571137651	-3.544288284	0.000393675	0.001227328
YBX2	274.7300567	-2.456203299	0.284970491	-8.619149622	6.75E-18	1.63E-16
CLDN7	6.992942967	-2.740948887	1.353783148	-2.024658743	0.042902418	0.082557634
ASGR1	146.697237	-2.666152597	0.352091756	-7.572323258	3.67E-14	5.40E-13
SLC16A11	19.79204448	-2.343055577	0.849908807	-2.756831741	0.005836438	0.014257116
SLC16A13	655.3864743	-2.363269888	0.302695835	-7.807408026	5.84E-15	9.56E-14
LOC106844164	169.7127794	-2.3812638	0.337963372	-7.045922717	1.84E-12	2.12E-11
ALOX12	42.47341014	-2.090045907	0.57349206	-3.64441995	0.000267996	0.000865487
LOC106844138	40.90644407	-2.023615702	0.659223419	-3.069696316	0.002142765	0.005781358
ARRB2	118.7979896	-2.950154031	0.374941571	-7.868303388	3.59E-15	6.08E-14
PSMB6	415.9893331	-3.980640411	0.347972391	-11.43952944	2.65E-30	2.00E-28
CHRNE	29.79351217	-2.258705685	0.643651436	-3.509206316	0.000449446	0.001383018
C13H17orf107	5.015793409	-5.641884518	1.842767306	-3.061636974	0.002201302	0.005923179
ENO3	70.26625665	-2.300427171	0.630088413	-3.650959334	0.000261263	0.0008452
KIF1C	28.88993368	3.609004702	0.741319479	4.868352723	1.13E-06	5.48E-06
LOC106825653	292.024755	-3.333380844	0.382717548	-8.70976745	3.04E-18	7.71E-17
LOC106825714	10.62132916	-2.439376267	1.050950496	-2.321114339	0.020280674	0.043081373
LOC123276460	15.20614319	-2.227051819	0.877790908	-2.53710969	0.011177193	0.025488112
LOC123276380	3.383002451	-5.078580644	2.064812408	-2.459584524	0.013909794	0.03093406
AIPL1	3.223503521	-5.014363076	2.384401484	-2.102986057	0.035466988	0.07012389
TXNDC17	293.0234144	-3.969152844	0.400680751	-9.906023271	3.92E-23	1.68E-21
MED31	36.60121526	-2.661108116	0.628758909	-4.232318743	2.31E-05	8.99E-05
SLC13A5	5.650630164	-3.791973199	1.688818692	-2.245340614	0.024746275	0.051264505
XAF1	2.780537837	5.092294267	2.496165168	2.040047002	0.041345645	0.079921479
SMTNL2	988.2733903	-3.472567585	0.239182125	-14.51850796	9.25E-48	2.43E-45
SPNS2	12.03771762	-2.027485183	0.912701071	-2.221412078	0.026323064	0.054063771
EMC6	2040.976611	-3.292251615	0.266040658	-12.37499424	3.57E-35	3.71E-33
RAP1GAP2	8.399102565	-3.31566651	1.48067553	-2.239293108	0.025136851	0.051935525
OVCA2	252.474887	-2.861289836	0.320796086	-8.919341491	4.69E-19	1.32E-17
DPH1	42.08122126	-2.971353757	0.742182798	-4.003533583	6.24E-05	0.000226463
SERPINF1	45.46209942	3.387386809	0.755444448	4.483965457	7.33E-06	3.09E-05
WDR81	15.54621174	-2.919801802	0.913457573	-3.19642848	0.001391403	0.003902297
INPP5K	324.7429286	-3.27580235	0.29099585	-11.2572133	2.13E-29	1.51E-27
MYO1C	165.5529085	-2.447179669	0.386057171	-6.338904844	2.31E-10	1.96E-09
MRM3	1145.880095	-2.542783752	0.257997984	-9.855828001	6.47E-23	2.68E-21
NXN	62.49040928	-2.239163489	0.452358133	-4.949979511	7.42E-07	3.72E-06
TIMM22	1545.724935	-3.785582201	0.242604318	-15.60393576	6.84E-55	3.11E-52
ABR	828.0749823	-2.316968289	0.268484524	-8.629802036	6.15E-18	1.49E-16
SLC6A4	41.4954311	-2.155951066	0.736065387	-2.929021124	0.003400313	0.008777
GIT1	179.5480098	-2.158922235	0.474910634	-4.54595471	5.47E-06	2.36E-05
PIPOX	6.014518225	-5.893999534	1.816299659	-3.245058989	0.001174263	0.003344917
DHRS13	23.83453586	-3.304406811	0.875604816	-3.773856369	0.000160743	0.00054204
LOC123275940	6.628004708	-4.103218019	1.522975439	-2.694211551	0.007055537	0.016881592
NEK8	14.45612677	-2.314992179	1.149010708	-2.014769892	0.043928765	0.084272455
TLCD1	1339.237111	-2.386711849	0.254333785	-9.384171478	6.34E-21	2.19E-19
LOC123276558	14.41580382	-2.60945853	0.915466255	-2.850414766	0.004366225	0.010969116
ALDOC	2055.419416	-2.483054874	0.237707325	-10.4458492	1.53E-25	7.86E-24
SARM1	4.267574972	-5.40918422	1.906105452	-2.837820024	0.004542279	0.0113669
LOC106844597	13.68275896	-2.088879396	1.008476363	-2.071322118	0.038328704	0.07489943
LOC123276366	821.4251247	-2.066131013	0.324783494	-6.361564095	2.00E-10	1.72E-09
LOC123276029	49.80696353	-2.583163314	0.512212045	-5.043152223	4.58E-07	2.37E-06
LOC106844630	97.71824793	8.047992408	3.359752304	2.395412423	0.01660168	0.036157053
LOC106844631	58.59723656	-2.723590744	0.602707262	-4.518928037	6.22E-06	2.65E-05
LOC106844632	4.706430014	5.844049355	2.387120827	2.44815817	0.014358861	0.031828492
LOC123276261	53.22078522	-3.620276062	0.689470468	-5.250806565	1.51E-07	8.39E-07
NLE1	65.37347969	-3.224363064	0.475825645	-6.776354115	1.23E-11	1.26E-10
LOC123275662	93.91641677	-2.00799363	0.37574737	-5.343999163	9.09E-08	5.20E-07
CCL15	6.819188744	4.557381064	1.622894545	2.808180654	0.004982227	0.012362905
LOC106844665	34.7312171	8.731601243	3.90816154	2.234196605	0.02547014	0.052504784
LOC106844669	3.070716861	5.235897517	2.668727623	1.961945263	0.049768857	0.093841979
LOC123276046	38.46671346	-4.88221122	2.048974752	-2.382758115	0.017183481	0.037249374
LOC123276304	181.3092261	-2.607560136	0.332970866	-7.831196058	4.83E-15	8.02E-14
LOC123276420	27.52419277	-2.764141488	0.749558884	-3.687690918	0.000226298	0.000740434
MRM1	251.0395892	-2.741220902	0.313015368	-8.757464279	2.00E-18	5.22E-17
DHRS11	92.14868917	-2.966395936	0.414263961	-7.160642051	8.03E-13	9.81E-12
C13H17orf64	19.02952917	-2.206158407	0.910799971	-2.422220551	0.015425985	0.033887456
GDPD1	117.857679	2.118132989	0.401167376	5.279923339	1.29E-07	7.24E-07
LOC123276553	3.634152876	-4.133815914	1.962123901	-2.106806768	0.035134333	0.069548124
LOC123276034	5.365858433	-3.776777034	1.624240939	-2.325256644	0.020058241	0.042667038
SRSF1	1647.147001	-2.460881513	0.20892039	-11.77903945	5.01E-32	4.27E-30
AKAP1	4945.214949	-2.728956073	0.247411922	-11.03001042	2.74E-28	1.77E-26
LOC123276463	800.8872996	-2.395161627	0.350405822	-6.835393352	8.18E-12	8.61E-11
LOC123276237	620.3648618	2.081861279	0.305870472	6.806349312	1.00E-11	1.04E-10
LOC123276455	27.16363194	2.647107879	0.736773638	3.592837398	0.000327097	0.001038464
UTP18	1367.982335	-3.022770758	0.251672012	-12.01075451	3.12E-33	2.97E-31
LOC106822363	143.4296076	-2.489244077	0.397801178	-6.257508058	3.91E-10	3.22E-09
EPN3	9.680493161	-4.688584932	1.433447253	-3.270845805	0.001072264	0.003078489
MRPL27	87.28094699	-3.962338392	0.539075983	-7.350241002	1.98E-13	2.63E-12
TMEM92	465.1988972	-3.485064265	0.359992367	-9.680939323	3.63E-22	1.42E-20
PDK2	126.3100851	-2.430425196	0.392252525	-6.196072788	5.79E-10	4.63E-09
ITGA3	59.85552041	-4.402080814	0.637644636	-6.903658502	5.07E-12	5.50E-11
LOC123276401	41.9634486	-2.342885231	0.638272796	-3.670664405	0.000241921	0.000787416
SLC35B1	1554.299493	-4.152073136	0.232173253	-17.88351188	1.59E-71	2.47E-68
PHB	2282.759295	-2.413221512	0.209747307	-11.50537543	1.24E-30	9.62E-29
SNF8	137.9209949	-2.811769633	0.349392872	-8.047587282	8.44E-16	1.55E-14
ATP5MC1	222.8247449	-2.690432213	0.308046661	-8.73384638	2.46E-18	6.34E-17
COPZ2	153.6925301	-2.705474436	0.377609409	-7.164743166	7.79E-13	9.55E-12
CDK5RAP3	462.3801037	-3.274254327	0.285713386	-11.45992625	2.10E-30	1.60E-28
LOC106826360	12.77257002	-3.032649585	1.152221992	-2.63200113	0.008488358	0.019961734
MRPL10	99.95283119	-3.421080351	0.425304975	-8.043828672	8.71E-16	1.59E-14
TBKBP1	11.5930046	-2.245785314	1.073696631	-2.091638595	0.036470857	0.071854704
LOC123276449	28.07549803	-2.475142685	0.85709955	-2.887812371	0.003879312	0.009866307
LOC106826337	13.34773673	-5.158842687	1.355945568	-3.804608983	0.000142028	0.000483717
CISD3	23.47839843	-2.846620828	0.738956693	-3.852216043	0.000117054	0.000405689
RPL23	243.5951171	-4.747875971	0.480351462	-9.884170966	4.88E-23	2.05E-21
RPL19	523.7883626	-3.583043642	0.324676472	-11.03573541	2.57E-28	1.67E-26
LOC106826551	86.28787154	2.498025754	0.579034096	4.31412549	1.60E-05	6.39E-05
LOC123276296	6.051101596	-2.840419753	1.39520232	-2.035847928	0.041765628	0.080626142
MIEN1	45.99301456	-2.731945945	0.683446132	-3.997309834	6.41E-05	0.00023215
LOC106826575	26.7238567	-3.763518468	0.778905487	-4.831803769	1.35E-06	6.49E-06
KRT10	34.69737227	-2.553850009	0.804322164	-3.175158067	0.001497549	0.004170501
LOC106826304	4.409961879	-3.533530415	1.783406239	-1.981337924	0.04755339	0.090332598
LOC106826295	174.6576032	-3.019521399	0.380890785	-7.927525461	2.24E-15	3.86E-14
LOC106826299	38.96245564	-3.091940261	0.776534167	-3.981718246	6.84E-05	0.000246856
P3H4	18.65735284	-2.528306083	0.908831127	-2.781931656	0.005403642	0.0133147
FKBP10	9.554961048	-4.617475307	1.429060849	-3.23112575	0.001233037	0.003498175
LOC106826330	39.67928661	-3.526366851	0.707515641	-4.984153913	6.22E-07	3.15E-06
DHX58	264.3669236	-3.432833802	0.379913486	-9.035830326	1.63E-19	4.82E-18
GHDC	11.06351549	-2.343337475	1.12513137	-2.082723437	0.03727644	0.073177489
CAVIN1	43.82601984	2.0636938	0.534978979	3.857523159	0.000114542	0.000397805
COASY	262.3492533	-3.124395704	0.463582544	-6.739675052	1.59E-11	1.59E-10
LOC106826281	399.6987197	-2.633698843	0.301046699	-8.748472749	2.16E-18	5.62E-17
LOC106826283	39.93958369	-2.072347761	0.559450766	-3.704254043	0.000212014	0.000698937
LOC106826429	1452.992425	-2.553359665	0.227805077	-11.20852835	3.70E-29	2.56E-27
LOC106826525	10.47004614	-2.623340419	1.134491614	-2.312348885	0.020758465	0.043970729
LOC106826365	2316.852349	-3.127607365	0.239859186	-13.03934785	7.31E-39	9.60E-37
PTGES3L	11.67947805	-4.915843632	1.416213639	-3.471117279	0.000518298	0.001575989
RPL27	623.2010687	-3.694313325	0.335523853	-11.01058328	3.40E-28	2.19E-26
VAT1	98.03995759	-2.214767534	0.480713305	-4.60725241	4.08E-06	1.79E-05
CCDC200	11.50475945	-2.452505458	1.094255927	-2.241253987	0.025009628	0.051721655
LOC123276479	23.16735005	-3.357439266	0.845432261	-3.971269399	7.15E-05	0.000257343
LOC123276490	201.1957624	-3.902500054	0.439853325	-8.872275905	7.17E-19	1.98E-17
LOC123276522	4.530659014	-5.487322323	2.151100173	-2.550937605	0.010743356	0.024622354
LOC123276525	16.98937248	-5.475904232	1.340190892	-4.08591363	4.39E-05	0.000163071
LOC123276485	5.659766254	-3.909381196	1.65752998	-2.358558363	0.018346075	0.039416421
LOC123276491	48.51183917	-2.88810841	0.555803444	-5.196276564	2.03E-07	1.11E-06
LOC123276493	98.20019375	-2.028598803	0.514753176	-3.940915566	8.12E-05	0.000289186
ETV4	29.83021242	-3.120012332	0.758834411	-4.111585199	3.93E-05	0.000147435
TMEM101	10.97879298	-3.226768342	1.122592463	-2.874389816	0.00404809	0.010251339
LOC106836443	6.607877405	6.339412586	1.742548356	3.638012435	0.00027475	0.000885157
HROB	1475.530348	-2.019866035	0.251310975	-8.037317237	9.18E-16	1.67E-14
SLC4A1	3.450857506	-4.056116275	2.029771331	-1.998311934	0.045682852	0.087207994
RUNDC3A	12.95094852	-2.182195906	0.910360493	-2.397067889	0.016526861	0.036019278
SLC25A39	132.2506404	-2.355466984	0.392119501	-6.007013105	1.89E-09	1.41E-08
GRN	36.8172001	2.54940544	0.615927269	4.1391339	3.49E-05	0.000131844
FZD2	21.45827895	2.078154621	0.760117429	2.733991542	0.006257165	0.015186226
ADAM11	32.09036673	-3.767245926	0.705647038	-5.338711456	9.36E-08	5.34E-07
ARHGAP27	70.17983581	-3.042328702	0.478993175	-6.351507412	2.13E-10	1.82E-09
LOC123276337	2.45666571	-4.620082045	2.315233786	-1.995514264	0.04598682	0.087711506
MAPT	29.09489743	-2.153470389	0.674753366	-3.19149262	0.001415397	0.003964494
PSMC5	1380.558003	-2.890039617	0.250052633	-11.55772519	6.75E-31	5.35E-29
PRR29	52.97535263	-2.006535149	0.556877656	-3.603188468	0.000314337	0.0010016
[truncated: 1,642 more rows]
